# Supplementary material for: Outcome-associated factors in a molecularly defined cohort of central neurocytoma
Source: Acta Neuropathol. 2025 Jun 11;149(1):61. doi: 10.1007/s00401-025-02894-3 (PMC12158839; doi:10.1007/s00401-025-02894-3)
Supplement: Supplementary file 2 — (XLSX 84 KB) [file 401_2025_2894_MOESM2_ESM.xlsx]

## Sheet: Tabelle1
misclassified cases
	Sex	Patient age	Location	Year of diagnosis	Histological diagnosis	Heidelberg brain tumour classifier v12.8 diagnosis	Heidelberg brain tumour classifier v.12.8 classification score	Heidelberg brain tumour classifier v.12.5 classification score
ex1	male	11	left frontal lobe, anterior part of the left lateral ventricle	2001	central neurocytoma (WHO grade II)	Dysembryoplastic neuroepithelial tumour	0.85	0.52
ex2	male	40	intraventricular	2004	atypical central neurocytoma (WHO grade II)	plexiform neurofibroma	0.76	0.8
ex3	male	44	right lateral ventricle	2017	central neurocytoma (WHO grade II)	spinal subependymoma	0.25	0.23
ex4	female	40	III. ventricle	2011	central neurocytoma (WHO grade II)	pleomorphic xanthoastrocytoma	0.36	polymorphous low-grade neuroepithelial tumour of the young 0.86
ex5	female	25	midline mesencephalon, superior cerebellar vermis	1989	central neurocytoma (WHO grade II)	Medulloblastoma Group 4, subclass VII	0.075	0.3
ex6	male	22	right frontal lobe	1996	central neurocytoma (WHO grade II)	Extraventricular neurocytoma	1	1
ex7	female	50	III. ventricle	2009	central neurocytoma (WHO grade II)	Rosette-forming glioneuronal tumour	0.98	0.97
ex8	female	47	III. ventricle	2011	atypical central neurocytoma (WHO grade II)	pineocytoma	0.99	1
ex9	female	29	right lateral ventricle, III. ventricle	2004	central neurocytoma (WHO grade II)	Pineoblastoma, miRNA pathway altered, group 2	0.99	0.98
ex10	female	16	NA	2009	atypical central neurocytoma (WHO grade II)	CNS tumour with EP300:BCOR(L1) fusion	0.95	0.97
ex11	male	15	right temporal lobe, but initial MRI are missing due to initial treatment aboard	2007	atypical central neurocytoma (WHO grade II)	CNS neuroblastoma with FOXR2 activation	0.99	0.99
