# Supplementary material for: Outcome-associated factors in a molecularly defined cohort of central neurocytoma
Source: Acta Neuropathol. 2025 Jun 11;149(1):61. doi: 10.1007/s00401-025-02894-3 (PMC12158839; doi:10.1007/s00401-025-02894-3)
Supplement: Supplementary file 5 — (XLSX 41787 KB) [file 401_2025_2894_MOESM5_ESM.xlsx]

## Sheet: Sheet 1
DMPs between primary CNs n = 111 and pooled control samples n = 30
Gene	intercept	f	pval	qval	chr	pos	strand	Name	AddressA	AddressB	ProbeSeqA	ProbeSeqB	Type	NextBase	Color	Probe_rs	Probe_maf	CpG_rs	CpG_maf	SBE_rs	SBE_maf	Islands_Name	Relation_to_Island	Forward_Sequence	SourceSeq	Random_Loci	Methyl27_Loci	UCSC_RefGene_Name	UCSC_RefGene_Accession	UCSC_RefGene_Group	Phantom	DMR	Enhancer	HMM_Island	Regulatory_Feature_Name	Regulatory_Feature_Group	DHS
FNDC3B	0.222726	669.394	5.36651e-55	1.59632e-53	chr3	171916037	+	cg00000109	59755374		CAATACTAACAAACACATATACCCCCCCACAAATCTTAACTTCTAAATAC		II										OpenSea	GCCTTAGTCCTGAATGAGCCATTTCTCTAAGAAGTCCTGGCTTCTTTTTTAATAGAGAAT[CG]TATTTAGAAGCCAAGATCTGTGGGGGGGTACATGTGCCTGTTAGTATTGCAGTTGTGCCT	AATACTAACAGGCACATGTACCCCCCCACAGATCTTGGCTTCTAAATACG			FNDC3B;FNDC3B	NM_001135095;NM_022763	Body;Body	low-CpG:173398671-173398760
ATP2A1	0.532449	17.5715	4.89705e-05	4.80232e-05	chr16	28890100	+	cg00000292	43764508		AAAACATTAATTACCAACCRCTCTTCCAAAAAACACTTACCATTAAAACC		II			rs62037371	0.303865					chr16:28890954-28891868	N_Shore	TGGGGTGAGTGAGACCACGGGCCTCACCCCGGACCAAGTTAAGCGGAATCTGGAGAAATA[CG]GCCTCAATGGTAAGTGTCCCTTGGAAGAGCGGCTGGTAATTAATGCCCTCCTGCACCCCC	CGGCCTCAATGGTAAGTGTCCCTTGGAAGAGCGGCTGGTAATTAATGCCC		TRUE	ATP2A1;ATP2A1	NM_004320;NM_173201	1stExon;1stExon
SFRP1	0.674189	49.9427	6.99794e-11	1.46376e-10	chr8	41167802	-	cg00000321	62789509		ATAAATACCCAATAAACCTAACTAAACTCCCTAAAAAACRAAACRAAAAC		II									chr8:41165852-41167140	S_Shore	GAGGTCTGCTTGTAAATACCCAGTGGGCCTGGCTGGGCTCCCTGGAAGGCGAGGCGAAGG[CG]CAGTTGGAGCTGTTTGCTGTGAGCAGCACCTCTCCAGGTGGGGCCGCCCATGGTGGCCCT	CGCCTTCGCCTCGCCTTCCAGGGAGCCCAGCCAGGCCCACTGGGTATTTA			SFRP1	NM_003012	TSS1500
	0.0724813	112.235	1.36406e-19	5.3584e-19	chr1	230560793	+	cg00000363	16661505		RTCTTAACTTAACTTAATTTTCTCCTTAATCTAAAAAACTTTCCCTATCC		II									chr1:230561103-230562702	N_Shore	CTGCCCAATCGGTCCCTTCCTTCACTCCTCCCCATTCTTAACAAGAGATCTGGAATGGCG[CG]GACAGGGAAAGTTTCTCAGATTAAGGAGAAAACTAAGCCAAGTCAAGACGCCGCGGGTGG	TCTTGACTTGGCTTAGTTTTCTCCTTAATCTGAGAAACTTTCCCTGTCCG									1:228627033-228629325
NIPA2	0.0331909	10.6722	0.0013701	0.00098355	chr15	23034447	+	cg00000622	11642304	38691301	CAACAAAAAAAAACCCCAAAAACAAAATATACATAATACAACACTACACA	CGACGAAAAAAAACCCCGAAAACGAAATATACGTAATACGACACTACGCG	I	T	Red							chr15:23033933-23034710	Island	CCTAGGGCCGGCGCCGGAAAACCTAGGCGCGGCTAAATGACGCAAGAGGCCTCGCGCGCA[CG]CGCAGTGCCGCACCACGTACACCCCGCCCCCGGGGCTCTCTCCCGCCGGGTTCCGGTTCC	CGCGCAGTGCCGCACCACGTACACCCCGCCCCCGGGGCTCTCTCCCGCCG			NIPA2;NIPA2;NIPA2;NIPA2	NM_001008860;NM_030922;NM_001008892;NM_001008894	TSS200;TSS200;TSS200;TSS200				15:20585393-20586124	15:23033272-23034847	Promoter_Associated
MAN1B1	0.77353	19.8469	1.71157e-05	1.82357e-05	chr9	139997924	-	cg00000658	73670480		CTAATACAAACATACAAATCRATAATATTACACACAACRCTATTACAAAC		II									chr9:139997846-139998048	Island	TTACATTCACGCTGGTGCAGGCATGCAGGTCGGTGGTGTTACACACAACGCTGTTGCAGG[CG]TGCAGGTCAGTGGTACACACATTCACGCTATTGCAGGCGTGCAGGCCGGTGGTGTTACAT	CGCCTGCAACAGCGTTGTGTGTAACACCACCGACCTGCATGCCTGCACCA			MAN1B1	NM_016219	Body				9:139116102-139117991
TSEN34	0.0631568	94.2239	2.51959e-17	8.56004e-17	chr19	54695678	+	cg00000714	31749374		TAACCCCTAAAACCTATTCTAATTTCTACTTCTTAACAACCTAACCCTCC		II									chr19:54693034-54695497	S_Shore	AGAGCGCCTTGGCAGCTGAGGCCCGGGAGACCCGTCGTCAGGAGCTCCTGGAGAAGATTA[CG]GAGGGCCAGGCTGCTAAGAAGCAGAAACTAGAACAGGCTTCAGGGGCCAGCTCAAGCCAG	CGGAGGGCCAGGCTGCTAAGAAGCAGAAACTAGAACAGGCTTCAGGGGCC			TSEN34;TSEN34	NM_024075;NM_001077446	Body;Body
LRRC16A	0.865734	12.7016	0.00050125	0.000398871	chr6	25282779	-	cg00000721	28657361		TTTTCTCCCCRTTTTCACTCTTTATCTCAACAACTCTAAACTTTCATAAC		II									chr6:25279131-25279890	S_Shelf	GTACACTGTCTTTTTCTCCCCGTTTTCACTCTTTATCTCAGCAGCTCTAAACTTTCATGG[CG]GTATTTCCAAGAAGAAAATTTTGATTACCCCTTATTAAACATATATTTGTTAAACTACAT	CGCCATGAAAGTTTAGAGCTGCTGAGATAAAGAGTGAAAACGGGGAGAAA			LRRC16A	NM_017640	Body					6:25282760-25283239	Unclassified_Cell_type_specific
DDX55	0.018778	68.8892	8.19769e-14	2.1778e-13	chr12	124086477	+	cg00000769	36699489	29771340	CACAAAACAATAAAAACAAACAACAAAACAAACCTAAAAAATTACACCCA	CGCGAAACGATAAAAACAAACGACGAAACAAACCTAAAAAATTACACCCG	I	C	Grn							chr12:124086217-124087015	Island	TCCCGCCAAAACTCCTGCCCGGTGCGGAGAGGCGCCCGGAGCCCAGGGCGCTGTGCGGAG[CG]GGTGTAACTCCCCAGGCCTGCCCCGCCGCCTGCCTCCACCGTCCCGCGGACGCCTTTCCT	CGGGTGTAACTCCCCAGGCCTGCCCCGCCGCCTGCCTCCACCGTCCCGCG			DDX55	NM_020936	TSS200				12:122652171-122652968	12:124086094-124087120	Promoter_Associated
TLR2	0.822248	15.6984	0.000118238	0.000107527	chr4	154609857	-	cg00000884	59727471		TAAAACACAAATTACTCATACTATTATTATAACTTAAAAACACRTTAAAC		II									chr4:154605086-154606052	S_Shelf	GAACACGTCCTTAAGGCACAGATTGCTCATGCTATTGTTGTGGCTTAGGAACACGTTAAG[CG]GTTTTCTGCCCTGGGTGGGCCAGGTGTTCCTTGCCCTCATTCCAGTAAACCCACAACCTT	CGCTTAACGTGTTCCTAAGCCACAACAATAGCATGAGCAATCTGTGCCTT			TLR2	NM_003264	5'UTR
CDK10	0.9644	28.0293	4.55566e-07	6.22278e-07	chr16	89761661	+	cg00001687	42687384	59659484	AACCATCACCCTAAAAAAAACAACCTACATTAATACAACTTATAAATACA	GACCGTCGCCCTAAAAAAAACAACCTACGTTAATACGACTTATAAATACG	I	A	Red							chr16:89761016-89761218	S_Shore	CCTGGCTTCCTTTGAGCATTTGAATCACAGGCTGCTCAGCTGGGTGGGAGGTGAGGAAGC[CG]CACTCACAAGTCGCACTAACGCAGGCTGCCTCCTCCAGGGCGACGGCCGGGGACTGCCTG	GGCCGTCGCCCTGGAGGAGGCAGCCTGCGTTAGTGCGACTTGTGAGTGCG			CDK10;CDK10;CDK10;CDK10;CDK10;CDK10	NR_027702;NR_027703;NM_001160367;NM_052988;NM_052987;NM_001098533	Body;Body;Body;Body;Body;Body				16:88288595-88289212
DNAJA2	0.907554	13.2557	0.000382459	0.000312387	chr16	47008491	+	cg00001854	60800413		AACCTCTATACATCATAACACTTAATAAATACACAACATACTTTCTAAAC		II									chr16:47006827-47008029	S_Shore	TTTAGATGGTGTAAGGCAAGTCTGGCCACCAGGTGACTTGATTTACATTCGTTTTAGTTT[CG]CTCAGAAAGTATGCTGTGCATCTACCAAGTGCTATGATGTACAGAGGCCTGGTCCGGGGA	CGCTCAGAAAGTATGCTGTGCATCTACCAAGTGCTATGATGTACAGAGGC			DNAJA2	NM_005880	TSS1500
ATOH7	0.207162	152.683	3.94168e-24	2.06004e-23	chr10	69990588	-	cg00001874	46713341		AATAACTCTATTATAAACAAACACAAATAATAAATACTATAACTTCACCC		II									chr10:69990893-69991523	N_Shore	CACAACAGGAAGGTAGCTCTGTTGTGAGCAAACACAAGTAATGGATACTGTAACTTCACC[CG]AACAGGACAAACTCACAAAGTTTAAGAAAGTGATTATTTCTCTGAGGACTGGAACAGAAT	CGGGTGAAGTTACAGTATCCATTACTTGTGTTTGCTCACAACAGAGCTAC			ATOH7;ATOH7	NM_145178;NM_145178	1stExon;3'UTR					10:69990478-69990735	Unclassified_Cell_type_specific
	0.879073	12.3089	0.000607773	0.000474361	chr18	60055084	-	cg00001930	63784506		CCACCCAAAAACTTAATAACTTAAAATAATCACCATTAACCAAACACAAC		II									chr18:60051869-60052387	S_Shelf	AGTGTAACAAACCACCCAAAGACTTAGTGGCTTAAAATAGTCACCATTGGCCAGGCACAG[CG]GTTCATGCCTCCCAGTGCTTTGGGAGGCCAAGGCAGGAGGATCACTTGAGGACAGTAGTT	CGCTGTGCCTGGCCAATGGTGACTATTTTAAGCCACTAAGTCTTTGGGTG
LRFN1	0.161969	18.4889	3.19725e-05	3.24566e-05	chr19	39798481	-	cg00002033	59608375	25668441	TAACTATAACTCTAAAATAATACCCCATAATCCCCATCAAACAAATAACA	TAACTATAACTCTAAAATAATACCCCGTAATCCCCGTCGAACGAATAACG	I	C	Grn							chr19:39797786-39799250	Island	GCGCGGCGCGGGTAACTGTGGCTCTGGAATAGTGCCCCGTAGTCCCCGTCGAACGAATAG[CG]CTGCTGCGGCCTCGGCCGGGCCGCGGCTCCCCCAGGAACTAGAGCTAGAGTAGGGGGCGC	TAACTGTGGCTCTGGAATAGTGCCCCGTAGTCCCCGTCGAACGAATAGCG			LRFN1	NM_020862	Body			TRUE	19:44489564-44491070			TRUE
COL6A3	0.872786	12.534	0.00054416	0.000429536	chr2	238249536	-	cg00002145	13630360		TCAATCAAAAAAAATTCCACCTTCACAAATAACATACTAACATTATCCAC		II										OpenSea	TGGAGCCATAGTCAGTCAGGGAGAATTCCACCTTCACAGGTGGCATGCTGGCATTGTCCA[CG]GACTCAGAGGGCGCGTGCTGCACAACTGCCACTCTGGCGAAGTGCTGGGAGGCCTTGGGA	CAGTCAGGGAGAATTCCACCTTCACAGGTGGCATGCTGGCATTGTCCACG			COL6A3;COL6A3;COL6A3	NM_004369;NM_057166;NM_057167	Body;Body;Body			TRUE
C8orf31	0.0642363	194.175	3.61859e-28	2.41652e-27	chr8	144120399	+	cg00002224	58657331		AAAAAAATCCCRCCCTAAAACAACTAAAATAAAATTAACCTAAAAACCAC		II										OpenSea	CGGGGTTCTGGAAGCAGGGAGGGCAGAGGCTGGCCCAGCCTATGGGAGACCCTGCAGAGG[CG]TGGCCTCCAGGCTAATCCTACCCCAGCTGCCCCAGGGCGGGATTTCTTTTCTTTTTTCCT	AAGAAATCCCGCCCTGGGGCAGCTGGGGTAGGATTAGCCTGGAGGCCACG			C8orf31	NM_173687	TSS1500			TRUE	8:144191635-144192225	8:144120151-144120944	Unclassified_Cell_type_specific	TRUE
SLMAP	0.116067	194.423	3.43518e-28	2.29876e-27	chr3	57743543	+	cg00002426	48607471		CAATATAATAACATTACCTTACCCRTCTTATAATCAAACCAAACRAAAAC		II									chr3:57741925-57742990	S_Shore	CCGCTGTCGACCAGCGCAGAATAATGCCACTTTTGATTGCAAAGTGCTATCAAGGAACCA[CG]CTCTCGTCTGGTTTGATCACAAGACGGGCAAGGTAATGTCACCACATTGTCCAGCGGCAT	CGCTCTCGTCTGGTTTGATCACAAGACGGGCAAGGTAATGTCACCACATT		TRUE	SLMAP	NM_007159	1stExon				3:57718360-57718734
	0.719018	48.5929	1.16292e-10	2.38096e-10	chr10	28961565	+	cg00002449	11722491		TTCACCTTCTATCACTACTACAAACTATCACAATCATTTATTCAACTTAC		II									chr10:28957408-28958116	S_Shelf	TAGCCAGAACCCTATCCAAGCCCAAGAGATCACAGACTGAGTATTTGGGGATGGTGTCTC[CG]TAAGCTGAACAAATGACTGTGATAGTTTGCAGTAGTGATAGAAGGTGAAACCATCTCTTG	TCACCTTCTATCACTACTGCAAACTATCACAGTCATTTGTTCAGCTTACG
SND1	0.780017	37.2911	9.60858e-09	1.61852e-08	chr7	127721794	-	cg00002531	37637425		AAAAACCTTCACATAAACCCTAACTTAAACTCAAACATAAAAATACTACC		II										OpenSea	GGAGTTACTTCAGGAGCCTTCACATGAGCCCTGGCTTGGGCTCAGGCATGGAGGTGCTGC[CG]GACAGGTCCTCTGGACGCAGGTGAGATAACCAGGTTTATCTGGGTGGAGCTCTGAGTCTC	CGGCAGCACCTCCATGCCTGAGCCCAAGCCAGGGCTCATGTGAAGGCTCC			SND1;MIR593	NM_014390;NR_030324	Body;TSS200
	0.442676	18.1781	3.69266e-05	3.70338e-05	chr6	146157367	-	cg00003181	50716398		AATATTAAAAACTCTAAAAATAAATAACCAAACCAAACCATTCAAATCAC		II										OpenSea	TGCCTCCTAGAAATGTTGAGGACTCTAAGGATGGGTAACCAAACCAAGCCATTCAAATCA[CG]GGCATTCCTTGGGTTGTTTTTGTTGTTTGTTGGGGAGTTGGTGTGGTGTGTGTTAGGCAA	ATGTTGAGGACTCTAAGGATGGGTAACCAAACCAAGCCATTCAAATCACG								TRUE
TNNT2	0.146643	24.9752	1.71791e-06	2.15424e-06	chr1	201346149	-	cg00003287	74613411	30689311	AACTCTAAAAAAAAATAACACTAAATCAACAACATCAAATAAAATTCCCA	AACTCTAAAAAAAAATAACACTAAATCAACGACATCAAATAAAATTCCCG	I	C	Grn								OpenSea	GGAGCTCAGCTCAGCTCTGGGAGGGAATGGCACTGAGTCAGCGGCATCAAATGGAATTCC[CG]CGTTGGCCTGGAGAGGCGCTGCAGAGGACCCTGCACATCTGGTCGTTCTCAGTACTTCCA	AGCTCTGGGAGGGAATGGCACTGAGTCAGCGGCATCAAATGGAATTCCCG			TNNT2;TNNT2;TNNT2;TNNT2	NM_001001431;NM_001001430;NM_001001432;NM_000364	5'UTR;5'UTR;5'UTR;5'UTR			TRUE		1:201345724-201346713	Unclassified	TRUE
LHX5	0.0713251	19.1949	2.30832e-05	2.40368e-05	chr12	113901210	-	cg00003298	18807453	11695500	AATACAAAATCATATCAATAAACCTAAAATTATCCACAACATACAAACCA	AATACGAAATCATATCGATAAACCTAAAATTATCCGCGACGTACGAACCG	I	A	Red							chr12:113900750-113906442	Island	TCGGTGTGTCCGGGTGCGAGATCATGTCGGTGAACCTGGGGTTGTCCGCGGCGTGCGGGC[CG]GCGAGCGGCGGTTCCAGCGCTCCCAGCGGCGTCGAGCCGGGGCCAGAGGCCGCCAGGAAG	CGGCCCGCACGCCGCGGACAACCCCAGGTTCACCGACATGATCTCGCACC			LHX5	NM_022363	Body		DMR	TRUE	12:112384990-112386862	12:113900820-113901612	Unclassified_Cell_type_specific
	0.533793	71.9447	2.93285e-14	8.05135e-14	chr19	30715645	-	cg00003305	35602377		RTTTATATCRCRACRATTAACAACATAACTACCTTATTTACATTAAATAC		II									chr19:30715549-30715753	Island	GACCTCTCCGCGTTTGTATCGCGGCGATTGGCAACATAACTGCCTTATTTACATTAAATA[CG]CCACAAGGTTACAGCGCGGATCAACGTCATTTGATCGCTGATGACTCCCTTAAACGCCCG	TTTGTATCGCGGCGATTGGCAACATAACTGCCTTATTTACATTAAATACG							CDMR		19:35407406-35407567
CASZ1	0.123846	348.804	1.01799e-39	1.33856e-38	chr1	10816499	-	cg00003345	63753419		AACTAACCCATATAACTAAAAATACRTTACCAACAAAAACAAATACTCAC		II										OpenSea	CTGGAAGGCTGGGCTGGCCCATATGGCTGGGAATACGTTGCCAGCAAGGGCAAGTGCTCA[CG]CGAGCCCGGCAGCCGGCTGTGACAGCTTCACGCTCGCCAACCAGGCCTCTGGCTTGCTCC	GCTGGCCCATATGGCTGGGAATACGTTGCCAGCAAGGGCAAGTGCTCACG			CASZ1;CASZ1	NM_001079843;NM_017766	5'UTR;5'UTR			TRUE		1:10815770-10816608	Unclassified	TRUE
CASZ1	0.858323	18.9257	2.61305e-05	2.69482e-05	chr1	10757436	+	cg00003513	66723449		ACTCAAAATCAAAAAAAATTATAACATTAAACTTCCATCCCTTAAATCCC		II									chr1:10757891-10758252	N_Shore	ATCTTTGCCTTGAGGACACCTGAGACCCCAAAGCCAGGCCACAGTGAGGACCTTCATGCC[CG]GGACTCAAGGGATGGAAGTCCAATGCCATAATCTCTTCTGATCTTGAGTCCCTGGGCCCA	CTCAAGATCAGAAGAGATTATGGCATTGGACTTCCATCCCTTGAGTCCCG			CASZ1;CASZ1	NM_001079843;NM_017766	5'UTR;5'UTR					1:10756925-10757460	Unclassified_Cell_type_specific
C3orf16	0.755623	16.2313	9.1868e-05	8.54195e-05	chr3	149510115	-	cg00003529	55608464		TTATCATCAACTTAACAACCTCCACAATTTCATCTACTAAAACATCAAAC		II										OpenSea	AGTACATACCTTTATCATCAGCTTGACAACCTCCACAGTTTCATCTGCTGAAACATCAAA[CG]GTTCAAAAGATCCTTCAAAGGCGATGAAAATCCTCATTGTACAATTACCTTTTCAAACAA	TATCATCAGCTTGACAACCTCCACAGTTTCATCTGCTGAAACATCAAACG			C3orf16	NM_001144960	1stExon
	0.192286	77.3803	4.89183e-15	1.42057e-14	chr1	12600529	-	cg00003578	43637498		TAAAATATATAATAACCRCACCRTCCTATCAACCTACAACAAAAAAAACC		II									chr1:12600347-12600556	Island	GAGTTGGCAGCTGAAGTGTGTGGTGGCCGCACCGTCCTGTCAGCCTGCAACAAAGGAGGC[CG]GCCTGGCCCGGCCCTCACGCCAAACGGCTCCCCTCCCAGGGACAGCTCCGAAGGCTGCCT	GAAGTGTGTGGTGGCCGCACCGTCCTGTCAGCCTGCAACAAAGGAGGCCG								TRUE				TRUE
	0.841856	17.5737	4.89193e-05	4.79792e-05	chr10	4500434	+	cg00003722	53767319		AAATACACTTAAACACAAAAAAAACAACAACAAACAACRAAACTACTTAC		II										OpenSea	TAGTGAGCATAGTAACGGACAGGTAGTTTTTTGACCCTCACCGTCCTCCCACCCTCCACC[CG]TAAGCAGCCCCGCTGTCTGTTGTTGCTCTCTTTGTGTCCAAGTGTACTCAATGTTTAGCT	AGTACACTTGGACACAAAGAGAGCAACAACAGACAGCGGGGCTGCTTACG									10:4490415-4490534
RETNLB	0.741463	44.4566	5.65266e-10	1.08227e-09	chr3	108476878	-	cg00003965	34735402		AAAACTCATAAAATTTCCCTTTTTCCCCCACCATTCTCAACTAATCTTTC		II										OpenSea	GAGTTCTTTTGGGGGCTCATAAAGTTTCCCTTTTTCCCCCACCATTCTCAGCTAATCTTT[CG]ATCTTGTCTCCTCATGGTCACAAGGTAGAAGGTGCCACATCCTCAGCCCAGACCCTGAGC	GGGCTCATAAAGTTTCCCTTTTTCCCCCACCATTCTCAGCTAATCTTTCG			RETNLB	NM_032579	TSS1500
	0.47222	49.4478	8.42673e-11	1.74935e-10	chr6	81797194	-	cg00004061	20781438		TACACAATCAAAATACTAAACCAACATAAAATATTCCTCTTAAATATAAC		II										OpenSea	AGAATGTAATATACACAATCAGGATGCTAAACCAACATGAGGTGTTCCTCTTAGATATAA[CG]TGCCTGCGATTTGCTCAAACCTGGCAAGGAAGGTAAAGGCAAGGAAAAGTGAATTTTTAC	ACACAATCAGGATGCTAAACCAACATGAGGTGTTCCTCTTAGATATAACG								TRUE
TRANK1	0.970294	16.9575	6.52666e-05	6.25053e-05	chr3	36981714	-	cg00004067	66650471	63753418	ACACCTAACCCACCATTATTCTTAATAAAAAACTACTCCTTAACCAAACA	GCGCCTAACCCACCATTATTCTTAATAAAAAACTACTCCTTAACCGAACG	I	C	Grn							chr3:36985540-36987041	N_Shelf	GCATGACCCACCGCGCCTGGCCCACCATTATTCTTAGTAAGAAGCTGCTCCTTGGCCGGG[CG]CAGTGGCTCAAGCCTGTAATCCCAGCACTTTGGGAGGCCGAGGCGGGTGGATCACGAGGT	CGCCCGGCCAAGGAGCAGCTTCTTACTAAGAATAATGGTGGGCCAGGCGC			TRANK1	NM_014831	Body
ZFP36	0.218586	11.408	0.000948816	0.00070826	chr19	39898015	+	cg00004072	18732307		ATCTCCAATTTCACAACTAAAAAAACCRAACAAAATTAACCTAAAAATCC		II									chr19:39897241-39898942	Island	CGACTTCTGTCTCTCCAGTCCCTGACCGTAGAGACAGAGAACCCTAAAACCGAAGCAATC[CG]GACTTCCAGGTCAACTTTGCCCGGTTTCTCCAGTTGTGAAACTGGAGATCCCGACGCGTG	CGGACTTCCAGGTCAACTTTGCCCGGTTTCTCCAGTTGTGAAACTGGAGA			ZFP36	NM_003407	Body	high-CpG:44589283-44590662			19:44588965-44590782	19:39897797-39898208	Promoter_Associated	TRUE
SLC2A9	0.283061	15.186	0.000150893	0.000134362	chr4	10020360	+	cg00004082	59646381	14792302	ACAAAAAATAACAATTCTTACAACTAAAAAACAAATATCCTAAAAAAACA	ACGAAAAATAACAATTCTTACGACTAAAAAACGAATATCCTAAAAAAACG	I	T	Red							chr4:10020481-10021026	N_Shore	GAGGATCGCCCCCCACCCCACCCCGGGACTTCCGAAGCCCCCTCTCATCTAGTCTCCCAA[CG]TTCTCCCAGGACACCCGCCCTCCAGCCGCAAGAACTGTCATCCCCCGCCCCTGTCCCCGT	GCGGGGGATGACAGTTCTTGCGGCTGGAGGGCGGGTGTCCTGGGAGAACG			SLC2A9;SLC2A9	NM_020041;NM_001001290	Body;Body					4:10020141-10021371	Promoter_Associated	TRUE
LOXL4	0.168008	348.569	1.05273e-39	1.38384e-38	chr10	100022608	+	cg00004105	12728419		AACCAAAAAAAAACCRCCTAAAAATACTACACCAAAACCAATAAAACACC		II										OpenSea	CGAAGCCCAGCTGGCGGCAAGCCACTGTGGCCTCCTGGATAGCAAAGTTGTCATCACACA[CG]GTGCCCCACTGGCCCTGGTGCAGCACCTCCAGGCGGCCCTCCTCTGGCTTGCTCTCTGGG	CGGTGCCCCACTGGCCCTGGTGCAGCACCTCCAGGCGGCCCTCCTCTGGC			LOXL4	NM_032211	Body					10:100022326-100022665	Unclassified_Cell_type_specific	TRUE
SFRS7	0.0448775	113.846	8.71553e-20	3.47056e-19	chr2	38977301	-	cg00004207	74610327		CTTAAAAAACCATAATAACTAAAAACCCTTTCTAACTCTCCTTTACCAAC		II									chr2:38977535-38978684	N_Shore	TCCATACAGTTCTTAAAGGACCATAATAACTGAAAGCCCTTTCTAACTCTCCTTTGCCAG[CG]CCAGTTCCCAGGTTACCAACATACACCTTGGTTTCTGTTTAAAAACGCAAATAGAAGAAT	TTAAAGGACCATAATAACTGAAAGCCCTTTCTAACTCTCCTTTGCCAGCG			SFRS7	NM_001031684	Body					2:38977034-38977312	Promoter_Associated_Cell_type_specific
EHMT1	0.772929	75.5703	8.83496e-15	2.52e-14	chr9	140681206	+	cg00004429	14627373		ATAAATTTCTCTATCTATACACAAAAAAAATAACTCCACATAACCAAAAC		II									chr9:140683120-140683774	N_Shore	GTGGTGTCATCTCCCCTGGGCTCCCATCTTGGCCGTGTGGCCTCATCTCTCCCGGGCTCC[CG]TCTTGGTCATGTGGAGTCATCTCCCCTGTGCACAGACAGAGAAATCCATTGTGCAAAAAG	TGGATTTCTCTGTCTGTGCACAGGGGAGATGACTCCACATGACCAAGACG			EHMT1	NM_024757	Body				9:139800835-139801430
	0.325134	25.3448	1.46071e-06	1.85068e-06	chr6	134272463	-	cg00004608	74683483		TAACTTTTCAAAAATAACAATAACCACTAAAATAAAAAATCTCCCCTACC		II									chr6:134273310-134274844	N_Shore	TGCTGTAACGTTGACTTTTCAGGAGTGGCAGTAGCCACTGGAATAGAGAGTCTCCCCTGC[CG]TTTCCTTGGCAAATCATGTTATTTTCCAGGCTAAAACTCCACTTTCCCTAGCACTTGGAA	CGGCAGGGGAGACTCTCTATTCCAGTGGCTACTGCCACTCCTGAAAAGTC
AGPAT4	0.704336	17.1897	5.85367e-05	5.65735e-05	chr6	161558105	+	cg00004806	42809326		CRAAAATTTTCTCACTACTCTAACRCTTACACCAAAAACAATACTAAAAC		II										OpenSea	TTATAAAGAACAGACCAGGAGCCTGGAAGACGCAAGAGCTCGAGTATCGAGTGCCCAACA[CG]TTTCAGCACTGCTTTTGGTGCAAGCGTTAGAGCAGTGAGAAAATCCCCGCCCTCTCCTCT	GGGGATTTTCTCACTGCTCTAACGCTTGCACCAAAAGCAGTGCTGAAACG			AGPAT4	NM_020133	Body				6:161478065-161478096
MTMR7	0.57132	46.4526	2.62315e-10	5.19607e-10	chr8	17271535	+	cg00004996	60693313		CTAACAATAACACCAACTACTATTAATACCATCAATAAAAAAATAATACC		II									chr8:17270603-17271120	S_Shore	TTGCCCTCTTTATTTAGCTCCAACTGAACTGAGAGATAGAGATACAAAGCATCCATTATG[CG]GTACCATTTCCCTATTGATGGTATTAACAGTAGTTGGTGCCATTGTTAGCGTTAGGCCTC	CGGTACCATTTCCCTATTGATGGTATTAACAGTAGTTGGTGCCATTGTTA			MTMR7	NM_004686	TSS1500		RDMR
RSPO3	0.0444501	112.603	1.2312e-19	4.85243e-19	chr6	127439206	+	cg00005040	73758301		TCTCCCCCTTAACAAATCRCTAAAAAATTTCTAACTACTAACTTATTCCC		II									chr6:127439265-127441072	N_Shore	AAAGAAAGAGAGAGAAAAAGAAAAAGGGAGAAAGGCAACAGAGGAGAAGGTCAGGAAAGC[CG]GGAACAAGTCAGCAGCCAGAAACTCTCCAGCGATCTGCCAAGGGGGAGAGGGTAGTTGCG	CGGGAACAAGTCAGCAGCCAGAAACTCTCCAGCGATCTGCCAAGGGGGAG			RSPO3	NM_032784	TSS1500
ANKRD11	0.835034	26.0709	1.06345e-06	1.37693e-06	chr16	89371982	-	cg00005072	74693443		CRAAATCRAACTATAACTCAACCCTAACTCTAACCCATTTCTCATCCTAC		II			rs2277907	0.446818					chr16:89371981-89373514	Island	ACCCAGAAGCCCGGGGTCGGGCTGTGGCTCAGCCCTGACTCTGGCCCATTTCTCATCCTG[CG]CACCGGAGGGACGCTCAGGAAATCGCTGGTGTGTGTGGAGAAAGCAGAGGAGACACACAC	GGGGTCGGGCTGTGGCTCAGCCCTGACTCTGGCCCATTTCTCATCCTGCG			ANKRD11	NM_013275	Body				16:87899384-87901015
WWP2	0.428763	37.5635	8.60773e-09	1.45758e-08	chr16	69958840	+	cg00005112	57642439		AAAATATCRCAAACCTTTCCAATAAAATCATTCCCACAAACCCTACCCAC		II										OpenSea	GGTTGGGGGGGACGCCGAGGTGGAGGGAGGAGGGCCGGGCCCCAGCCAGGAAGCTCTGGG[CG]TGGGCAGGGCTTGTGGGAATGATTTCATTGGAAAGGCCTGCGATATTTTTTCCCCTCCTG	AAATATCGCAGGCCTTTCCAATGAAATCATTCCCACAAGCCCTGCCCACG			WWP2;WWP2	NM_199424;NM_007014	TSS200;Body	low-CpG:68516280-68516417		TRUE				TRUE
SERPINB12	0.643853	15.255	0.000146008	0.000130411	chr18	61223377	-	cg00005215	59625470		TTTCTTCCAATCACCATTTTCTCTTTCTCCTTTTTTTTTAATTTTAAATC		II										OpenSea	TGTTCACTTATTTTCTTCCAATCACCATTTTCTCTTTCTCCTTTTTTTTTGGTTTTAGAT[CG]TTATAAGTTTTACAATGGACTCTCTTGTTACAGCAAACACCAAATTTTGCTTTGATCTTT	CGATCTAAAACCAAAAAAAAAGGAGAAAGAGAAAATGGTGATTGGAAGAA			SERPINB12	NM_080474	TSS200
DRG2	0.270803	255.357	2.80263e-33	2.5296e-32	chr17	18010740	+	cg00005437	74701375		ACTCAAAACCCCCATAAAAAAACTCAATCTTATAAAAAATACCTCCAACC		II										OpenSea	CTGCTATTTACAGAAGTTTCTTCAGTAGGCAGACGAAGAGTGTGTTGGGGCAAAGGGGCT[CG]GTTGGAGGCATTTCCCATAAGACTGAGCCCTCTCATGGGGGTTTTGAGTTTGTAGTGCTG	CGGTTGGAGGCATTTCCCATAAGACTGAGCCCTCTCATGGGGGTTTTGAG			DRG2;MYO15A	NM_001388;NM_016239	3'UTR;TSS1500
	0.816263	61.6745	9.89628e-13	2.41453e-12	chr12	133009863	-	cg00005541	61601370		AATACRATATATACACAAATCTAAATACAAACRCACRTACCCATAAACAC		II			rs11830541	0.177169					chr12:133009744-133009973	Island	TGGGTACTCAGGGTGCGATGTGTACACAGATCTGAATGCAGACGCACGTGCCCATGAGCA[CG]CACGTCCAGAGAGACGCACGTCTGCTTATCCACAAGGTGCACGCGTGTCTGGATCCGCAC	GTGCGATGTGTACACAGATCTGAATGCAGACGCACGTGCCCATGAGCACG									12:131519827-131520128			TRUE
	0.638839	10.9085	0.00121712	0.000884802	chr2	237071182	+	cg00005849	73690311		AAACCAAACACCCCTACCCCATTAAAAAACCCAAAATATACTAAAAATCC		II									chr2:237071794-237078762	N_Shore	TTGCTTGAGGCCCAGGACCAAACTAAAGAGGGTCCTGCCCCAAGAACAGGGAGATGGCTG[CG]GATTTTCAGCATACCTTGGGTTCTCCAATGGGGCAGGGGTGCCTGGCTTGCCAGGGAGCA	AGCCAGGCACCCCTGCCCCATTGGAGAACCCAAGGTATGCTGAAAATCCG
	0.664627	19.4465	2.0563e-05	2.15964e-05	chr10	112068221	+	cg00005861	67682447		TATCCTATAAAACCTTAAACTATAATCTTTTTCAACCTAAAAAAATTCTC		II									chr10:112064137-112064859	S_Shelf	CATTGAGGAACAGAAGACTGTACCACTAAAAAACAAAAATATGCCACTAAAAACGGAAAA[CG]AGAATTTCTTCAGGTTGAAAAAGATTATAGTCTAAGGCTTTACAGGATAAGAAATGTCAG	CGAGAATTTCTTCAGGTTGAAAAAGATTATAGTCTAAGGCTTTACAGGAT
GPHN	0.0922955	12.919	0.000450677	0.000362396	chr14	66974439	-	cg00006032	42703498		TCATAATAACCACCRTTCTACCACTCATACAACTTTCTAAAACACCTCTC		II									chr14:66974369-66976235	Island	CGGCCTCTCTGTCATAGTAGCCACCGTTCTGCCACTCATGCAGCTTTCTAAGACACCTCT[CG]GTTCCCCAGCGCTTTCAGTGGGGCGGCCGGCCATTCCCGAGGGTTGCAAGAGGAGGCCCG	CATAGTAGCCACCGTTCTGCCACTCATGCAGCTTTCTAAGACACCTCTCG			GPHN;GPHN;GPHN;GPHN	NM_020806;NM_020806;NM_001024218;NM_001024218	1stExon;5'UTR;1stExon;5'UTR				14:66043807-66046030	14:66974418-66975212	Promoter_Associated
NHLH1	0.114016	416.324	1.21548e-43	1.97265e-42	chr1	160336699	+	cg00006397	16772491		CCAAACAACCATTAACAAAAAAATCTAAAAACCCCTCRAAAACTAAAAAC		II									chr1:160340604-160340843	N_Shelf	ATGCATGGAGAACAGATGTCCCTGCTCCCCCGCTCCCCGCCCCCACCCAGGGCCAGCCCC[CG]CCCCCAGCTCCCGAGGGGTTCCCAGATCCCTCTGCCAATGGCTGCCTGGCCTGGCTGTTT	CAGGCAGCCATTGGCAGAGGGATCTGGGAACCCCTCGGGAGCTGGGGGCG			NHLH1	NM_005598	TSS200
	0.844023	15.1921	0.000150459	0.000133998	chr4	148635716	+	cg00006459	13754355		ATTTTAATCAACACTTCTTACAATACTCTACAATATCAACTTAAACAACC		II			rs140186556	0.0114						OpenSea	AAAACATCTTTATATTCATTTGATATACTCTATGAGTGCATTTGCAGCCTTTAAAAGAGA[CG]GTTGCTTAAGCTGACACTGCAGAGCATTGCAAGAAGTGTTGATTAAAATCTCCACATTTG	CGGTTGCTTAAGCTGACACTGCAGAGCATTGCAAGAAGTGTTGATTAAAA								TRUE
	0.902547	35.8073	1.75531e-08	2.86686e-08	chr13	110533441	-	cg00006787	39713464		TTTCTAAACACAAATCRCAAAAAACAACAACAACTAAATAATCCAAAACC		II										OpenSea	GTTTTTGATGGTTTCTAAACACAGATCGCAGGAAACAGCAGCAGCTGAGTGATCCAAGGC[CG]GCTTCCCTTCCCTAAAAGGCTTCACGGCAGGTGTTATTTGAACGCCTCCAGCCACCACAC	CGGCCTTGGATCACTCAGCTGCTGCTGTTTCCTGCGATCTGTGTTTAGAA									13:109331067-109331567
MTUS2	0.055681	10.9272	0.00120583	0.000877519	chr13	30002629	+	cg00007032	50810459		AAAATAAAACAAATCAATAATCRCATAACCACAAAACATTTACCAATACC		II										OpenSea	CAGGGGAGGGCTGGGAGCGGCCGCGCACCCAGAGGAGAGCAGGCTGTCCTTTTAGGGAGC[CG]GCATTGGTAAATGCTCTGTGGTTATGCGACTATTGATTTGCCTCACCCTGAGGACTCCAG	GGGTGAGGCAAATCAATAGTCGCATAACCACAGAGCATTTACCAATGCCG			MTUS2;MTUS2	NM_001033602;NM_015233	Body;TSS200			TRUE	13:28900524-28900658			TRUE
RRS1	0.0764914	928.187	2.16929e-63	1.01377e-61	chr8	67342600	+	cg00007076	23602408		ATAAAAAAAACATTAATTTATACAATCCAACACTTACATACTTTCTTAAC		II									chr8:67344497-67344989	N_Shore	GGGACTCAGAAGGACCTGGCCGCTGCCTTCATTGAGTTTAAAGGGACAGGATTGCCCTTC[CG]TCAAGAAAGTATGTAAGTGTTGGACTGCACAAATTAATGTTTTTCCCACAACCGAGACTT	TGGGAAAAACATTAATTTGTGCAGTCCAACACTTACATACTTTCTTGACG			RRS1;RRS1	NM_015169;NM_015169	1stExon;3'UTR		RDMR
PTPRF	0.160083	280.677	3.65097e-35	3.67342e-34	chr1	43999020	+	cg00007221	57759303		TTTACTACRTATCCATACACTTCCCAATAAAAAATATATAACTAATTTCC		II									chr1:43996724-43997592	S_Shore	GGAGGGGGTGGTTGGGTGTTGGTGAAGGAATTTGGCGGGGCAGAGTTAGACTGCAGCAAA[CG]GAAACTAGCTACACATCTTTTACTGGGAAGTGTATGGATACGCAGCAAAATACTAGCCCT	CGGAAACTAGCTACACATCTTTTACTGGGAAGTGTATGGATACGCAGCAA			PTPRF;PTPRF	NM_002840;NM_130440	5'UTR;5'UTR					1:43998914-43999123	Unclassified_Cell_type_specific
C6orf168	0.103143	27.7347	5.17139e-07	7.00803e-07	chr6	99796732	-	cg00007420	36634384		ACAAACACACTACACTTAAATCCTCCTAAAACCATTTCTTAATAAATAAC		II									chr6:99797208-99797946	N_Shore	ATTCTATTGTTGCAAACACACTGCACTTAGATCCTCCTAAGGCCATTTCTTAATAGATAA[CG]ACAAGTGACCCAGAGCATTTTGGGAGACAAATGTTTTTCCCTCCCAGCACCGGTTTAATT	CAAACACACTGCACTTAGATCCTCCTAAGGCCATTTCTTAATAGATAACG			C6orf168	NM_032511	Body
ZNF358	0.319566	220.542	1.77347e-30	1.35743e-29	chr19	7585086	+	cg00007466	61723439		ATATTACAAATTAAAACTCTACCCRAAAACTTTACCRCAATAAAAACAAC		II									chr19:7584325-7585281	Island	TTCGGGCAGAGCTCGGCGCTGCTGCAGCACCAGCGCACACACACGGCCGAGCGCCCCTAC[CG]CTGCCCCCACTGCGGCAAAGCCTTCGGGCAGAGCTCCAACTTGCAACACCACCTGCGCAT	CGCTGCCCCCACTGCGGCAAAGCCTTCGGGCAGAGCTCCAACTTGCAACA			ZNF358	NM_018083	Body				19:7490132-7491377	19:7584734-7585205	Unclassified_Cell_type_specific
SLC6A5	0.102866	11.2909	0.0010057	0.000745968	chr11	20623259	-	cg00007644	13802477		AAATAAACAAATTACATTACRACCCRCACAATATCCTACTCTCCAACTAC		II			rs75478325	0.025195					chr11:20622720-20623399	Island	CGTTGCCACCCAGGTAAGCAGGTTGCATTACGGCCCGCACAGTGTCCTGCTCTCCAGCTG[CG]CGAGAGAGGCCAGCCGGGCCGTGGCGGGTGCACGTATGCTGATGGGGAAACCGGTTGGCA	GGTAAGCAGGTTGCATTACGGCCCGCACAGTGTCCTGCTCTCCAGCTGCG			SLC6A5	NM_004211	Body				11:20579297-20579975
PDE6D	0.844954	27.0035	7.09173e-07	9.42352e-07	chr2	232643843	-	cg00008345	51690329		TTCTCTCTTACTCCACAAATACCCAATAAAAACTACCAAAAAATAAACAC		II									chr2:232645313-232646505	N_Shore	CTGCTTTTCTTTTCTCTCTTACTCCACAAATGCCCAGTAAAGGCTACCAGAGGATGAGCA[CG]CCACTGCTCTCATGCTAACTTTTTGATGTGGCTGCTTCCCTTGTGCTTCAGGATTTAATC	TCTCTCTTACTCCACAAATGCCCAGTAAAGGCTACCAGAGGATGAGCACG			PDE6D	NM_002601	Body
NTRK1	0.197862	14.5121	0.000208342	0.000180062	chr1	156815774	+	cg00008446	45613355		AAAACCTCACCTACTACCTAATACTATAACAACRACTAACAAAAAACRAC		II									chr1:156814881-156815792	Island	GCGGCCGGCCTGCGCGTCGTCCCTGCGCACCGCGGTGGCAGTAGTCATTGAGGTAGAGGT[CG]CCGTCCTCTGCCAGCCGCTGCCACAGCACCAGGTAGTAGGTGAGGTTCCCATTGCGCTGG	CGCCGTCCTCTGCCAGCCGCTGCCACAGCACCAGGTAGTAGGTGAGGTTC			NTRK1;INSRR	NM_001007792;NM_014215	Body;Body				1:155081453-155082416	1:156815702-156815942	Unclassified_Cell_type_specific
	0.0575613	359.169	2.3515e-40	3.19954e-39	chr5	175199915	-	cg00008488	74796388		AAACCTTACAAATCTATAAATTTCTTTCTCAAAAAAAAATTACTAAACTC		II									chr5:175200315-175200555	N_Shore	TGAGTAGGCGGGAGCCTTGCAGGTCTGTGGGTTTCTTTCTCAAAGGAAAATTGCTGGGCT[CG]TGAGGAACAGCCTCGGGCACTTGCTCTACTTGGAAAGGGTGAAGAGCGCGGGCTTTGGAA	CGAGCCCAGCAATTTTCCTTTGAGAAAGAAACCCACAGACCTGCAAGGCT								TRUE	5:175132415-175133075
	0.100016	308.236	4.32823e-37	4.88566e-36	chr6	27830391	+	cg00008564	71785353		CTTCCAAAATATTACTAAAAACATTTACAAAAATCTATTACTAAACCAAC		II									chr6:27833120-27833406	N_Shelf	CTTAAGTGATCTGCCCACCTTGGCTTCCCAACAGGCTGGGATTACAGGCATGAGCCACAG[CG]TTGGCCTAGCAATAGACTTCTGTAAATGTTTCTAGCAACATTTTGGAAGTTGGAGAGAAG	TTCCAAAATGTTGCTAGAAACATTTACAGAAGTCTATTGCTAGGCCAACG
ROD1	0.330714	137.128	1.82346e-22	8.60725e-22	chr9	115093661	-	cg00008629	10715366		ATCCTACCATACAAAAATTCTTCTCTTCTAAACCCCAAAAAACTATCTTC		II									chr9:115095149-115095919	N_Shore	TCCCCTTTAAAGTCCTGCCATACAAAAATTCTTCTCTTCTAAGCCCCAAGAAACTGTCTT[CG]ATTAATGTTTTTCTTCATATCTCCTAGAAGAAAGCTACGAATACATTCTACATATTGTTA	CGAAGACAGTTTCTTGGGGCTTAGAAGAGAAGAATTTTTGTATGGCAGGA			ROD1;ROD1;ROD1	NM_001163790;NM_005156;NM_001163788	Body;Body;5'UTR					9:115093506-115093751	Promoter_Associated_Cell_type_specific
FAIM3	0.0343925	17.2335	5.73499e-05	5.55057e-05	chr1	207082900	-	cg00008647	48790415	62742464	AACCTCCCCTATACCTAAAAAACAACAAAAACAAAATAAAACAACAACCA	AACCTCCCCTATACCTAAAAAACAACGAAAACGAAATAAAACGACGACCG	I	A	Red							chr1:207082693-207083202	Island	GCCGGGAACGGGGGCCTCCCCTGTGCCTAGGGAACAGCGAGGGCGAGGTGAGGCGGCGGC[CG]AGGCTCCCGCCCCACCGTCATGCTACTACTCCCAGCTCCACCCCCGCCCCACTCCCAGCT	CGGCCGCCGCCTCACCTCGCCCTCGCTGTTCCCTAGGCACAGGGGAGGCC			FAIM3;FAIM3;FAIM3	NM_001142473;NM_001142472;NM_005449	Body;Body;Body				1:205149008-205149825	1:207082025-207083441	Unclassified_Cell_type_specific	TRUE
C3orf39	0.10924	87.7605	1.81395e-16	5.8083e-16	chr3	43146780	-	cg00008665	29669493		ATTCACTAAATTCCTTCTTCAAAAACTACTCTAACACTACCAAACAAACC		II									chr3:43147184-43147713	N_Shore	TGGAGTCAGGAGTTCACTGGGTTCCTTCTTCAGAGGCTACTCTGGCACTGCCAAGCAGGC[CG]TGGCAAGCTCTTACCACCGGACACACATGGTAGGTGCCCTACTGGCCCCCAAAGCGCCCA	CGGCCTGCTTGGCAGTGCCAGAGTAGCCTCTGAAGAAGGAACCCAGTGAA			C3orf39	NM_032806	5'UTR					3:43146658-43148258	Promoter_Associated
FAM190B	0.447461	20.7105	1.15453e-05	1.26642e-05	chr10	86087961	-	cg00008671	52659362		TTCCCCTCAACTTTAACAAAATCCTATATTTTAATACRATAAACAAATAC		II									chr10:86088395-86088791	N_Shore	TGGGGTGCCCCTTCCCCTCAGCTTTAGCAAGATCCTGTGTTTTGATGCGGTAGGCAGGTG[CG]TGGTTCAGTCATGCCCAATGCTCAGACCACTCCTCACTTTTCACATCCAGGAGGAGGAGC	CGCACCTGCCTACCGCATCAAAACACAGGATCTTGCTAAAGCTGAGGGGA			FAM190B	NM_018999	TSS1500					10:86087752-86089475	Promoter_Associated
	0.692051	64.837	3.28377e-13	8.32429e-13	chr8	960721	-	cg00008695	57668407		AATAATATCATTTCAAAAACCTAAAAATAATTTCCTCTCAATTTCCTACC		II									chr8:962315-962747	N_Shore	CTAGCCACCTGAGTGGTGTCATTTCAGGAACCTAAGAATAATTTCCTCTCAATTTCCTGC[CG]TAATGCTTGATTTTTGCCCTCAGAAATGAATTCCTAAGTGTCTTGAAGACTTTTTGTTTT	CGGCAGGAAATTGAGAGGAAATTATTCTTAGGTTCCTGAAATGACACCAC
DMRTB1	0.841742	28.307	4.04347e-07	5.56116e-07	chr1	53924763	-	cg00008810	35681370		AACTACATTCCTCCCRAATTTTAAATTTATAAACCRTTAAATATCACTCC		II									chr1:53925191-53926228	N_Shore	TCTACACCGAGAGCTACATTCCTCCCGAGTTTTAAATTTGTGGACCGTTGAATATCACTC[CG]CCTTTCATAAAGTTACAAATACCTTCCGTCGGTGGCGGGAACAGAGTTTGGAAAATTACA	GCTACATTCCTCCCGAGTTTTAAATTTGTGGACCGTTGAATATCACTCCG			DMRTB1	NM_033067	TSS1500
MMACHC	0.791026	87.5385	1.9432e-16	6.20727e-16	chr1	45966925	-	cg00008971	58758351		ACTAAATAATAAAACTTTATACACTTACCTAACACAACAATCTCAACACC		II									chr1:45965586-45966049	S_Shore	ATCAGTGCTGGGCTGGGTAATGAAACTTTGTACACTTGCCTGGCACAGCAGTCTCAGCAC[CG]CACCCCGACCCCCATTTACACGGTTACATTTCCCCACATCAGTGCCCTGTGCACTGAGCA	CTGGGTAATGAAACTTTGTACACTTGCCTGGCACAGCAGTCTCAGCACCG			MMACHC;CCDC163P	NM_015506;NM_001102601	Body;TSS1500
DERA	0.0391068	14.5926	0.000200441	0.000173915	chr12	16064569	-	cg00009214	39737305	56608500	ACACATTCACACCACTTATCTTTACACCTAAACTTTTACTCTTATATACA	ACACGTTCGCGCCGCTTATCTTTACACCTAAACTTTTACTCTTATATACG	I	A	Red							chr12:16064080-16064534	S_Shore	AGGCCGAACCCGGCACGTTCGCGCCGCTTGTCTTTGCACCTAAGCTTTTACTCTTGTATG[CG]GAAGGAGTAGGAAAGGGTTAGATTATTATCTTCCTGCCTTTTCGTTCACTCTAGCTCGCT	GCACGTTCGCGCCGCTTGTCTTTGCACCTAAGCTTTTACTCTTGTATGCG			DERA	NM_015954	Body					12:16063641-16064978	Promoter_Associated_Cell_type_specific	TRUE
	0.67181	22.9225	4.26411e-06	5.03111e-06	chr4	186402631	+	cg00009436	27699393		TTATCTTCACCTATATCAACTAAACTAACCATTCCATTTAATAAAAACAC		II										OpenSea	TATGACCATGGAACAGAAAGAAACTTCTAAATTGCACCAAGAACCTGGCCACATTGACAG[CG]TGCCCTCACTAAATGGAATGGCCAGCCTAGTTGACACAGGTGAAGACAATGTCAAAAACA	TGTCTTCACCTGTGTCAACTAGGCTGGCCATTCCATTTAGTGAGGGCACG								TRUE
COL4A1	0.825455	14.3544	0.000224749	0.000192932	chr13	110867376	+	cg00009922	12665504		AAATTCCATTAATTAAACRAAATTATAACCAATTCAATAAAAAACACCTC		II			rs16975617	0.075021						OpenSea	ACAATCCTTTATATGTACTTAATGCCAAATAATTTCTTGGGTAAATAGAGTAACAAATAG[CG]AGGTGTTTTTCACTGAACTGGTTATAATTTCGCTCAATCAATGGAACTCTCTTGTTAGCA	AGTTCCATTGATTGAGCGAAATTATAACCAGTTCAGTGAAAAACACCTCG			COL4A1	NM_001845	Body			TRUE
	0.76472	37.7953	7.83989e-09	1.33366e-08	chr21	48017232	+	cg00009944	32708335		CTCCTCCACCATCCAAAAAAAATCTAAAAAAACTTATCCAATCAACTACC		II									chr21:48018542-48018791	N_Shore	GGCCACACTCAGCTAGGGATTGCCAGGAGAGGACGGTTGGCATTTACAGCCTGGAACTAA[CG]GCAGTTGATTGGATAAGTCCCCCCAGACCCCCTTTGGATGGTGGAGGAGCCCCCGTGTGC	CGGCAGTTGATTGGATAAGTCCCCCCAGACCCCCTTTGGATGGTGGAGGA
SH3RF3	0.385351	115.3	5.8314e-20	2.34847e-19	chr2	109967172	+	cg00010078	23611425		TAATTCCTAAAAATCTAATTCACATAAAAATTATCAAAACCAATATATAC		II			rs79452191	0.0128						OpenSea	TTTTCCCCCACGGTGGGTCCGACCCACCTTACTTCCCCCATGCCTGGCATGCAGCTGAGA[CG]CACACACTGGCTCTGACAACCTCCATGTGAATCAGACCTCCAGGAACCAAATGATTCCAG	CGCACACACTGGCTCTGACAACCTCCATGTGAATCAGACCTCCAGGAACC			SH3RF3	NM_001099289	Body			TRUE				TRUE
RFX1	0.290311	14.3528	0.00022492	0.000193064	chr19	14089630	-	cg00010445	54634357		RTACCRAACACTAACACCTAAAAAATTCTCTAAATCCTAACCCTCTAATC		II									chr19:14089570-14089796	Island	CCGTGGCGGCCGTGCCGAACACTAGCACCTGGGGGATTCTCTGGATCCTGACCCTCTGGT[CG]GGGCTGGCTCGGGCCGGGAGCCGGGACAGTGGCTCGAAGACCACTTTCTGCTGCGGCAGG	TGCCGAACACTAGCACCTGGGGGATTCTCTGGATCCTGACCCTCTGGTCG			RFX1	NM_002918	Body				19:13950446-13951021	19:14089239-14089882	Unclassified_Cell_type_specific	TRUE
HECTD3	0.0674806	51.4634	3.96706e-11	8.47408e-11	chr1	45476118	+	cg00010654	16600461		AAACTTAAAAACACTTCAACCACAACCTAAAATAAATAAAATACTAAAAC		II									chr1:45476225-45477022	N_Shore	TCCCAGTCTCCCTCCGAGCCCCCTTCACGTCCCGCCCCTTTCTGCTCTTAACCCTGCCTC[CG]CTCCAGTATCCCACCCACCCCAGGCTGTGGCTGAAGTGTTCCCAAGCCCTCCTGGCCCGG	GGCTTGGGAACACTTCAGCCACAGCCTGGGGTGGGTGGGATACTGGAGCG			HECTD3	NM_024602	Body
BARHL2	0.230499	11.2202	0.00104175	0.000770024	chr1	91182989	+	cg00010742	51660423		TCCTAAAACRCAAATTCCRAATTTTCTCAAAAATTTTTTTAACTCCCCCC		II									chr1:91183240-91184540	N_Shore	GACACAACTTTTTTTCTTTTATGCAAAAAGTAGGGGTGGAAAGAAAAAAGATGCGGGGGG[CG]GGGGGAGTTAAAAAAATTTCTGAGAAAACTCGGAACTTGCGCTCCAGGAACGACTGCGCA	CCTGGAGCGCAAGTTCCGAGTTTTCTCAGAAATTTTTTTAACTCCCCCCG			BARHL2	NM_020063	TSS200
	0.673415	43.9763	6.80902e-10	1.2937e-09	chr12	76406513	+	cg00010890	71687388		ACTTTAAATCTCATTTTACTTCAAAAACTACAAAACCCTAAAACAAAACC		II										OpenSea	AGGACAAAAAGGTGCATCTCCTACCTGAAGAGCAACCTGGATTCTGCAGACTGAGGGAGG[CG]GCTCTGCTTCAGGGCTCTGCAGTCTCTGAAGTAAAATGAGATTCAAAGCTGGGAGGAGAA	CTTTGAATCTCATTTTACTTCAGAGACTGCAGAGCCCTGAAGCAGAGCCG
WNT6	0.0294164	41.0549	2.13638e-09	3.86251e-09	chr2	219738314	+	cg00011225	40697495	25758482	TCAATTAAAAACACAAAAATCAAACAAATCAACAACATAAAAAAAATCCA	TCGATTAAAAACGCAAAAATCGAACGAATCGACGACGTAAAAAAAATCCG	I	C	Grn							chr2:219738081-219738788	Island	GCACCAACGACGGCAAGGCCCTGCTGCCCGCCGTCCGCACGCTCAAGCCGCCGGGCCGAG[CG]GACCTCCTCTACGCCGCCGATTCGCCCGACTTCTGCGCCCCCAACCGACGCACCGGCTCC	TCGGTTGGGGGCGCAGAAGTCGGGCGAATCGGCGGCGTAGAGGAGGTCCG			WNT6	NM_006522	Body		DMR		2:219446326-219447007	2:219737881-219738801	Unclassified_Cell_type_specific	TRUE
	0.678942	35.5873	1.92023e-08	3.12116e-08	chr2	20876220	-	cg00011239	14646492		TCCTCCCTCTATACTATTCTAAACTTTAATCTATATACACAACTTAATAC		II										OpenSea	CACAGCTGTCTTCCTCCCTCTGTGCTGTTCTGGACTTTAATCTGTGTGCACAGCTTAGTG[CG]TCACAAATAGTAACTGAGTGAGGCTGTTGTGAAAGAAGCCTGTTTTTTTCAGGAGGGCCA	CGCACTAAGCTGTGCACACAGATTAAAGTCCAGAACAGCACAGAGGGAGG								TRUE		2:20876209-20877558	Unclassified
RBL2	0.0660656	15.7217	0.000116941	0.000106458	chr16	53469344	-	cg00011284	25619322		TATAAACACATACCCCCATTTATCACTAAAATCAAAACTATAACTACCTC		II									chr16:53468284-53469209	S_Shore	GCCGACCCGGATGTAGACACATGCCCCCATTTGTCACTAGGATCAGGACTGTGGCTACCT[CG]AGGGCTTTTTGGTCACCCCGGGCATTGCACAGGACTCCTGTTGTTGTTGCGATCCGGGTG	GTAGACACATGCCCCCATTTGTCACTAGGATCAGGACTGTGGCTACCTCG			RBL2	NM_005611	Body				16:52025786-52026902	16:53467838-53469685	Promoter_Associated	TRUE
	0.847455	26.0794	1.05953e-06	1.37212e-06	chr16	85193529	+	cg00011605	29661302		ATAACAAACACATATATCTTCRAATAAAACTTAATCAATACAACAATCCC		II			rs74435804	0.025195					chr16:85196735-85196992	N_Shelf	GGGCACTGAAAGGCTGAAATGGGATGACGTGTGCAGATTTAGCTCAGCTAGCTAAGGGCT[CG]GGATTGCTGTATTGATTAAGTCTCACTCGAAGACACATGTGCTTGCCACTGTGTCGGCCT	CGGGATTGCTGTATTGATTAAGTCTCACTCGAAGACACATGTGCTTGCCA								TRUE
	0.0976486	359.002	2.4071e-40	3.27275e-39	chr17	75672423	+	cg00011616	66770304	50736439	AAAATACAAAATAAAATAAAATACAAATAACACATTCCTAACACTCACCA	AAAATACAAAATAAAATAAAATACGAATAACACATTCCTAACGCTCGCCG	I	T	Red								OpenSea	GTTTCACATCGGCCACTTTCTGGCGTGTCTTAGACCAGCCGCCTGATTCCCTTTCCCGGA[CG]GCGAGCGCCAGGAATGTGCCATCCGCATTCCACTTTATCTTGTATCTCCCTGGGCTCCCA	CGGCGAGCGCCAGGAATGTGCCATCCGCATTCCACTTTATCTTGTATCTC									17:73183997-73184422
	0.674407	61.6592	9.94977e-13	2.42693e-12	chr1	5918462	-	cg00011717	58738345	39664476	ACTAAACTCCATACTAACAAAAAACCAAAATCAAAACCAAAAAACTCACA	ACTAAACTCCATACTAACGAAAAACCGAAATCAAAACCGAAAAACTCACG	I	A	Red								OpenSea	CCCCCCACGAGGACTGGGCTCCATGCTGACGGAGGGCCGGGATCAGGGCCGGAGAACTCA[CG]GGACATGGCACCTGTCCACTCCAGCCCACCAGCTCCTCCCCTGGCCCACTCGACCCCCTG	ACTGGGCTCCATGCTGACGGAGGGCCGGGATCAGGGCCGGAGAACTCACG									1:5840978-5841050
	0.0649118	20.879	1.06947e-05	1.17923e-05	chr16	49311903	+	cg00011740	12726494		RCCCAAAACCTATAATTCCRCTCATTCACAAAACTTTATTCAAAAAATTC		II									chr16:49311413-49312308	Island	GAAGTCGTTTATTTCATTTTTGCTTTCACATTATGTTCCGATACAATCAAAACTCCTGGA[CG]AACCTCTTGAATAAAGTCCTGTGAATGAGCGGAATCATAGGTCCTGGGCGCCCGAGTATG	CCCAGGACCTATGATTCCGCTCATTCACAGGACTTTATTCAAGAGGTTCG
GRIP2	0.57784	27.1871	6.55003e-07	8.75009e-07	chr3	14584788	+	cg00011754	63690419		TTCATATACATCACCTAAAAACCCTCTTAACATACAACTTTTAATTTAAC		II										OpenSea	GCAGCATCTGCATCACCCGGAGCTTGTCAGACACGCAGATGCTCGGGCCCCGCCCAGGCC[CG]CCAAATCAAAAGCTGCATGTTAAGAGGGTCCTCAGGTGATGCATATGAAGTTTGAGGAGC	TCATATGCATCACCTGAGGACCCTCTTAACATGCAGCTTTTGATTTGGCG			GRIP2	NM_001080423	TSS1500
	0.603255	37.9149	7.47118e-09	1.27423e-08	chr14	103607265	+	cg00011861	51793485		ACCAAAATCTTAATTAAACTCAACCCTATAATTACAATCTACACCTCAAC		II									chr14:103604539-103605504	S_Shore	CAGCGCCTCTTTGAAGTGGGTTCATCAGCAACCTGTGACTTGGCGTGAAGCCAAGTTCAG[CG]CTGAGGTGCAGACTGTAATCACAGGGCTGAGTTTAACCAAGACTCTGGTTTTGTCAGGCG	CGCTGAGGTGCAGACTGTAATCACAGGGCTGAGTTTAACCAAGACTCTGG										14:103607091-103608074	Unclassified	TRUE
CABYR	0.527935	13.7453	0.000301552	0.000251875	chr18	21718458	-	cg00012238	28738383		ATAAAATTAAACTAAAATTACACACAATAACACCTTAACTTATTACTAAC		II									chr18:21718862-21719550	N_Shore	CCTTTAGTTTGGTAAAATTGAGCTGAAGTTACACACAGTAACACCTTGACTTGTTGCTGA[CG]GTGTGCTTTGTGGGGATAGTTGGTGTCTGATCTCAACTGTGGAGAAACAGGAAGTTTCTG	TAAAATTGAGCTGAAGTTACACACAGTAACACCTTGACTTGTTGCTGACG			CABYR;CABYR;CABYR;CABYR;CABYR;CABYR	NM_138643;NM_012189;NM_153769;NM_153768;NM_153770;NM_138644	TSS1500;TSS1500;TSS1500;TSS1500;TSS1500;TSS1500					18:21718382-21719776	Promoter_Associated
GALNT9	0.964137	66.718	1.71822e-13	4.4524e-13	chr12	132896897	-	cg00012529	49790414	63777415	AAAAATACTACATACAAAACCAAAACCTCACTTCCCAAATTCCAATTCCA	AAAAATACTACGTACAAAACCGAAACCTCACTTCCCGAATTCCGATTCCG	I	C	Grn							chr12:132896299-132896569	S_Shore	AGAACGCCCGGGGAGGGTGCTGCGTGCAGAGCCGGGACCTCACTTCCCGGGTTCCGATTC[CG]CCTCGAGGACGCGGGTGCGGCAGACACGGCCCAGAGCCCTCGAGGGCCACGAGGCACAGA	GAGGGTGCTGCGTGCAGAGCCGGGACCTCACTTCCCGGGTTCCGATTCCG			GALNT9	NM_001122636	Body				12:131406914-131407044			TRUE
GPC6	0.877906	11.2907	0.00100584	0.000746053	chr13	94568320	+	cg00012576	36605459		AATAAACCACCAAAAAACTAAACAAATCCCTCTAAAAACTACCTACTCCC		II										OpenSea	TCTGTGGACCTCTCCAGGAAGTGTTTTCCCTGGGAGTCCTTCCCTAGAAGCCCAGCATCA[CG]GGAGTAGGCAGCCTTCAGAGGGACCTGCTCAGTTTCTTGGTGGCTCACTTTGACACAGTA	CGGGAGTAGGCAGCCTTCAGAGGGACCTGCTCAGTTTCTTGGTGGCTCAC			GPC6	NM_005708	Body			TRUE
AVEN	0.787573	18.1223	3.78953e-05	3.79257e-05	chr15	34158767	-	cg00012698	27724427		CATACTTATAAACTAACTAATCCTAAAAAACAACCTTATACCCACCTACC		II			rs199781400	0.108						OpenSea	CTAGCTTGAGACATGCTTGTAAACTGGCTGGTCCTGAAGGACAGCCTTATGCCCACCTGC[CG]TTAGAAGGCAACCAAGATTTGCTTCAGGCACTTTTTTTCCCCTTTTTAGGAAATCATGCT	CGGCAGGTGGGCATAAGGCTGTCCTTCAGGACCAGCCAGTTTACAAGCAT			AVEN	NM_020371	3'UTR			TRUE
OR52B4	0.906127	17.077	6.171e-05	5.93717e-05	chr11	4389856	+	cg00013006	42677319		ACTCACCTTTTCTTATACTACTTTCTTTCTCTCTTCATTATTAACTTTAC		II										OpenSea	AAATTATTATTTCTGTGTGGGAAAGCTGAATAAGGTGATACTTAAAATTGAGTAGTTTAT[CG]TAAAGTTAATAATGAAGAGAGAAAGAAAGTAGCATAAGAAAAGGTGAGTGTACAGATCAA	CGTAAAGTTAATAATGAAGAGAGAAAGAAAGTAGCATAAGAAAAGGTGAG			OR52B4	NM_001005161	TSS1500
	0.873356	54.3936	1.34697e-11	2.99852e-11	chr6	33866316	-	cg00013015	72677501		CATCTTCATTAACACTATAACCCRTTTAACCCAAAACTAAAATCCAACCC		II										OpenSea	TCGCTGAGTACCATCTTCATTGGCACTGTAGCCCGTTTGACCCAAGGCTAGAATCCAGCC[CG]GGCGGGGACAATGCTTTCTGGCTGGCACCCAAAGCAACAGGTGGGAGAGCTCTGGTGGGA	ATCTTCATTGGCACTGTAGCCCGTTTGACCCAAGGCTAGAATCCAGCCCG
	0.819913	23.2118	3.74812e-06	4.46076e-06	chr4	72894733	+	cg00013301	56681323		TTCTATACATTCTTATCCACACCAATAACCTTAATTAACATACATATAAC		II									chr4:72897564-72897964	N_Shelf	AAGTAAGAGTCTGGTACTTATAACAGAAATCTCGACTGGAGATGTAAATGTAGGGATTGC[CG]TCATATGCATGCTAATTAAGGCCACTGGTGTGGATAAGAATGCATAGAAATCAGTCTAGC	TCTATGCATTCTTATCCACACCAGTGGCCTTAATTAGCATGCATATGACG
ST6GALNAC3	0.781244	12.8908	0.000456925	0.00036689	chr1	77049380	-	cg00013349	14769377		CRCTATATAATACCAAAAACTCATCTTTACAAAAACTATATACTTAAAAC		II										OpenSea	AGAGTGCCTGCCGCTGTATAATGCCAGGAACTCATCTTTACAGGAACTATGTGCTTAGGA[CG]CTGTGTGATGCAGATATACTAGCTACTCTTTCTTTTTCAGAAATGAGTGTCCCACACCAC	GCTGTATAATGCCAGGAACTCATCTTTACAGGAACTATGTGCTTAGGACG			ST6GALNAC3	NM_152996	Body			TRUE
DYSF	0.022221	95.0546	1.96297e-17	6.71854e-17	chr2	71680721	+	cg00013475	65641390	36753346	TAACTAAACAACAACCACAATAACCAAAAACTAAACTAAAACTCCAAACA	TAACTAAACGACGACCGCGATAACCGAAAACTAAACTAAAACTCCGAACG	I	C	Grn							chr2:71680558-71681276	Island	AGCTCAGGGGAGGAGCCGAGCCTTTCTCCTGTCCAAGAGCGAGATCTGGGCTACGCCGGG[CG]CCCGGAGCCCTAGTCCAGCCCCCGGCCATCGCGGCCGCCGCCCAGCCAGGTGCAAAATGC	TGGCTGGGCGGCGGCCGCGATGGCCGGGGGCTGGACTAGGGCTCCGGGCG			DYSF;DYSF;DYSF;DYSF;DYSF;DYSF;DYSF	NM_001130981;NM_001130980;NM_001130978;NM_001130976;NM_001130977;NM_003494;NM_001130979	TSS200;TSS200;TSS200;TSS200;TSS200;TSS200;TSS200				2:71534118-71534865	2:71680507-71680955	Unclassified_Cell_type_specific	TRUE
	0.846017	30.826	1.38513e-07	2.02571e-07	chr22	22380839	-	cg00013618	50610354		TCCCAAAACTATAATATTTAAAAATTCTCTACCCTCAAAAATCCCTAACC		II			rs61996351	0.04069						OpenSea	TCTCACGGTGCTCCCAAAACTGTGATGTTTGGAAATTCTCTGCCCTCAGGGATCCCTGAC[CG]CTTCTCTGGCTCAAAGTCTGGGACCACAGCCTCCCTGACTATCTCGGGCCTCTAGCCTGA	CGGTCAGGGATCCCTGAGGGCAGAGAATTTCCAAACATCACAGTTTTGGG		TRUE
CACHD1	0.873571	19.2171	2.28486e-05	2.38112e-05	chr1	64992433	-	cg00013899	11799446		CTATAAATCAAAAACCTATACTTTTCCTTCTAAACRTCTAACRCCCTACC		II										OpenSea	TATTTTTTTCCCTGTAAGTCAGAAACCTGTACTTTTCCTTCTAGGCGTCTGGCGCCCTGC[CG]TATGAGAGTCTCAGCTCTTGCTGGGGTCATTTCTTCCATCTTCCTTTCCTTCTTTCCTCT	CGGCAGGGCGCCAGACGCCTAGAAGGAAAAGTACAGGTTTCTGACTTACA			CACHD1	NM_020925	Body			TRUE
MAPK1	0.151272	70.3772	4.95963e-14	1.33818e-13	chr22	22220367	-	cg00014104	60648332		AATTTAAAAAAATCTATTTCCACAAATCCTCACCAACACAAAATACTATC		II									chr22:22221055-22222367	N_Shore	CACAAGATTCAGATTTAAGGAAATCTATTTCCACAAGTCCTCACCAGCACAAAATGCTAT[CG]CTAGTTTGCTCTAATAAAAACTACCATCAGCCGGGCGCGGTGGCTCACGCCTGTAATCCC	ATTTAAGGAAATCTATTTCCACAAGTCCTCACCAGCACAAAATGCTATCG			MAPK1;MAPK1	NM_138957;NM_002745	Body;Body
KDM6B	0.647534	50.1576	6.45671e-11	1.35527e-10	chr17	7757969	+	cg00014203	26606306	46745332	AAAAACAATACAATACAAAAATACAAAACTATAAACCCCCCACCCCTCCA	AAAAACAATACAATACGAAAATACGAAACTATAAACCCCCCACCCCTCCG	I	C	Grn							chr17:7758607-7758980	N_Shore	TGAGTTTCTCTGGGGCTTTATTTTCGTTTTGTTGGTTGTTTTTTCTCCACGCTGGGGCTG[CG]GAGGGGTGGGGGGTTTACAGTCCCGCACCCTCGCACTGCACTGTCTCTCTGCCCCAGGGG	AGAGACAGTGCAGTGCGAGGGTGCGGGACTGTAAACCCCCCACCCCTCCG			KDM6B;TMEM88	NM_001080424;NM_203411	3'UTR;TSS1500				17:7698629-7698728
	0.0895425	50.8606	4.96522e-11	1.05208e-10	chr11	124709875	+	cg00014289	63600487		RAACACRAAACTATTTCCRTACRATCTCTTATCTTATTACATATCCCCCC		II									chr11:124709222-124709957	Island	CTAAATGAGCAGCCAGCGCCGCAGACACGTGCCAAGGGAAGGGTAGTTCACTGCGTGGGG[CG]GGGGGACATGCAATAAGACAAGAGACCGCACGGAAATAGCTCCGTGCCCGTCTGCTGCAC	CGGGGGGACATGCAATAAGACAAGAGACCGCACGGAAATAGCTCCGTGCC							DMR		11:124214304-124215167	11:124708920-124709980	Unclassified
TSSC1	0.902098	10.6588	0.00137935	0.000989477	chr2	3327027	+	cg00014301	30704406		TATCCCTACCAAAAACCTCRTTCCTAACTAAAAAAACCACTAATTTAACC		II										OpenSea	CCATATAGGCGTGTCAGAAGACCAGAAATTAAAGGTTTTAGGCTCAAGACGTGGAATCCC[CG]GTTAAACCAGTGGTCCCCCCAGCCAGGAACGAGGCTTCTGGCAGGGACACCAAAGGTGAT	GTCCCTGCCAGAAGCCTCGTTCCTGGCTGGGGGGACCACTGGTTTAACCG			TSSC1	NM_003310	Body				2:3306034-3306157
	0.60231	10.7187	0.00133851	0.000963398	chr8	20130023	-	cg00014333	24621335		ATAATACCTTTATCCACTAAACATAAAACTCTTTTTTAAACCCAAATACC		II			rs729361	0.367259						OpenSea	TGTATTTTGAAGTGGTGCCTTTGTCCACTAGACATGGAACTCTTTTTTGAGCCCAGATGC[CG]ATGGGGACCCTAGAATCAAGACCCCCTAGCTGCCCTGTGCTTCTCCTGCTCCCTGTTGCA	CGGCATCTGGGCTCAAAAAAGAGTTCCATGTCTAGTGGACAAAGGCACCA								TRUE
AP1B1	0.634113	12.7317	0.0004939	0.000393573	chr22	29730659	-	cg00014733	15617332		CTCTCRAAACAACTCAAAATAAAAAAACACTTCAACRCTCCAAAACTAAC		II			rs98069	0.301624						OpenSea	TGACAGGCTGCCTCTCGGAGCAGCTCAGGGTGGGGAGGCACTTCAGCGCTCCAGGGCTGA[CG]TTGAGTCCTCAGAGGGCAATGGAGGGATCACTTGGGAAGTAGGGCTGAGGGAGGCCATGA	CGTCAGCCCTGGAGCGCTGAAGTGCCTCCCCACCCTGAGCTGCTCCGAGA			AP1B1;SNORD125;AP1B1;AP1B1	NM_001166019;NR_003686;NM_001127;NM_145730	Body;TSS1500;Body;Body
	0.801465	11.5184	0.000898171	0.000674254	chr7	6614945	-	cg00014786	52639447		TAAATCACTAATTATAAACAAACATCATATATAATATACCTTTTACAAAC		II									chr7:6616918-6617277	N_Shore	CTCATGGTCAATAAATCACTGATTGTAAACAAGCATCATGTGTGATATGCCTTTTGCAAG[CG]TAGCTACGAAGTCCTGTATCCCATTTCCAAAGTATAGCATCCATCATTCCCTTGGGGACA	CGCTTGCAAAAGGCATATCACACATGATGCTTGTTTACAATCAGTGATTT
	0.422313	11.0315	0.00114459	0.000837518	chr17	77765733	+	cg00014830	56741430		AAAAACCCTTCCCCAACTAAAAAACCCACCTAACTAAAATAAAAATAAAC		II			rs60072941	0.097438					chr17:77763364-77767356	Island	TGCGGAGAGCCACGGATTCCCCCGGACGGGCTGAGGGGAGTCTGCCCCAGCGGCCTCCCA[CG]CCCACCTCTATCCCAGCCAGGTGGGTTCCCCAGTTGGGGAAGGGCCTTTGCAGGAACGGT	CGCCCACCTCTATCCCAGCCAGGTGGGTTCCCCAGTTGGGGAAGGGCCTT									17:75377960-75380468
DPH2	0.676198	10.7864	0.00129385	0.000934652	chr1	44438411	-	cg00014900	60684368		CTCTATCCTATCCTAACACTAACACAAACTCAACACATACCCAATAATAC		II			rs783308	0.192563					chr1:44440142-44441256	N_Shore	ATAGGATCCGTCTCTGTCCTGTCCTGGCACTGGCACAAGCTCAGCACATGCCCAGTAATG[CG]TGTTGTTTGGCTGATGGAATAAAGGGCTTAGGGACTTCCCTGAGGCCTCTGGACCCATCT	CGCATTACTGGGCATGTGCTGAGCTTGTGCCAGTGCCAGGACAGGACAGA			DPH2;DPH2	NM_001039589;NM_001384	3'UTR;3'UTR
THTPA	0.226318	46.2084	2.88015e-10	5.68086e-10	chr14	24024633	-	cg00015121	49620502		CTCCTCAATCTAACACTCAAAACTTTTCCCTCAACTACATTTCTAACCTC		II			rs111471508	0.012351					chr14:24025006-24025577	N_Shore	ACTCTGACAAACTCCTCAGTCTAGCACTCAAGGCTTTTCCCTCAACTGCATTTCTAGCCT[CG]TCTTCTCCTTACGTACCACCCAGGTGCTCTCCAGTTTCTGGGCCTTTGCTTAGGCTATTC	CGAGGCTAGAAATGCAGTTGAGGGAAAAGCCTTGAGTGCTAGACTGAGGA			THTPA;THTPA;THTPA	NR_023314;NM_024328;NM_001126339	TSS1500;TSS1500;TSS1500					14:24024493-24024700	Unclassified_Cell_type_specific
	0.834544	43.3498	8.68642e-10	1.63301e-09	chr12	90313589	-	cg00015699	66754331	48729351	AACAAAACCTCCTCCTTAACCAAACACTAAACAAAAAACAAAAACAAACA	AACAAAACCTCCTCCTTAACCGAACGCTAAACGAAAAACGAAAACGAACG	I	T	Red								OpenSea	GGGCCTCAGGTGGACAAGGCCTCCTCCTTGGCCGGGCGCTGGGCGGGAGGCGGGAGCGAG[CG]TGCTAGCCAAGCATGTGGGCCGCGCTGAGGCTTGACGAGGCCGGCGTCCCTTTTCCTGAG	CGCTCGCTCCCGCCTCCCGCCCAGCGCCCGGCCAAGGAGGAGGCCTTGTC								TRUE	12:88837696-88837819
	0.94231	19.54	1.96988e-05	2.07671e-05	chr1	46921746	+	cg00015930	62797418	23760359	ACACCACAAACTAATAATAAATATATATCACTTTACACAACACACACTCA	ACGCCACGAACTAATAATAAATATATATCACTTTACACGACGCACACTCG	I	A	Red								OpenSea	TCATTTTCAATATCATTAATCCCAGACACTCTATTTTCCATGCCTGCGCAGCCAGGCCCC[CG]AGTGTGCGCCGTGTAAAGTGACACATATTCATCACCAGCTCGTGGCGCCGGCGCCGACGC	GCGCCACGAGCTGGTGATGAATATGTGTCACTTTACACGGCGCACACTCG									1:46694319-46694449
OR8U8	0.763472	43.8931	7.03243e-10	1.33434e-09	chr11	56310671	+	cg00016127	52690443		AATAACAATACAATCACAAAATTCATTTTACTTAAACTCACAAATTACCC		II										OpenSea	GCCTAGCAGGGTGACGAGGTAAACAACCAGAAACAGCACAAAAAGCAGAGACTGGAGTTC[CG]GGCAATCTGTGAGCCCAAGTAAAATGAATTCTGTGATTGCACTGCCATTTGTGTTGGACA	CGGGCAATCTGTGAGCCCAAGTAAAATGAATTCTGTGATTGCACTGCCAT			OR8U8;OR5M11	NM_001013356;NM_001005245	Body;1stExon
STK38	0.0277336	22.2715	5.70625e-06	6.59387e-06	chr6	36515007	+	cg00016223	23754451	50790364	AAACTTCACCAACCTTCAAATCAAAACTACTAACCAAAAAAACATCTACA	AAACTTCGCCAACCTTCAAATCGAAACTACTAACCGAAAAAACGTCTACG	I	A	Red	rs45524837	0.056518					chr6:36514995-36515308	Island	GGCGGCAGCAAGCAACTCACCAGAGCCCAGGGAGAGGCAGGGCTGGGGACGGCGGAGAGC[CG]CAGACGCCCCTTCGGCCAGTAGTCTCGACTTGAAGGCTGGCGAAGCCCCGGCGGCGGCAG	GGGCTTCGCCAGCCTTCAAGTCGAGACTACTGGCCGAAGGGGCGTCTGCG			STK38;STK38	NM_007271;NM_007271	1stExon;5'UTR				6:36622839-36623278	6:36514594-36515715	Promoter_Associated
DNAH11	0.849976	16.7949	7.04446e-05	6.70187e-05	chr7	21582131	+	cg00016360	33690417		ATCCTACAATTCAACTTTCCTAATTATAAAAATCCAAAATCTAAATATTC		II									chr7:21582443-21583313	N_Shore	TTACTGGGTGTACTGAAGTTCCAGTAAGTTTCAGGTTGAGGATGGCAATCAGGAGGACTT[CG]AATACTTAGATCTTGGATTCCCACAACTAGGAAAGTTGAATTGCAGGACTGGCTCTCTTC	TCCTGCAATTCAACTTTCCTAGTTGTGGGAATCCAAGATCTAAGTATTCG			DNAH11	NM_003777	TSS1500
ST8SIA3	0.837948	21.0747	9.78722e-06	1.08654e-05	chr18	55018650	+	cg00016439	32764501		CTATCCTTTACAATTAACTTATAACCTCTACTACCCTAACTTTACTCTTC		II			rs72927545	0.020586					chr18:55019707-55021605	N_Shore	CAATTTCTCACCCCTAGCTTCCCTCATTAGTGCTTATTAACTAGTATTGGGAGGACCAAG[CG]AAGAGTAAAGCTAGGGTAGCAGAGGCCATAAGCTAATTGCAAAGGACAGAGCTAAAGAAA	TGTCCTTTGCAATTAGCTTATGGCCTCTGCTACCCTAGCTTTACTCTTCG			ST8SIA3	NM_015879	TSS1500		RDMR
ZFHX4	0.926566	98.5964	6.84012e-18	2.41245e-17	chr8	77768353	-	cg00016481	60758450	35703302	TTAACTCCAACCACAATTCAACAACTAATAACACAACAAAAACTTAATCA	TTAACTCCGACCACGATTCGACAACTAATAACACAACAAAAACTTAATCG	I	T	Red								OpenSea	GAGAAAGATTACTTGGCTCCGACCACGGTTCGGCAGCTGATGGCACAGCAAGAACTTGAT[CG]TATAAAGAAAGCTTCAGACGTGCTGGGCTTGACGGTACAGCAGCCAGGCATGATGGACAG	CGATCAAGTTCTTGCTGTGCCATCAGCTGCCGAACCGTGGTCGGAGCCAA			ZFHX4	NM_024721	Body				8:77930748-77930943
KIDINS220	0.843967	53.3149	2.00064e-11	4.38812e-11	chr2	8936684	-	cg00016783	43800501		CTCCTCCTAATATAATAATCAATAACAATACCCCACAACTACTATAAACC		II										OpenSea	GAAGGCAGAGCCTCCTCCTGATGTGGTAGTCAATGGCAGTGCCCCACAGCTGCTGTGAGC[CG]TAGAAGGAAAGTCGGAAGCAGCTGCGTTAATAGCACACTGAGCCCACCCACTCCTCAGCA	CGGCTCACAGCAGCTGTGGGGCACTGCCATTGACTACCACATCAGGAGGA			KIDINS220	NM_020738	Body			TRUE
PIPOX	0.0518675	239.09	5.29696e-32	4.43841e-31	chr17	27369892	-	cg00016913	39777320		AACATTCCCRATACCCAATATAATCTAAAAAACATTAAAATTCCAAAACC		II			rs114082216	0.023023						OpenSea	CAGGGGGAGGCAGCATTCCCGGTGCCCAGTATGGTCTAGGAGGCATTGAAATTCCAGGGC[CG]AAGTCCTGAGACAAAGATCATAATGAGACAGGAAGGTGGCAAAGGAAGGAGCCCATTTGC	CGGCCCTGGAATTTCAATGCCTCCTAGACCATACTGGGCACCGGGAATGC			PIPOX	NM_016518	TSS200
RHOC	0.598625	14.0928	0.000254931	0.000216344	chr1	113250448	-	cg00016968	30804370		TTCTAAATCCCAACTATAAATTCTATTCCCACTCCTAAATCTAACTTAAC		II			rs3125045	0.028782					chr1:113249342-113250198	S_Shore	CCTAGAAATGCTTCTGGATCCCAGCTGTGAATTCTGTTCCCACTCCTAGGTCTGACTTGG[CG]CATAGGATATTTACCTACACGCGTATCTCCTTTCCCTGTAAGGGAGCTGAGGAGGTGGGA	CGCCAAGTCAGACCTAGGAGTGGGAACAGAATTCACAGCTGGGATCCAGA		TRUE	RHOC;RHOC;RHOC	NM_001042679;NM_175744;NM_001042678	TSS1500;TSS1500;TSS1500
PGBD1	0.0717667	11.7644	0.000795073	0.000604054	chr6	28249251	-	cg00017002	36607438	19741318	AACAAAAAATAACCTAAACAAAACAAAAAATAACAACAAAAATCCTCCCA	GACGAAAAATAACCTAAACGAAACAAAAAATAACAACGAAAATCCTCCCG	I	A	Red							chr6:28249166-28249568	Island	CTGGGGTCCGGCGGCGGAGAGTGACCTGGGCGGGGCAGGAGGTGGCAGCGGGGGTCCTCC[CG]GCTCACCAGAGAGACGAGCGGCCGTGCTCCTAGAGAGGCAGGGAACCCGCCAGACTCCGC	CGGGAGGACCCCCGCTGCCACCTCCTGCCCCGCCCAGGTCACTCTCCGCC			PGBD1	NM_032507	TSS200				6:28357157-28357594	6:28249053-28249561	Promoter_Associated	TRUE
SRBD1	0.64982	25.4306	1.4068e-06	1.7871e-06	chr2	45797255	-	cg00017059	52659380		TCATTCATTATACATTATCTATAACTAATTTTATATTACACAACAATTAC		II										OpenSea	CACAACCATGCTCATTCATTATGCATTGTCTATGACTGATTTTGTGTTACACAGCAGTTG[CG]TAGTTGCAACAAAAGCCATCTGGCTCACAAAACCTTAAATATTTGTTCACTGGACCTTTA	CGCAACTGCTGTGTAACACAAAATCAGTCATAGACAATGCATAATGAATG			SRBD1	NM_018079	Body			TRUE
BIRC5	0.126757	78.2997	3.63007e-15	1.06338e-14	chr17	76220743	-	cg00017271	52667321		CTACAAAATAAATTATTACAACTTCRCTAAAAACCTCTAAAAATCATCTC		II										OpenSea	CTGTCATAGAGCTGCAGGGTGGATTGTTACAGCTTCGCTGGAAACCTCTGGAGGTCATCT[CG]GCTGTTCCTGAGAAATAAAAAGCCTGTCATTTCAAACACTGCTGTGGACCCTACTGGGTT	TGCAGGGTGGATTGTTACAGCTTCGCTGGAAACCTCTGGAGGTCATCTCG			BIRC5;BIRC5;BIRC5;EPR1	NM_001012271;NM_001168;NM_001012270;NR_002219	3'UTR;3'UTR;3'UTR;Body				17:73732184-73732339
	0.162063	596.148	3.98955e-52	1.01335e-50	chr8	19711803	-	cg00017362	63607305		ACCAAACTCTAACTTAACTACCAACAACTTAAAACCATAACCCCAATCCC		II										OpenSea	TAAGAGACCTGACCAAACTCTAGCTTGGCTACCAGCAGCTTAAGGCCATGACCCCAGTCC[CG]CTTAAAATGCCTGCCTGAGAAAGCTCCATGCTACCAAAATTTATTCCAGACCAAACCAGG	CGGGACTGGGGTCATGGCCTTAAGCTGCTGGTAGCCAAGCTAGAGTTTGG								TRUE
PTK2B	0.879466	118.866	2.19756e-20	9.10389e-20	chr8	27288039	+	cg00017601	29802470		AAAACCCCTAAATACATTTAATAATCCTATATCCAAATACCCRAAACCRC		II			rs111320620	0.015625						OpenSea	AGACTAGAGTGTAAGGGATGAGGCTGGGGCTGGGGATACTCAGAGAAGCCAGGGTATCTG[CG]CGGCCTCGGGCATTTGGACACAGGACCACTAAATGTACCCAGGGGTCCTCTCTGGGGCTG	CGCGGCCTCGGGCATTTGGACACAGGACCACTAAATGTACCCAGGGGTCC			PTK2B;PTK2B;PTK2B;PTK2B	NM_173176;NM_173175;NM_173174;NM_004103	Body;Body;Body;Body
	0.082862	1325.16	6.05417e-73	5.08744e-71	chr2	30644955	-	cg00017826	15687407	12764390	AACTTAAAACACAACAAATCAACTTCAAATCTAAAAACAAAACTCCTCCA	AACTTAAAACACGACGAATCGACTTCAAATCTAAAAACAAAACTCCTCCG	I	A	Red								OpenSea	CTAAGGAGTTAAAACTTAAAACACGGCGAGTCGACTTCAGATCTGGGGACAAGGCTCCTC[CG]AGTCCACCCTGCAGGGCTGTGAGCCGATCCTTTATTTCTGCTTGGTTGTCATTGTTCAGT	CGGAGGAGCCTTGTCCCCAGATCTGAAGTCGACTCGCCGTGTTTTAAGTT								TRUE		2:30644398-30645729	Unclassified_Cell_type_specific
GRRP1	0.0736913	20.5945	1.21703e-05	1.32927e-05	chr1	26487737	+	cg00017970	26713483		AACATCTTAACAAAACTAATCAAAACAATACCCCATAAATAACCAACCAC		II									chr1:26487807-26488606	N_Shore	CCCCTGACCTTCCTCTCTCCCTGCAGGTCAGTGAGAGCCCAAGCCAATTGCTCTAGGCCC[CG]TGGCTGGCTACTTATGGGGCACTGTCCTGACCAGCTCTGCTAAGATGCTCCTGGCCCCTC	GCATCTTAGCAGAGCTGGTCAGGACAGTGCCCCATAAGTAGCCAGCCACG			GRRP1	NM_024869	5'UTR							TRUE
CYTSB	0.237354	93.4416	3.18995e-17	1.07682e-16	chr17	20105626	-	cg00018010	60754329		TACTAATCATCTCTATAAAAACAATTCCTCTCTCCAATACACCTCAAATC		II										OpenSea	AGGTACTGTGATGCTAATCATCTCTGTGGGAGCAGTTCCTCTCTCCAGTACACCTCAGAT[CG]CAGTAAAAAGTGACCTCTTGAGATTCTTGAGTATGTTTTGTTGTGTTTAGTGCAGTACCA	GCTAATCATCTCTGTGGGAGCAGTTCCTCTCTCCAGTACACCTCAGATCG			CYTSB;CYTSB;CYTSB;CYTSB	NM_001033554;NM_152904;NM_001033555;NM_001033553	Body;Body;Body;Body			TRUE
NKX6-2	0.0285381	12.4143	0.000577094	0.000452944	chr10	134600848	-	cg00018024	49706333	19787491	CCCTCCAACATCCATTTTCATTTTATACAAATCAAAACAAAAACTTAACA	CCCTCCAACGTCCGTTTTCGTTTTATACAAATCGAAACGAAAACTTAACG	I	C	Grn							chr10:134597357-134602649	Island	GCCCCCTCGCCCCCCTCCAGCGTCCGTTTTCGTTTTGTGCAGGTCGAGGCGGGGACTTGG[CG]CCGTCGGCCGCTCCTGGATGGCGGCTTGGAAAAGCCACCTGCGGCCAAACTCCGGGGCAG	CCCTCCAGCGTCCGTTTTCGTTTTGTGCAGGTCGAGGCGGGGACTTGGCG			NKX6-2	NM_177400	TSS1500				10:134449962-134452639	10:134600056-134601531	Unclassified_Cell_type_specific
ESCO1	0.445494	114.365	7.54756e-20	3.01872e-19	chr18	19109496	-	cg00018044	64638355		AACAAAACAAATACCRAATCATCCATACTTTACTTCCAAATATTCTATAC		II										OpenSea	TTCTGAGGAATAACAAAGCAGATACCGAGTCATCCATACTTTGCTTCCAAGTATTCTATA[CG]TTTTTATAAACCTCTTTGAGATTTGTTAACAGCCTAGGTGTGCCAAGTTGCCATTTATTT	CGTATAGAATACTTGGAAGCAAAGTATGGATGACTCGGTATCTGCTTTGT			ESCO1	NM_052911	3'UTR
TBR1	0.177761	37.6616	8.27398e-09	1.40403e-08	chr2	162275746	+	cg00018128	52675352	52680400	ATAACCCAAATAACCAACAACAAAAACAAATAAAAAACTTTTTCCCACCA	ATAACCCGAATAACCAACGACGAAAACAAATAAAAAACTTTTTCCCACCG	I	A	Red							chr2:162275161-162275596	S_Shore	TGTGCGTTTTAAGGCTTAGGGCTCGGGGCCTGCCCACGGCACCTTTCCTAAATACCAAGC[CG]GTGGGAAAAAGCTTTCTATTTGTTTTCGTCGCTGGTCACCCGGGCCACCTTTGAGGTGGC	GTGGCCCGGGTGACCAGCGACGAAAACAAATAGAAAGCTTTTTCCCACCG			TBR1	NM_006593	Body					2:162275641-162275858	Unclassified_Cell_type_specific
IQCE	0.805777	15.565	0.000125976	0.000113931	chr7	2632689	-	cg00018539	40723365		CTATTCTTATATACAATTTAAAAATAAAACAACTCCTACAAACRAAAACC		II									chr7:2632171-2632372	S_Shore	TGACGAGTCTCCTATTCTTGTGTGCAGTTTGGAGGTGAAGCAGCTCCTGCAGGCGAAGGC[CG]ACCTGGAGAAGGAGCTGGAGTGCGCGAGGGAGGGCGAGGAGGAGAGGAGAGAGCGAGAGG	CGGCCTTCGCCTGCAGGAGCTGCTTCACCTCCAAACTGCACACAAGAATA			IQCE;IQCE	NM_001100390;NM_152558	Body;Body				7:2599208-2599383
GALNT9	0.721779	12.0924	0.000676152	0.00052218	chr12	132851518	+	cg00019118	28687458		AAAAACAAACACCAAAATAATAAAAACAACCCCTACTACCAAAAACCCAC		II									chr12:132853943-132854190	N_Shelf	TGAACATACCACGTGCACACAGGATACACCACACACACGCACACACGTGCACACTCCCCC[CG]TGGGCTCCTGGCAGCAGGGGCTGTTCCCATCACTCTGGTGCTTGCCCCTGCTGGGGAACC	GGGGCAAGCACCAGAGTGATGGGAACAGCCCCTGCTGCCAGGAGCCCACG			GALNT9;LOC100130238	NM_001122636;NR_024563	Body;TSS1500			TRUE				TRUE
	0.868727	27.815	4.9955e-07	6.78356e-07	chr1	234906904	-	cg00019308	59757391		CAAAATCAACAAAAAATCCTAAACCATAAACCAAAAAATCCATTCTACCC		II										OpenSea	CAACTCTTTTCCAAGGTCAACAGAGAGTCCTAGACCATAGACCAGAAAGTCCATTCTACC[CG]ACACTGGGCTACAAGAAATGTATATTTGTGGGGATCAGCCACACTGGGAGAAAGATAGCT	CGGGTAGAATGGACTTTCTGGTCTATGGTCTAGGACTCTCTGTTGACCTT								TRUE
	0.897263	38.2725	6.47036e-09	1.11099e-08	chr12	130623366	-	cg00019366	36772506		ACCTTATCACTATCATAACCCAAAATATCCTCTATAACTAAACATAAAAC		II									chr12:130623142-130623492	Island	GAGCACAGTCGACCTTGTCACTGTCATGACCCAAGGTGTCCTCTGTGACTGGACATGGGG[CG]GGGTGCGTTACGTAGATGACTCGTTAAGCTCTAGTGGCTAACTCAGTGCGTCCATGAAGG	CGCCCCATGTCCAGTCACAGAGGACACCTTGGGTCATGACAGTGACAAGG									12:129189110-129189798
RNF111	0.0994624	11.4698	0.000920132	0.000689087	chr15	59279703	-	cg00019463	66754461		ATAATCACCAAAAAAAATTAAATAATAAACTTTATAACACCTTTCAATTC		II									chr15:59279741-59280720	N_Shore	ATGTTGAACGCATAATCACCAAAGAAAATTAAATAATGAGCTTTGTGACACCTTTCAGTT[CG]CCAACAGACTGATAAAACCAGTACAAAGGGGGAGGGCCGGGACCGAGGGGGCGGGACGGT	TAATCACCAAAGAAAATTAAATAATGAGCTTTGTGACACCTTTCAGTTCG			RNF111	NM_017610	TSS200					15:59279251-59281230	Promoter_Associated
ZFP41	0.968785	29.3946	2.5403e-07	3.59153e-07	chr8	144337537	-	cg00019576	18683451	44726370	AAACAAAAACCATAATACATAACATCATAAACACACTACTAAATCCTACA	AAACAAAAACCGTAATACGTAACGTCGTAAACACACTACTAAATCCTACG	I	A	Red							chr8:144337536-144338585	Island	CAGGGTTGCCAAGAACAAGAACCGTAATACGTGACGTCGTAAGCACACTGCTGGATCCTA[CG]AACTGTGTGACCGTGTCAGCTCGCCCCGTGTCTGGTGTTAGTGAGATCAGAGCTCGCCCC	CGTAGGATCCAGCAGTGTGCTTACGACGTCACGTATTACGGTTCTTGTTC			ZFP41	NM_173832	3'UTR				8:144408881-144409960
	0.112703	202.996	5.83316e-29	4.08194e-28	chr14	82148289	-	cg00019654	20745478	29619467	CTTATTACATTACAAAAAAACAATTAAAAAAAAACCTCCACAAAACAACA	CTTATTACATTACAAAAAAACGATTAAAAAAAAACCTCCACAAAACAACG	I	A	Red								OpenSea	ATCCATGCAAACCTTATTGCATTGCAGAAAAACGATTAAGAAAAAGCCTCCACAAAACAA[CG]AACTCAACAGCACTCATCAAGAAAATTGAACTCAGATTATAAACTTAAAAAAATCTGTTT	CTTATTGCATTGCAGAAAAACGATTAAGAAAAAGCCTCCACAAAACAACG								TRUE
C12orf34	0.121534	62.1363	8.41444e-13	2.06526e-12	chr12	110154229	-	cg00019678	14702448		AAAATATATATTCRAATCATTAAAAAAAACCAAACCCCAATCTATACAAC		II									chr12:110151327-110152758	S_Shore	TAAGAGCAGAGAAAGTGTGTGTTCGGGTCATTAGGAGAAGCCAGGCCCCAGTCTATGCAG[CG]AGCATTTTCCCTGCTCTTCTACCAAGCTCTCTAGCTAGATTAACAGGTCAATAAATATCG	CGCTGCATAGACTGGGGCCTGGCTTCTCCTAATGACCCGAACACACACTT			C12orf34	NM_032829	5'UTR			TRUE
RPRD1A	0.0297863	16.7226	7.28806e-05	6.9147e-05	chr18	33647529	+	cg00019809	36602488	52639481	TTACAACAAAAAAAACAAAACATAAATCCCTATAACATCACTACCAACCA	TTACAACGAAAAAAACGAAACGTAAATCCCTATAACGTCACTACCGACCG	I	A	Red							chr18:33647065-33647665	Island	ACGCTCTCACCACGGCCGCCGCTTCATCCAAGACCGGCCGCAAACCAGCAAGATGGCGTC[CG]GCCGGCAGTGACGTCACAGGGACCCACGCCCCGCCCCTCCCGCTGCAAGCCCTGGGAAAA	CGGCCGGCAGTGACGTCACAGGGACCCACGCCCCGCCCCTCCCGCTGCAA			RPRD1A	NM_018170	TSS200	high-CpG:31901304-31901592			18:31901073-31901633	18:33646120-33647988	Promoter_Associated
A2BP1	0.815183	18.0188	3.97622e-05	3.96359e-05	chr16	6571083	-	cg00019838	59808405		TTTACAATATTTAAATCCTTTAATCAAACAATTCCACRCACAAAAATAAC		II										OpenSea	ATCAAAACCTTTTTACAATGTTTAGATCCTTTAATCAAGCAATTCCACGCACAGGAATAG[CG]GCTGACGACAATCAGGCAGGTGGGAAGCAGGCTTACTAGAGGCTCAAAATGGTGTTTTTC	TTACAATGTTTAGATCCTTTAATCAAGCAATTCCACGCACAGGAATAGCG			A2BP1;A2BP1	NM_001142333;NM_018723	5'UTR;5'UTR			TRUE
LOC169834	0.806307	35.7128	1.82429e-08	2.97268e-08	chr9	115773738	-	cg00019877	12741332		TAACAAACCAAAAACAAAACTAACTTTATCCTCCCATAATAAATAACACC		II									chr9:115774295-115774615	N_Shore	CTGGTCCAATCTGACAAACCAGAAACAGGGCTAACTTTATCCTCCCATGATGGGTGGCAC[CG]AGTGCACCAGCTCCCTCTTTGTTTGTTAACAATACTTGTAAAGCATATACAATTTTTCGA	CGGTGCCACCCATCATGGGAGGATAAAGTTAGCCCTGTTTCTGGTTTGTC			LOC169834	NM_001101338	5'UTR			TRUE
	0.16767	20.2112	1.44912e-05	1.56322e-05	chr1	8214963	+	cg00020474	61617309		AACACTAAATCCATAATATAAACAATCCTATAAACRCTACCTTAACTACC		II										OpenSea	AGCTCGTGGTCTGAGCTGTCAGGAATGACGGATGAGCAGCTGCTTTTGCCGGCGCCTCCG[CG]GCAGCTAAGGTAGCGCTCACAGGACTGTCTACACCATGGACTCAGTGTTCAGGTGTTCAG	ACACTGAGTCCATGGTGTAGACAGTCCTGTGAGCGCTACCTTAGCTGCCG								TRUE		1:8214844-8214981	Unclassified_Cell_type_specific
OCA2	0.0263627	29.5515	2.37626e-07	3.373e-07	chr15	28341562	+	cg00020649	37682464	35601352	AAAATCCAAAAACTAAAAAAAATACTTCAAATACAACAATCACAACATCA	AAAATCCGAAAACTAAAAAAAATACTTCAAATACAACGATCACAACATCG	I	C	Grn	rs7164220	0.319217					chr15:28339774-28342442	Island	GGCGTGACTGTGAGCCGGAGGCGTAGCCGTGTCTCGGGAGCCTGGCGGTGTCCGCAGGAG[CG]ATGCTGTGACCGTTGCATTTGAAGCATTCCTTCTAGTTCCCGGATCCCAGGGAGGGGGCA	GGGATCCGGGAACTAGAAGGAATGCTTCAAATGCAACGGTCACAGCATCG			OCA2	NM_000275	5'UTR				15:26014634-26015369	15:28340869-28342862	Unclassified
MYBL1	0.109778	33.4852	4.55943e-08	7.08738e-08	chr8	67525849	+	cg00021237	71794422	10702499	AATTCACTCACCCTAAAAATTTTAAAACAACTAAACTTCTCCACCACCCA	GATTCGCTCACCCTAAAAATTTTAAAACAACTAAACTTCTCCACCGCCCG	I	C	Grn							chr8:67524607-67526059	Island	GCGAGTTCCTGCGCTCGCCGAGGAGTGGGTCCGGAAGCGGCGCCGGAGCGGGTCCGGAAG[CG]GGCGGTGGAGAAGTCCAGTTGCCCCAAAATTCTTAGGGTGAGCGAACCGAGTTTCTGGCG	CGGGCGGTGGAGAAGTCCAGTTGCCCCAAAATTCTTAGGGTGAGCGAACC			MYBL1;MYBL1	NM_001080416;NM_001144755	TSS1500;TSS1500				8:67687200-67688548	8:67525019-67526496	Promoter_Associated
	0.224954	262.659	7.79299e-34	7.25907e-33	chr16	85214746	+	cg00021513	57703371		CAAATTAACCRATATCAACRTAAAACCCAAATAAAACCCAAAAAAATCCC		II										OpenSea	CGGGCCATGTGTCTGGTGTCAGCCCCAGCTTCCGCAGCTGCCCACAGGGTCCGCTGGCCC[CG]GGATCCTTCTGGGTCTCATCTGGGCTCCACGCTGACACCGGCTAACTTGGTGACCTTGGG	AAGTTAGCCGGTGTCAGCGTGGAGCCCAGATGAGACCCAGAAGGATCCCG								TRUE	16:83772177-83772248
TFAP4	0.162279	80.3725	1.86157e-15	5.5613e-15	chr16	4324280	+	cg00021532	22720485		TACCTAACAAATTACTTCAAAAATTAAAAAACRTATAAACAAAACTACTC		II			rs2892165	0.349287					chr16:4321639-4324073	S_Shore	ATAGTTACTGTTATTATTGGGAAATATTGTTATTAGATGTTGCCAGCACCCGGTGGATGC[CG]AGCAGTTTTGCTTACACGCTCTCCAATCCTTGAAGCAACCTGTTAGGCAGTTTCTCTAAG	GCCTAACAGGTTGCTTCAAGGATTGGAGAGCGTGTAAGCAAAACTGCTCG			TFAP4	NM_003223	TSS1500
SCARNA16	0.0422287	18.9942	2.53185e-05	2.61712e-05	chr17	75084649	+	cg00021540	36700336		AAAAATAACAACTAAAAAATCRATAACTTTAAATCTAAATCATCCAAACC		II									chr17:75084622-75085085	Island	CTCTGGCCCAGGCTCTAGTCCCCATTAATCACACCGCGCGGGCTGCGACCCCTTTAAGTC[CG]GCTTGGATGACCCAGATCCAAAGTCATCGACTCTCTAGCTGCTATCTCTATGGTAAGTTA	CGGCTTGGATGACCCAGATCCAAAGTCATCGACTCTCTAGCTGCTATCTC			SCARNA16;C17orf86	NR_003013;NR_027058	TSS1500;TSS200				17:72596218-72596680	17:75084388-75085375	NonGene_Associated
	0.891585	15.4294	0.000134372	0.000120861	chr1	54209080	+	cg00021550	45628357		AATTCTTCCCTTACTACAAAACACAAAAACAAAATAAACAATATAACATC		II									chr1:54203402-54205310	S_Shelf	TCTGTGTCTAAGGTGTCCTGTGTCCAGGAGATAGGAGGAAGGAGAAGGAAGAGAGGTGAT[CG]ATGTTACACTGCTTACCCTGCCTCTGTGTCTTGCAGCAAGGGAAGAATTAACATGGGGAA	ATTCTTCCCTTGCTGCAAGACACAGAGGCAGGGTAAGCAGTGTAACATCG
	0.48424	55.6851	8.41342e-12	1.90427e-11	chr22	27832684	+	cg00021762	16671394		ATAAACAAACTAAACCTAAAATAACCCAACAAACAAAACCAAAATAAATC		II									chr22:27834425-27834630	N_Shore	CTAGCTGTCGTGAGCTTGTCCTCCCTGGAGAAGAGTGCTGGAGCAGAAGGCAACAAACCC[CG]ATCCATTCTGGCTTTGCCTGTTGGGTTATCTCAGGCTCAGTTTGCCCATCTGCAAAATGC	TGGGCAAACTGAGCCTGAGATAACCCAACAGGCAAAGCCAGAATGGATCG
UBR1	0.113178	42.1097	1.41049e-09	2.59558e-09	chr15	43398581	+	cg00021783	64622419		AAAACTACTACAAAAAAATTAAAATACAAAACATCCCCAAACCAACAACC		II										OpenSea	GTCCATTATGAAAGGAAGAAAACTTGTCGGGGGCTAAAGCAAGAACCTGTCCTAGCTGGC[CG]GTTGTTGGCCTGGGGATGTTTTGTATCCCAACCTCCCTGCAGTAGTTCCCCAGAGCCTAC	GAACTACTGCAGGGAGGTTGGGATACAAAACATCCCCAGGCCAACAACCG			UBR1	NM_174916	TSS1500					15:43397530-43398769	Promoter_Associated	TRUE
	0.934712	12.6294	0.000519285	0.000411702	chr1	86082316	-	cg00021933	48603453	35727383	AAAACCAATATTATACTTCCTTCCCAAACAATCCCTAAATACAACTTCCA	AAAACCGATATTATACTTCCTTCCCGAACAATCCCTAAATACAACTTCCG	I	A	Red							chr1:86081700-86082068	S_Shore	GATCACTTATCTGAAGCCGGTGTTATGCTTCCTTCCCGGGCAGTCCCTGGGTGCAGCTTC[CG]GACGGGCTAGCTTGGGAGGCATTCCTTTCCCTGGCTGATGCAGGAAGGTGGGTTTGTCTG	GAAGCCGGTGTTATGCTTCCTTCCCGGGCAGTCCCTGGGTGCAGCTTCCG
DOCK1	0.369277	106.022	7.89614e-19	2.96035e-18	chr10	129079552	+	cg00022101	39735440		TCTCAACAAACCACAAAACTACTTAAACCCATTACAATTTACTAAACCAC		II										OpenSea	GCATTGCCAAAATCATAATTGGTAGAAAGTTAGCAAGAAAGAAGGATTAGCTCATCGAGC[CG]TGGCCTAGCAAATTGTAATGGGCTCAAGTAGTTTTGTGGCTTGTTGAGAAAATGATACAG	CTCAACAAGCCACAAAACTACTTGAGCCCATTACAATTTGCTAGGCCACG			DOCK1	NM_001380	Body			TRUE
SNN	0.413098	42.8868	1.04055e-09	1.94019e-09	chr16	11764847	-	cg00022235	10744304		CCATACTCCTTAAATCCCAATTACRAATCTCTATAAACCTTAACAAACCC		II			rs7193441	0.473719					chr16:11762563-11763246	S_Shore	CGGCTCTGCCCCCATGCTCCTTGGGTCCCAGTTACGGATCTCTGTGGGCCTTGGCAAACC[CG]GCAGGACAGTGTCAGTAACACCTGCAAGCTTGGGCTGCTGGGGAGGAGTGGCCAAGGGCG	CATGCTCCTTGGGTCCCAGTTACGGATCTCTGTGGGCCTTGGCAAACCCG			SNN	NM_003498	5'UTR					16:11763953-11764951	Unclassified
GOLGA3	0.858548	15.1414	0.000154141	0.00013698	chr12	133385284	+	cg00022259	64705509		TAAAATAAAACCTTACRACAATAAAACCACCACRAATCRAAAACCTAACC		II										OpenSea	CTACTCCCTCCGCTGACAACCAGAGAGCACCACCTCCCCAGCCCCTCACCACACAGGGTG[CG]GCCAGGCCTCCGATCCGTGGTGGTCTCACTGCCGCAAGGCCCCACTCTAGTGACCAGCAT	CGGCCAGGCCTCCGATCCGTGGTGGTCTCACTGCCGCAAGGCCCCACTCT			GOLGA3	NM_005895	Body				12:131895307-131895392	12:133385207-133385338	Gene_Associated_Cell_type_specific
ACSL5	0.372745	22.6142	4.894e-06	5.71884e-06	chr10	114136011	-	cg00022688	73648337		CAAAAAATAAAATCCCCRAACACRTTAAAAAACCTAACATAACCTAACTC		II			rs74802221	0.012163						OpenSea	AAAATTAAAACCAGGAAGTGAAGTCCCCGAGCACGTTAGAAAGCCTGACATGGCCTGACT[CG]GGACAGCTCAGAGCAGGGCAGAACTGGGGACACTCTGGGCCGGCCTTCTGCCTGCATGGA	AGGAAGTGAAGTCCCCGAGCACGTTAGAAAGCCTGACATGGCCTGACTCG			ACSL5;ACSL5;ACSL5;ACSL5	NM_016234;NM_203379;NM_016234;NM_203380	5'UTR;5'UTR;1stExon;5'UTR	low-CpG:114125830-114126134		TRUE		10:114134365-114136516	Promoter_Associated
CCDC88B	0.364248	28.5504	3.64279e-07	5.04179e-07	chr11	64108440	+	cg00022866	22652382		CTAATAAAAATCCCTCAATCRACCCCACAAATAATTCAAATTCCACACTC		II									chr11:64109822-64110228	N_Shore	GCCCCCAGCTCCCGAGGGGGACCTCGGATGCTCAGAGGCCTTGACGGACCTGCTGCCTGG[CG]AGTGTGGAACCTGAACCACCTGTGGGGCCGACTGAGGGACTTCTACCAGGTAAGGGGTCT	TGGTAGAAGTCCCTCAGTCGGCCCCACAGGTGGTTCAGGTTCCACACTCG		TRUE	CCDC88B	NM_032251	Body				11:63864757-63865127	11:64106983-64111798	Promoter_Associated
CRHR1	0.891149	26.5859	8.49949e-07	1.11668e-06	chr17	43884358	-	cg00022871	58660493		TAATAAAACAACATACTCATAACTCATAACACCTACCTAATATATCCTTC		II										OpenSea	GTTTTCCTGGGTGATGGAGCAACATGCTCATGGCTCATGGCACCTGCCTAATGTGTCCTT[CG]CCTCCTGTGCCTGCAGGCCCTTCTCCTTCTGGGGCTGAACCCCGTCTCTGCCTCCCTCCA	GATGGAGCAACATGCTCATGGCTCATGGCACCTGCCTAATGTGTCCTTCG			CRHR1;CRHR1;CRHR1;CRHR1	NM_001145148;NM_004382;NM_001145147;NM_001145146	Body;Body;Body;Body
	0.662673	16.1579	9.51093e-05	8.81605e-05	chr8	94143534	-	cg00022900	13649393		CTAAACCCTTTAATATATAAATCATTCTTTACTTCACCAAAAAAATCCAC		II										OpenSea	ATCTTAACTTTCTGAGCCCTTTAGTGTGTAAATCATTCTTTACTTCACCAAGGAAATCCA[CG]AAAATTGTCAGTGAAAGCCAAACACATAGATTCATTCATTCATTCATTCATTCATTCAAC	CGTGGATTTCCTTGGTGAAGTAAAGAATGATTTACACACTAAAGGGCTCA								TRUE
	0.819598	12.9153	0.000451505	0.000363003	chr1	205747925	+	cg00022966	18690344		ATTACTTACTAATTACCTAAATAACAAAATTATCTATAAACCAAACTCRC		II									chr1:205743900-205744668	S_Shelf	TTTTATTTTAGGTTCAAGGGGTACATGTGCAGGTTTGTTACACGAGTAAACTGCATGTTG[CG]CGAGTTTGGCTTACAGATAATTTTGTCACCCAGGTAATCAGCAAGTAACACTTTCCTAGT	CGCGAGTTTGGCTTACAGATAATTTTGTCACCCAGGTAATCAGCAAGTAA
	0.185854	76.9174	5.68756e-15	1.64423e-14	chr17	55938748	-	cg00023001	18700420		AACAAACRATTTACAATCCTAAACCAAACAAAAAAACRACAACRCTAAAC		II									chr17:55939088-55939591	N_Shore	TTGCCTGATACAGCAAGCGGTTTACAGTCCTGGGCCAAACAGGAAGGCGACAGCGCTAGA[CG]CAGCCGGCAGGTCCGCAAGGTTGAGGTGCAGCGGTGCCGCAGGTGTCACCTCGAGAGTGC	GCAAGCGGTTTACAGTCCTGGGCCAAACAGGAAGGCGACAGCGCTAGACG								TRUE	17:53293747-53293940	17:55938175-55939806	Unclassified	TRUE
	0.931366	35.5709	1.93312e-08	3.1407e-08	chr2	72126422	+	cg00023411	14697503	29661319	AATCCCTCCAATAATCCATCCATCAACCTACCACAATATCTAAAACACCA	AATCCCTCCAATAATCCATCCATCAACCTACCACGATATCTAAAACACCG	I	C	Grn								OpenSea	CAGATACATCCAGGCACGGGGACCGGGGCTCCACGGCTCTGGGGGAAAAAGTGCCAACGG[CG]GTGTTTCAGACACCGTGGCAGGCTGATGGATGGACCATTGGAGGGATTAACAAATGACGA	AATCCCTCCAATGGTCCATCCATCAGCCTGCCACGGTGTCTGAAACACCG									2:71979682-71980057
CARKD	0.627017	15.5288	0.000128162	0.000115734	chr13	111267667	-	cg00023464	22617409		ACATAATAAACCTCRACACTCCACCTACCAACAAAATCATTTTCTATAAC		II									chr13:111267780-111268778	N_Shore	ATACTGGGGGCACATAGTGGGCCTCGGCACTCCACCTGCCAGCAAAATCATTTTCTATAA[CG]CCGCAAGCCTAAAAATGGGCCGATAAACACAAACCAGACCCTGAACCAGATCGTTGTTAA	CATAGTGGGCCTCGGCACTCCACCTGCCAGCAAAATCATTTTCTATAACG			CARKD	NM_018210	TSS1500				13:110065632-110066753	13:111267453-111269445	Promoter_Associated
	0.845049	14.2211	0.000239651	0.000204524	chr16	86755632	+	cg00023673	13756354		CACACACATTTAAACCATAACACACAATTAAATCATAAAACCAAAATTCC		II										OpenSea	AATCCCGAGTTGAGTGTTGTCCGATGCAGACACCCTTGGCTGATGACCTCAGACTTGCCT[CG]GAACCCTGGCTTTATGACCCAACTGTGTGCTATGGTCCAAATGTGTGTGTCTCCCTCAAA	CGGAACCCTGGCTTTATGACCCAACTGTGTGCTATGGTCCAAATGTGTGT
RHOD	0.130064	54.9659	1.09298e-11	2.45001e-11	chr11	66839191	+	cg00023919	47705304		CCCCTTTCTCAATCCAAAACTCCCAAACCTCAAAACCTAACTTTAATAAC		II									chr11:66838918-66839192	Island	CTGGCTGGGCTGGACCCGGTCCCTAGGCTGTGACCGCCGAACTCCACTGCAACAGACGGG[CG]CCACCAAAGCCAGGCCCTGAGGCCTGGGAGTCCTGGACTGAGAAAGGGGGTTCCTGGGCC	CCCTTTCTCAGTCCAGGACTCCCAGGCCTCAGGGCCTGGCTTTGGTGGCG			RHOD	NM_014578	3'UTR				11:66595408-66595902	11:66837883-66839857	Unclassified
	0.0347014	10.8685	0.00124175	0.000900767	chr19	17501257	-	cg00024280	42733389	12614389	TAAAACTAAATATCACATCCAACATAAAAATACCTCTATACACATCCCCA	TAAAACTAAATATCGCATCCAACGTAAAAATACCTCTATACACGTCCCCG	I	C	Grn							chr19:17501955-17502250	N_Shore	GTCTCCAGGGTCTAAAGCTGAGTGTCGCATCCAGCGTGGGGGTGCCTCTATACACGTCCC[CG]CAGACCCCCCCCCCATATGTGTCCTCCAGGCCGACGCCCCCTTCCGGCAGGGGGCCGACT	CGGGGACGTGTATAGAGGCACCCCCACGCTGGATGCGACACTCAGCTTTA							DMR
	0.0609367	75.2806	9.71631e-15	2.76297e-14	chr22	24240387	+	cg00024416	57779347		AACAATTCCCAATAAAAACATTTAAATTACATCCCAACAAAATACCACTC		II			rs114362543	0.017376					chr22:24236257-24237539	S_Shelf	TCCAGATGGAGCCGGGAAGTGCTAGGAGGCCAGTGAGGCCAGTCTGTGCAGCAGGGCAAA[CG]AGTGGTATCCTGCTGGGATGCAACTCAAATGCCTTCACTGGGAACTGCTCCCCCACCAGC	CGAGTGGTATCCTGCTGGGATGCAACTCAAATGCCTTCACTGGGAACTGC										22:24240250-24240481	Unclassified_Cell_type_specific
NGFR	0.0195077	14.9019	0.000172835	0.000151995	chr17	47573864	-	cg00024472	11732318	72703373	AATATACCCCTACCCAAACTAACAATAACTACATCTCAAAATACAAAACA	AATATACCCCTACCCGAACTAACGATAACTACGTCTCGAAATACAAAACG	I	C	Grn	rs187891559	0.0137					chr17:47572345-47575316	Island	AGGGACGGAGCGGGTGTGCCCCTACCCGGGCTGGCGGTGGCTACGTCTCGGGGTGCAGAG[CG]CCGGGGCGCACTAGGCGGGGACCCTTCCTGGCCGCGCGCAGCTCTGGCTACGCAGGCGGG	GGTGTGCCCCTACCCGGGCTGGCGGTGGCTACGTCTCGGGGTGCAGAGCG			NGFR	NM_002507	Body		DMR	TRUE	17:44927345-44930305	17:47573772-47574099	Unclassified
	0.521653	19.1149	2.39489e-05	2.48651e-05	chr16	73096842	-	cg00024494	20626336		CAATCCTTTCATTTACCACAACATATAAATTCCATAAATACAAACATACC		II									chr16:73096888-73097115	N_Shore	TGTACGTGTTGCAGTCCTTTCATTTGCCACAACATATGGATTCCATAAATGCAGACATGC[CG]AAGTGCATCTGTCTGGGTAGTTAACATGATCTAAACATCCCTCTTCGTTCCGCTAACTCC	CGGCATGTCTGCATTTATGGAATCCATATGTTGTGGCAAATGAAAGGACT							RDMR
	0.472332	11.105	0.00110333	0.000810414	chr4	123506194	+	cg00024516	15677432		TTTTAAAAAACCTAAACCAACTATTTTACAAAATACTTCTCAATTTAAAC		II										OpenSea	ACATTGTATTCCTGCCAAAAATGTTTAATCTGAACCTAATGGTGAGGAAACAATTGGGCA[CG]TTCAAATTGAGAAGTATTTTGCAAAACAGCTGGCTTAGGCTCTTCAAAAATGTCAATGCA	TTTGAAGAGCCTAAGCCAGCTGTTTTGCAAAATACTTCTCAATTTGAACG								TRUE
	0.107881	102.604	2.11509e-18	7.71334e-18	chr19	17902242	+	cg00024989	24639339		AATAAAAAAAACCAAAACATATAAACTACATAATAACATCACRCCTACCC		II									chr19:17905579-17906317	N_Shelf	CTATCTCAGAAGAGTGAATTCCAAGAGAGAGGGCGCGGAACCCGTTAAACCTGCCAACCC[CG]GGCAGGCGTGATGCCATTATGCAGTTTACATGCCCTGGTCTCTTCCACCCGGGTGGCCTT	CGGGCAGGCGTGATGCCATTATGCAGTTTACATGCCCTGGTCTCTTCCAC
	0.566381	54.4569	1.31612e-11	2.93201e-11	chr5	2135863	-	cg00025405	71680356		TATCCTTATAAAAAATATAAAACCCAACACAACCACCAATAAAAAAAACC		II									chr5:2136797-2137305	N_Shore	TCTCATCTCCCTGTCCTTGTGGGGAGTGTGGAGCCCAGCACAGCCACCAGTGGAGGGGGC[CG]GGGAGAGGTGGGTGGGGGCTGATCCCAGAGCTTCCCAGGCTTGTCCAGGGAGACAGAGCT	CGGCCCCCTCCACTGGTGGCTGTGCTGGGCTCCACACTCCCCACAAGGAC
	0.315721	86.9252	2.35101e-16	7.46869e-16	chr16	87856450	-	cg00025439	16716420	51810335	AAAAATTATCAAAAAAATTAAACAAATTCTCTTTACCATTCATAAAAACA	AAAAATTATCAAAAAAATTAAACGAATTCTCTTTACCGTTCATAAAAACG	I	A	Red	rs76069656	0.041268						OpenSea	CTCCCAGCTGTCAGGAGTTGTCAAGGGGATTAAGCGGATTCTCTTTGCCGTTCATGGGAA[CG]GCAGCGGGATTAGCTGGGGCCTCCTACCGAGGAGGGGGTGGGCTCGGGTTAGCACAGACG	AGGAGTTGTCAAGGGGATTAAGCGGATTCTCTTTGCCGTTCATGGGAACG									16:86413504-86413952			TRUE
	0.698212	25.8759	1.15788e-06	1.49071e-06	chr1	37904694	-	cg00025643	47790477		TAAAAATAAACAATAAACAAACCCCAAAAAATCATAACTAAACCCCTAAC		II										OpenSea	ACCACCTTCTCTGAGAGTGAGCAATGAACAGGCCCCAGGGAGTCATGACTGAACCCCTAG[CG]CCTCCCTCCTCCCCTTCCATCCCCCACCACCACCACCTGCCACCTCCAGGACCACAAGCC	GAGAGTGAGCAATGAACAGGCCCCAGGGAGTCATGACTGAACCCCTAGCG								TRUE
ZSCAN18	0.882065	38.9477	4.93621e-09	8.59047e-09	chr19	58597097	-	cg00025715	35756479		CCACTAACTTAACCACAAAATACACRATACAAAAAAAACCTACTCAAAAC		II									chr19:58595816-58596927	S_Shore	TCTCCACCTGGCCACTAGCTTGGCCACAAGATGCACGATGCAAGGAGAGCCTGCTCAGAG[CG]CACCCTCCTGGAGGGAGGGGCCCGGCTGCCAGCGAAGAGAGTGGGGTCAATAGCTAAGGC	CACTAGCTTGGCCACAAGATGCACGATGCAAGGAGAGCCTGCTCAGAGCG			ZSCAN18;ZSCAN18;ZSCAN18;ZSCAN18	NM_001145542;NM_001145543;NM_023926;NM_001145544	Body;Body;Body;Body
TBC1D16	0.60915	70.1053	5.43519e-14	1.46249e-13	chr17	77983156	-	cg00025795	70652340		AAAAACTATAAAAATCRAATACAAACCCCCTATACTAACTCTAAAACTCC		II									chr17:77983980-77984482	N_Shore	GGGGCATAGGAAGGGGCTGTGGAAGTCGGATGCAGGCCCCCTGTGCTGGCTCTGGGGCTC[CG]GGCTTATGCGACCACACGGGCACTCACCCCAAGGCCATGAGGGCCCTCGTGGCACCATGC	GGGGCTGTGGAAGTCGGATGCAGGCCCCCTGTGCTGGCTCTGGGGCTCCG			TBC1D16	NM_019020	Body					17:77981403-77983388	Unclassified
CRHR1	0.319959	38.6595	5.5398e-09	9.58576e-09	chr17	43909151	+	cg00025823	14653327		CTATAATAAAAACCACTTAAACRCCAAATCCRTCAATCAAATAAATTCCC		II										OpenSea	GAAAAGGTGGACATGGATGGCAGGGGAGCCCCAGGACCTTCTTTGCCAAACAAGTGTTCC[CG]GGAACCTATCTGACTGACGGACCTGGCGTCCAAGTGGCCTCCACCACAGTGACAAGCCCT	CGGGAACCTATCTGACTGACGGACCTGGCGTCCAAGTGGCCTCCACCACA			CRHR1;CRHR1;CRHR1;CRHR1	NM_001145148;NM_004382;NM_001145147;NM_001145146	Body;Body;Body;Body					17:43908792-43910231	Unclassified
DNAH10	0.951698	13.7415	0.000302111	0.000252289	chr12	124270439	+	cg00026119	21782416	71652430	CTTACTTAAACAAAATCCACAAATTAACCACTCAACAAACTCTCTCAACA	CTTACTTAAACAAAATCCGCAAATTAACCACTCGACAAACTCTCTCAACG	I	A	Red							chr12:124272128-124272585	N_Shore	CCGACACTACAACAAAGACGAGAGGATGATTCCGCTCATGGAGCGCATCGCCTGGGAAAT[CG]CTGAGAGAGTCTGCCGAGTGGTCAACCTGCGGACTTTGTTCAAGTAAGAAGCCATGGCGT	CGCTGAGAGAGTCTGCCGAGTGGTCAACCTGCGGACTTTGTTCAAGTAAG			DNAH10	NM_207437	Body				12:122836257-122836409
	0.7121	14.0615	0.000258818	0.000219383	chr3	191579258	-	cg00026141	52668384		CAACAAAATAATAAACACCTCTCTAATTTCCTAAAAAAACCTAAAACCAC		II									chr3:191580928-191581300	N_Shore	GTGAGATCCTTCAACAGGGTGATGAACACCTCTCTGGTTTCCTAGAGAAGCCTAAGACCA[CG]CCATGGCCAGGGCGCATCAGAAAATGTAGGTCAAGCTGTGCTGAGTAAAAGAGTGTTTTC	AACAGGGTGATGAACACCTCTCTGGTTTCCTAGAGAAGCCTAAGACCACG
ALDOA	0.0238542	36.9777	1.09078e-08	1.82571e-08	chr16	30064606	+	cg00026230	66645331	64696430	AAATAAAAAACAAAAAATCCAAAACAACACCTTCCTCACAAACTCCAACA	AAATAAAAAACGAAAAATCCGAAACGACGCCTTCCTCGCAAACTCCAACG	I	C	Grn							chr16:30064200-30064678	Island	GTGCTGACCGACTGGGGAAGCCCGGAGTGTGGGGACTGAGGAGGGGAGTGGCCTGGGGCG[CG]CTGGAGCCTGCGAGGAAGGCGCCGCCTCGGATCCCCCGCCCCCCATTCCCCTTCCCGAAT	GAATGGGGGGCGGGGGATCCGAGGCGGCGCCTTCCTCGCAGGCTCCAGCG			ALDOA	NM_000034	5'UTR				16:29971714-29972146	16:30063974-30064776	Unclassified
CLNK	0.688075	21.9646	6.54972e-06	7.4976e-06	chr4	10686554	+	cg00026290	10640356		CTTTAAAAACACCCTTTACATTAAAAAATTTCAACCTCTAAAAACTTCAC		II										OpenSea	ACCTGAGAGGTCTGACCTGAGGGCTGGCAGGACTTCCTCTTCTTAGGCTGGAGTGCAATA[CG]TGAAGCTTTCAGAGGCTGAAATCTTCCAATGCAAAGGGTGTTTTTAAAGACACACGGTGT	CGTGAAGCTTTCAGAGGCTGAAATCTTCCAATGCAAAGGGTGTTTTTAAA			CLNK	NM_052964	TSS200
DEF8	0.61681	22.6714	4.77038e-06	5.58408e-06	chr16	90032736	+	cg00026455	42790456		TAAAACTCTATCCRAATCTTAACCTAATAAACTTCCAAAATAACCAAAAC		II			rs61612201	0.016918					chr16:90030509-90030740	S_Shore	GCACAGAGCCCTCCACACCCCTGGACCAGGGCATCCGGGCCCTAGAAATTCCACAGCTCC[CG]TCCTGGCCACCCTGGAAGCTCATCAGGCCAAGACCCGGACAGAGCTTCAGAGGAGTGTTG	GAAGCTCTGTCCGGGTCTTGGCCTGATGAGCTTCCAGGGTGGCCAGGACG			DEF8	NM_207514	3'UTR
ST3GAL1	0.208223	27.7343	5.17215e-07	7.00895e-07	chr8	134585500	+	cg00026474	45742497		ACAACTAACTTACTACATATCAAAAACAATTCTAAAAATTCTATATATAC		II									chr8:134581969-134584875	S_Shore	TGTGAGAACCGACCTAAGAAGTGTCTGTCTGATAAAGCTGTTGTGATGAGTTAGTGAATT[CG]TACACATAGAACCTTTAGAACTGTCTTTGACATGTAGTAAGTCAGCTGTGTAGATGGTGG	CGTACACATAGAACCTTTAGAACTGTCTTTGACATGTAGTAAGTCAGCTG			ST3GAL1;ST3GAL1	NM_173344;NM_003033	TSS1500;TSS1500
	0.588685	26.7785	7.81801e-07	1.03266e-06	chr13	73141877	+	cg00026603	28680358		TTAAATAACAAAAAACATATAATACCCCCTAAAAATATAAACTAAACCTC		II										OpenSea	ACAGCAGAAATGCAGCTACTGTCTGCCATTTAGCTAACCCTGTCACAGCCTTCAGGCCAG[CG]AGGTCCAGCTCACACCTTCAGGGGGCACTACATGTCCTTTGTCATTTAATCGAATGCATT	TAAATGACAAAGGACATGTAGTGCCCCCTGAAGGTGTGAGCTGGACCTCG								TRUE
NR2F2	0.0476898	84.233	5.45969e-16	1.69174e-15	chr15	96870030	-	cg00026703	17677301		TCTAACAAAAAAACTACTAAACTCRCACTAAATATCAAAATTTACTATTC		II									chr15:96873408-96877721	N_Shelf	TGACTCGGTTTTCTAGCAAAGGAGCTGCTAGGCTCGCACTAAGTATCAGAATTTACTGTT[CG]CTTTGCCTCTGCGCTTCATTTTGCAACCTTGTGCAACTGACAGCCAGGCAGGCAGGGAGG	CTAGCAAAGGAGCTGCTAGGCTCGCACTAAGTATCAGAATTTACTGTTCG			NR2F2	NM_001145155	Body				15:94670979-94671474
C6orf10	0.894809	23.0095	4.10176e-06	4.85186e-06	chr6	32278653	-	cg00026776	18667503		AAACTCCAACCTTTCRTAACCTTTTCATACTATACTAACTATCATATACC		II			rs9268199	0.104639						OpenSea	ACAACCTATCAGAACTCCAGCCTTTCGTGGCCTTTTCATGCTGTACTAGCTGTCATATGC[CG]TATCAGCTGCCTTACCGTTTAAAATTTTATTATCTCCTTCACCTCCTCCATTTAGGCATT	CGGCATATGACAGCTAGTACAGCATGAAAAGGCCACGAAAGGCTGGAGTT			C6orf10	NM_006781	Body
NCRNA00095	0.0157123	20.6505	1.18642e-05	1.29835e-05	chr16	30934156	-	cg00026853	44795367	52719326	TAAAATAATAAACAAAAACCAAAAAACTACAACTCCCATCAAACCATACA	TAAAATAATAAACGAAAACCGAAAAACTACAACTCCCGTCAAACCGTACG	I	C	Grn							chr16:30933637-30935774	Island	ATTGTCTCGACTTGAGATGATAGACGGGAGCCGGGAGACTGCAACTCCCGTCAGGCCGTG[CG]CCACTGGTGGGGGGGATTTCGAGACCACAGGCGGGCGAGGTGCCCAAGGTGGTGGAAAGC	TGAGATGATAGACGGGAGCCGGGAGACTGCAACTCCCGTCAGGCCGTGCG			NCRNA00095	NR_024348	Body	high-CpG:30841638-30841690			16:30840586-30842266	16:30932328-30935161	Promoter_Associated
NCAPD2	0.790658	16.4621	8.23913e-05	7.73074e-05	chr12	6619803	-	cg00026857	54745447		AAAAATAAATAAAACTAACTCCAAAATTCTACCCCTCACAATAATATCCC		II										OpenSea	GGGTATATGAAAGAAGTGAGTGAAACTGACTCCAAGATTCTGCCCCTCACAGTGGTATCC[CG]CCACTCCCAGGAGCTTCCAGCTATCCTGGATGATACAACTTTGAGTGGATCAGATAGAAA	GAAGTGAGTGAAACTGACTCCAAGATTCTGCCCCTCACAGTGGTATCCCG			NCAPD2	NM_014865	Body
DAB1	0.449614	16.2717	9.01311e-05	8.39309e-05	chr1	58089001	+	cg00026909	25600435		TCCTAACATATATATTTAACCTATACTTATCTAAAAAATTCAACAAATTC		II										OpenSea	CTCCAAATTAACTCATACGCCCCTGTCTCTTCTTCAGCACCGAGGCAGGAAGGTCTCTGT[CG]AATTTGTTGAACTCCTTAGACAAGCACAGGTTAAATACACATGCCAGGATGGTGGTCTAG	CCTGGCATGTGTATTTAACCTGTGCTTGTCTAAGGAGTTCAACAAATTCG			DAB1	NM_021080	5'UTR		RDMR	TRUE
TGOLN2	0.889128	31.054	1.25828e-07	1.85084e-07	chr2	85547231	+	cg00027232	26703427		CAACCTAACCAAAACCCCTCCTATAAAATACCCATCTATACCTTTATTCC		II										OpenSea	AAGGAAGGGAGAGAAACCTAACCAAAGAAACATGGGAAGCTGGAAAGTCGAGGGCACAGC[CG]GAATAAAGGCACAGATGGGCACCCCACAGGAGGGGCCTTGGCCAGGTTGGGATGCAGAGA	AACCTGGCCAAGGCCCCTCCTGTGGGGTGCCCATCTGTGCCTTTATTCCG			TGOLN2	NM_006464	3'UTR			TRUE
TCF12	0.158658	66.9477	1.58822e-13	4.12531e-13	chr15	57510575	+	cg00027650	21762483		ATATCTCTTACACAAACACRTTTTACTATTTAAATATTTTCCAATCAATC		II										OpenSea	GGAAATGACACAAAAAGGGAAAGTTGCTATTCTGTTTTTCCAGGTTGTAATTACAGCAAA[CG]ATTGATTGGAAAACATTTAAATAGCAAAACGTGTCTGTGTAAGAGACACATGTTTTTGTA	TGTCTCTTACACAGACACGTTTTGCTATTTAAATGTTTTCCAATCAATCG			TCF12;TCF12;TCF12;TCF12;TCF12	NM_207040;NM_003205;NM_207037;NM_207036;NM_207038	TSS1500;Body;Body;Body;Body
STAC2	0.301128	16.559	7.8711e-05	7.4167e-05	chr17	37382699	-	cg00027669	37663334		TATATATATCAAAAACCAAACCRAACAATTCCTCCTTATAATAAAAAACC		II									chr17:37380953-37382363	S_Shore	CTGGACTATGGTGTATGTGTCAAAGGCCAGGCCGGACAATTCCTCCTTGTGATGGAAAGC[CG]GATGACTCTATCCCCTTCCAGTCTTGGCGTCTGAACTTCAGCAGAGATGGGGGCTCAGTC	CGGCTTTCCATCACAAGGAGGAATTGTCCGGCCTGGCCTTTGACACATAC			STAC2	NM_198993	TSS1500		CDMR
RAB38	0.076529	49.38	8.64405e-11	1.7923e-10	chr11	87908897	-	cg00027674	13642308		CACCTATAACCCTAACCACAAACTTATAAAATATAAATCTTATTTTCCAC		II									chr11:87908243-87908614	S_Shore	AGAGCTGTTTTCACCTGTGACCCTGGCCACAAACTTGTGAGGTGTGGATCTTATTTTCCA[CG]TTTTGCTTGCGAGAAAACTGATTGTGAAAAAGTACTCTGCGGGAGATGGCCGGTGAAAGG	CGTGGAAAATAAGATCCACACCTCACAAGTTTGTGGCCAGGGTCACAGGT		TRUE	RAB38	NM_022337	TSS1500
KIAA1683	0.623043	11.9552	0.000723501	0.000554913	chr19	18368368	-	cg00027990	12790318		AAATATAACAAATACRAAAACTAAAACCCACTAACATCACCACRCTAAAC		II			rs10451485	0.074208					chr19:18368482-18368911	N_Shore	TGTGCGTCCACAGGTATGACAGGTGCGAGGGCTGGAGCCCACTAGCATCACCACGCTGGG[CG]GGCTCCCGATCCTGGAGCTCAGGGAGTGGCAGACGCTGCAAGCGTGTGCCTGGCAGGACT	GGTATGACAGGTGCGAGGGCTGGAGCCCACTAGCATCACCACGCTGGGCG			KIAA1683;KIAA1683;KIAA1683	NM_001145305;NM_025249;NM_001145304	Body;Body;Body				19:18229297-18229996
LOXL1	0.101796	103.464	1.64836e-18	6.05165e-18	chr15	74218697	-	cg00028013	51630366		AACTTAACTAAAAACTCCAAAAACTAAAAAAACACTACAACTATAAAACC		II									chr15:74218696-74220373	Island	GGCAGGTCTGTGGCTTGGCTGGGAACTCCAGGGACTGAGGGAGCACTGCAGCTGTGGGAC[CG]GCGCATAGCTAAAAGCCGGCGGGCCATAGGGCCCCGCGGAGGAGGCCCCAGCAGGCGGAC	GCTTGGCTGGGAACTCCAGGGACTGAGGGAGCACTGCAGCTGTGGGACCG			LOXL1	NM_005576	TSS200
	0.173553	652.445	2.34548e-54	6.73831e-53	chr2	201601406	+	cg00028014	45691359		TTCAATAAAACCTATTTTTTAACTTCTAAAAAATCCTAACCTACCTTATC		II			rs13017660	0.491208						OpenSea	TGTATGACTGAAAAAAAAAAAAAAAAAAAAAAAAGCTTGATTTTCCTAGTACTCCTGCAA[CG]ATAAGGCAGGCCAGGACCTTCCAGAAGTTAAAAAACAGGCTCCACTGAAACCTGTGATAA	TCAGTGGAGCCTGTTTTTTAACTTCTGGAAGGTCCTGGCCTGCCTTATCG								TRUE
TSPYL3	0.269957	41.1663	2.04452e-09	3.70448e-09	chr20	30779307	+	cg00028034	48739319		TAACCAAACAATACAAATCACTTACAATCCAACCAAAAACCTATAAAACC		II									chr20:30777756-30778329	S_Shore	AAGGTCAAAAATGAAGGGTCAGCCCACTTCCTTTGTACATAAAACACCTGCACTTGTTAA[CG]GCCCCATAGGCTCTTGGCTGGACTGCAAGTGACTTGCACTGCTTGGCCATAGACACTGGC	CGGCCCCATAGGCTCTTGGCTGGACTGCAAGTGACTTGCACTGCTTGGCC			TSPYL3	NR_002781	TSS1500					20:30779234-30779570	Unclassified
ZBTB20	0.0703326	137.289	1.75068e-22	8.27213e-22	chr3	114343673	+	cg00028135	22791334		ATAAATAAATAAAACACACCRCATCACCAAATCCTCAACAAACAATAATC		II										OpenSea	TCCTGATGAACCAGAATGCCCTAGCCACGGCCATGATAGAGCGAGCCCCCACCCACCACC[CG]ACTACTGCTTGTTGAGGACTTGGTGATGCGGTGTGTTTTATCTACTTACTCTTTCTGCTC	TAAGTAGATAAAACACACCGCATCACCAAGTCCTCAACAAGCAGTAGTCG			ZBTB20;ZBTB20;ZBTB20;ZBTB20;ZBTB20;ZBTB20	NM_001164345;NM_001164346;NM_001164347;NM_001164344;NM_015642;NM_001164343	5'UTR;5'UTR;TSS1500;5'UTR;5'UTR;5'UTR							TRUE
	0.487381	97.246	1.02045e-17	3.5595e-17	chr8	59170968	-	cg00028299	38749489		ATTACCATAAATCCTCCCCTATAAACATAATTATTCAACCTATTACAAAC		II										OpenSea	GCCACCTGTTAATTGCCATAAATCCTCCCCTGTGGACATAGTTATTCAGCCTGTTACAGA[CG]TAATTCACCTTTACATAATTTCTGAAAAAATACATGCAAATCGAATTTTGTAAATTGTAT	CGTCTGTAACAGGCTGAATAACTATGTCCACAGGGGAGGATTTATGGCAA							DMR
	0.426325	30.7566	1.42627e-07	2.08265e-07	chr12	54090754	+	cg00028308	58620505		AAAAAAAATCCTCTCCCCCTCTAACTCCCTCCTAAACTAAATTATTTTAC		II									chr12:54089211-54089413	S_Shore	TTCTGGCTCAGCTTCCTCAATTCCCTACCGACCCTCCTCCATTTCAAGATCCAGGCATCT[CG]CAAAACAATCCAGTTTAGGAGGGAGTTAGAGGGGGAGAGGACCCCCCCCCCAAAAAAACC	CGCAAAACAATCCAGTTTAGGAGGGAGTTAGAGGGGGAGAGGACCCCCCC							RDMR		12:52376862-52377134
	0.100407	409.723	2.79587e-43	4.45468e-42	chr1	2918106	-	cg00028507	64645443		AAACAATAATTAATAAACTTACTAAACACTAAAACAACAAAAAATATCCC		II			rs77993329	0.069777					chr1:2918497-2918753	N_Shore	ATGCTGTAACAAGGCAGTGGTTAGTGGACTTGCTGGGCACTGGGGCAGCAAGAGGTGTCC[CG]TGGGTCACATGGATGCCAGGCGTGTCCCCACCCTGTCCTGGAGCAGCAGCCCTGGCCCCA	CGGGACACCTCTTGCTGCCCCAGTGCCCAGCAAGTCCACTAACCACTGCC
	0.788361	14.3878	0.000221166	0.000190143	chr3	187548756	+	cg00028515	31600350		AATAAAATATCACCTAACCTAAATAAACCTCACTCTTCTAATCTATTCAC		II										OpenSea	CTCTAGCCTACAGATCACTCTTCACATCTCCAAGATAGTGAGGGCAAAGATTATTGTACC[CG]TGAACAGACTAGAAGAGTGAGGCTTATTCAGGTCAGGTGACATCTTACCTAAGGTCACAC	GTAAGATGTCACCTGACCTGAATAAGCCTCACTCTTCTAGTCTGTTCACG								TRUE
	0.869813	15.3427	0.000140029	0.00012553	chr15	55884658	-	cg00028677	11647386		AAATCCRCATAATCTAACCACCTCTTAAAAACAACACATCCTAACCAAAC		II			rs11636556	0.26732					chr15:55879792-55881228	S_Shelf	TCATGAGGGAGGAATCCGCATGGTCTAACCACCTCTTAAAAGCAACACATCCTGGCCAGG[CG]CGGTGGCTCACGCATGTAATCCCAGCACTTTGGGAGGCCGAGGCAGGCAAATCACGAGGT	AATCCGCATGGTCTAACCACCTCTTAAAAGCAACACATCCTGGCCAGGCG
EHMT2	0.952854	19.0985	2.41303e-05	2.50368e-05	chr6	31848498	-	cg00028757	23739494	49741360	CCTAACTCCTCCCCAATCCAAATATCTCAAAAACTAAAAAAAACAATACA	CCTAACTCCTCCCCAATCCGAATATCTCGAAAACTAAAAAAAACGATACG	I	T	Red								OpenSea	CTAGAGTCTCACCCTAGCTCCTCCCCAGTCCGGATGTCTCGGGAACTGAAGAAGGCGATG[CG]TGGAAATCGCAGGTCTTGGTGCAGCATGAAGACCCGGACGGGAATGATGTTGGGGTCACA	CGCATCGCCTTCTTCAGTTCCCGAGACATCCGGACTGGGGAGGAGCTAGG			EHMT2;EHMT2	NM_006709;NM_025256	Body;Body
KRT5	0.890578	28.0401	4.53445e-07	6.19521e-07	chr12	52908478	+	cg00028929	50726462		CTACTTCAAATCAACCTTCAAATTTCCCACAACATAACCCCTACTAACAC		II										OpenSea	TTTGGGATTGGGGTGGGGATTCTGTTTTGATGATTTAGATTTGGGAAAACTTTGGGTTCT[CG]TGTCAGCAGGGGCCATGCTGTGGGAAACCTGAAGGCTGATTTGAAGCAGAATATAGAACT	CGTGTCAGCAGGGGCCATGCTGTGGGAAACCTGAAGGCTGATTTGAAGCA			KRT5	NM_000424	3'UTR
HIP1	0.0545057	29.5593	2.3683e-07	3.36218e-07	chr7	75268282	-	cg00029161	63743345		AAATTAAAACCAACAAACAAAATCAACAATCCAAAAACTTTCAATAAATC		II									chr7:75268004-75268871	Island	CGGCACGCCTGGAGTTGGGGCCAACAGGCAGGATCAACAATCCAGAAACTTTCAATGGAT[CG]CGCCGGCTAGGAGGGGGAGAAGGGAGGGCGCCAGGGCTGGGGGTGTGGGGAGGGGGCTCG	AGTTGGGGCCAACAGGCAGGATCAACAATCCAGAAACTTTCAATGGATCG			HIP1	NM_005338	Body				7:75105980-75106873	7:75267650-75269177	Unclassified_Cell_type_specific
USF2	0.883099	14.6514	0.000194866	0.000169513	chr19	35770141	-	cg00029640	40764507		ACRCCCTACTTCRAACCCAACTACAACAACACAACCTAAAAATAATAAAC		II									chr19:35769543-35770197	Island	GAAGAATGAGAACGCCCTGCTTCGAGCCCAGCTGCAGCAGCACAACCTGGAGATGGTGGG[CG]AGGGCACCCGGCAGTGACGCCCGCCACCACCACGCAGCCGCCGCCGCCCACGCCGGCCTC	CGCCCACCATCTCCAGGTTGTGCTGCTGCAGCTGGGCTCGAAGCAGGGCG			USF2;USF2	NM_003367;NM_207291	Body;Body				19:40461409-40462037
	0.87643	18.1649	3.71535e-05	3.72428e-05	chr6	147374493	+	cg00029821	22663391		CTATCTTAAAAAACCTCTCCAATTCTAAAATCATATAAATTTCTTTTCCC		II										OpenSea	CATATTCGAATAAGTCCACACAAGTGTGTGCACATGAGCATATGCATCTGTTGATTGAGG[CG]GGAAAAGAAATCTACATGACCTTAGAATTGGAGAGGCTCCCTAAGATAGACTGGGAAAAT	TATCTTAGGGAGCCTCTCCAATTCTAAGGTCATGTAGATTTCTTTTCCCG								TRUE
	0.617717	14.5937	0.000200335	0.000173843	chr7	155129409	+	cg00030005	59779498		ACTTTCTAACAACATAACTTTAATCTAACTAAATTTTCTCCATCTATAAC		II									chr7:155130499-155131042	N_Shore	TTACACACACATTCCTTTGAATTCTCAACACATCCTGTAAGGTTGAAACTCTTTTCCCCA[CG]TCACAGATGGAGAAAACTCAGCCAGATCAAAGTCATGTTGCTAGAAAGTGACCTAACTGG	CTTTCTAGCAACATGACTTTGATCTGGCTGAGTTTTCTCCATCTGTGACG
SEPT9	0.687105	135.491	2.76496e-22	1.28981e-21	chr17	75318732	-	cg00030296	56668369		TCCTATCCCTACTAAATAACCTTAAACAAACCACTTAACAACTCTAAACC		II										OpenSea	AGTGACTTCCTTCCTGTCCCTGCTGGGTGGCCTTGAGCAAGCCACTTGGCAGCTCTGGGC[CG]CAGTTCCGTCATCTGCAAGGTGAGGGGTGGGAGCGGCACGGCCCCTAGGCAGCGCCCCCA	CGGCCCAGAGCTGCCAAGTGGCTTGCTCAAGGCCACCCAGCAGGGACAGG			SEPT9;SEPT9;SEPT9	NM_001113492;NM_001113491;NM_006640	5'UTR;Body;Body			TRUE	17:72830176-72830483
DLEC1	0.0298551	216.024	4.28694e-30	3.21139e-29	chr3	38080704	+	cg00030422	37612489	32675366	CTAAAAACCTCCACATTTTAAAACTCCTAATCTCCATAACAACCAAAACA	CTAAAAACCTCCGCGTTTTAAAACTCCTAATCTCCATAACAACCGAAACG	I	C	Grn							chr3:38080628-38081187	Island	AGAGAAAGGCAAGGCGGAAGGGGTGAGGCCGGAAGCCGAAGTGCCGCAGGGAGTTAGCGG[CG]TCTCGGTTGCCATGGAGACCAGGAGCTCCAAAACGCGGAGGTCTTTAGCGTCCCGGACCA	CTAAAGACCTCCGCGTTTTGGAGCTCCTGGTCTCCATGGCAACCGAGACG			DLEC1;DLEC1;DLEC1;DLEC1	NM_007335;NM_007337;NM_007337;NM_007335	5'UTR;5'UTR;1stExon;1stExon			TRUE	3:38055646-38056292	3:38080065-38082042	Promoter_Associated	TRUE
	0.273715	177.363	1.34756e-26	8.1744e-26	chr6	169562540	-	cg00030427	62601307		AATAATTCATTTCTATCTTAATCTCTCCTAACCTTTCRACAACRTTTAAC		II										OpenSea	TGGCCGAATCCAGTGATTCATTTCTGTCTTAATCTCTCCTGGCCTTTCGGCAGCGTTTAA[CG]TGTGCGACCCCTCCCTTCTCCTGTCTTCAGCCTTCCTCGGGATCCGCGAGGCGCCCTCTC	GTGATTCATTTCTGTCTTAATCTCTCCTGGCCTTTCGGCAGCGTTTAACG									6:169304338-169304597
	0.718018	16.9721	6.48201e-05	6.21229e-05	chr16	87100811	+	cg00030588	47619384		TTATAACAAATATCCTAATCCCTCTCCTCCACCTTAAACATCTAAAAAAC		II			rs17770116	0.225264						OpenSea	CCTGGGGCGTGATTTATTAGCGGTGGCACAGGCCCGGGTGGAGTGCAAGGGAAGGCAAGG[CG]TTTTCTAGATGTTTAAGGTGGAGGAGAGGGACCAGGACACTTGTTACAAACGCTGACAAG	TGTAACAAGTGTCCTGGTCCCTCTCCTCCACCTTAAACATCTAGAAAACG									16:85658107-85658596
	0.870557	13.888	0.000281437	0.000236596	chr10	131811605	-	cg00030627	11701496		TAAATTAAACACAAAACRCCRTTTCTTTTTCTTAAAACAAAAAACCTAAC		II									chr10:131813042-131813277	N_Shore	TAATTAGAAGATGGATTAGACACAAAGCGCCGTTTCTTTTTCTTAGAGCAGGGAACCTGA[CG]CAGGGCTCTGCAGCCGCTGCGGGCTTGCCGACCGTCGCCTGGTTGTAATCACCATGACTT	GGATTAGACACAAAGCGCCGTTTCTTTTTCTTAGAGCAGGGAACCTGACG									10:131701595-131701633
ABCC1	0.858815	12.8226	0.000472414	0.000378112	chr16	16175602	-	cg00030682	67664337		CAACTTTACCCTCTCTAAAATTCCCTTATTCAAAAATCTTCTAACTAAAC		II										OpenSea	GGACCTGCTGTCAGCTTTGCCCTCTCTAGAATTCCCTTATTCAAGAATCTTCTGGCTGGG[CG]CGGTGGCTCACATCTGTAATCCCAGCACTTTGGGAGGCTGAGGCAGGTTGATCACCTGAG	AGCTTTGCCCTCTCTAGAATTCCCTTATTCAAGAATCTTCTGGCTGGGCG			ABCC1;ABCC1;ABCC1;ABCC1;ABCC1	NM_019862;NM_019898;NM_019899;NM_004996;NM_019900	Body;Body;Body;Body;Body			TRUE
IGF2BP1	0.79852	27.9111	4.79318e-07	6.52502e-07	chr17	47112296	+	cg00030909	30636449		CTATTAAAATTTTTCTACATTTCCTCAAAATCAACTTATCAATATCAACC		II									chr17:47113256-47113490	N_Shore	TTAATTTATTACATGTTTTCACTTGTGATTGTCACATAAATCCCGTAAGATATGCAGTTT[CG]GCTGACATTGACAAGTTGATCTTGAGGAAATGCAGAAAAACCTTAACAGTCTTGAATAAG	CGGCTGACATTGACAAGTTGATCTTGAGGAAATGCAGAAAAACCTTAACA			IGF2BP1;IGF2BP1	NM_006546;NM_001160423	Body;Body			TRUE
MFAP2	0.689425	45.1212	4.37329e-10	8.46424e-10	chr1	17303752	-	cg00031063	71725368	60627484	ACAAAACATATAAAATACCCCATCAAAAAAAACAACAAAAACCCAAAACA	ACAAAACATATAAAATACCCCATCGAAAAAAACAACGAAAACCCGAAACG	I	C	Grn							chr1:17306551-17307363	N_Shelf	TGCTGTGGGGAGGCAAAGCATGTAGGGTACCCCATCGGGAGGGGCAACGGGGGCCCGAGG[CG]CTTCTGGAGAGTGGAGGCGGGGGTCACAAGGTCAGGCCCATAAGAGCCTAGGACCCCACA	CGCCTCGGGCCCCCGTTGCCCCTCCCGATGGGGTACCCTACATGCTTTGC	TRUE		MFAP2;MFAP2;MFAP2;MFAP2	NM_017459;NM_001135248;NM_002403;NM_001135247	Body;Body;Body;Body
TNFSF12	0.358407	31.1512	1.20784e-07	1.78043e-07	chr17	7453377	-	cg00031162	51649416		TCCCTAACTTCTATATCTATTACTAACTAATAACTCTCCTAACAAACCCC		II									chr17:7452150-7452645	S_Shore	GGCTTAATCTGTCCCTGACTTCTGTGTCTATTGCTGGCTGGTGGCTCTCCTGACAGGCCC[CG]TATGTCTCACTTTATATCTCTGGGAGTCTGTGGTTGAACCCTGCCCTAATTCCCCTAGGA	CGGGGCCTGTCAGGAGAGCCACCAGCCAGCAATAGACACAGAAGTCAGGG		TRUE	TNFSF12;TNFSF12-TNFSF13	NM_003809;NM_172089	Body;Body			TRUE		17:7451854-7453481	Unclassified	TRUE
RUNDC3B	0.0388558	43.1404	9.42504e-10	1.76539e-09	chr7	87258360	+	cg00031165	43703394	73658418	CTACACACTCACAAATTTAACTAACACAACATAAACAAAAACACTAAACA	CTACGCGCTCACAAATTTAACTAACGCAACATAAACGAAAACACTAAACG	I	A	Red	rs2157928	0.042462					chr7:87256958-87258444	Island	GGGGCTGAGAGCTCTGGGCTTCCGCGCGGGTCCTTGGGGGTCCCGGGCATGATGGGCTGC[CG]CCCAGTGCCCCCGCCTATGTTGCGCCAGCCAAATCTGTGAGCGCGCAGCTCCTTGGACAG	CGCCCAGTGCCCCCGCCTATGTTGCGCCAGCCAAATCTGTGAGCGCGCAG			RUNDC3B;ABCB1;RUNDC3B;RUNDC3B	NM_001134406;NM_000927;NM_001134405;NM_138290	Body;5'UTR;Body;Body				7:87094895-87096364	7:87257110-87258534	Unclassified
	0.0400152	10.9655	0.00118294	0.000862453	chr3	195681400	+	cg00031303	19759425	55697316	ACACCTAACCCTACCCCAACAAAAACAAAAATAATATCACTCTAAAATCA	ACGCCTAACCCTACCCCGACAAAAACGAAAATAATATCGCTCTAAAATCG	I	C	Grn							chr3:195681288-195681563	Island	TAGGAGTAGGCGGCCAAGGGCCAAGGCGCGCGGCTGGGCTGAGGCGCGTGCGGCGACTGG[CG]ACCTCAGAGCGACACCACTTCCGCCTCTGCCGGGGCAGGGCCAGGCGTTACCGCCGCTTC	ACGCCTGGCCCTGCCCCGGCAGAGGCGGAAGTGGTGTCGCTCTGAGGTCG						high-CpG:197165794-197165827			3:197165031-197165960	3:195681230-195681862	Unclassified_Cell_type_specific
GCSH	0.040085	11.8441	0.000764327	0.000582895	chr16	81130212	-	cg00031340	67652393	67801485	AAAAAAACCTAAAACCCAAAAAAAACAACACCAAAAAACAAAAACTAACA	AAAAAAACCTAAAACCCGAAAAAAACAACACCGAAAAACGAAAACTAACG	I	C	Grn							chr16:81129361-81130218	Island	GCGTGGGCATGGGGAAGAACCTGAGGCCCGGAAGAGGCAGCACCGAGAGGCGGAGACTAG[CG]CGGCGGGCCTGGGTATGATTGGGCTGCCCGCAGGAGGGGGGCGGGGCCTAGCCCCAGACT	GGAAGAACCTGAGGCCCGGAAGAGGCAGCACCGAGAGGCGGAGACTAGCG			GCSH;LOC100329108;GCSH	NR_033249;NR_033247;NM_004483	TSS1500;TSS1500;TSS1500				16:79686863-79687744	16:81129302-81130578	Promoter_Associated
FRMD1	0.683427	19.1481	2.35862e-05	2.452e-05	chr6	168478519	+	cg00031346	61693443		AAACTAATAAAAAATATCCTATAATTTCCTAAAATCCCCAACAATACCTC		II									chr6:168479566-168479809	N_Shore	GGGGGCCAAAGCCCCAGCATCTTCCCCACAACAGGTCCTCTTATGACCCCTCCCCCAGCC[CG]AGGCACTGCTGGGGACCCCAGGAAACTACAGGACATCCCCCATTAGCTCAACTCCAGCTT	AGCTAATGGGGGATGTCCTGTAGTTTCCTGGGGTCCCCAGCAGTGCCTCG			FRMD1	NM_024919	Body
FAM126A	0.907431	38.9165	4.99816e-09	8.69445e-09	chr7	23051361	-	cg00031708	20683502		TATCAATATTATTAACTTTATCAACTACCAATATCAATTAACACTAACTC		II									chr7:23052971-23054002	N_Shore	AGCCATATCAATGTCAATGTTATTGACTTTGTCAACTGCCAATGTCAATTGACACTGACT[CG]TCATTGTCAATGACTTATCTAAATTGCCACAGTTTCTCAGGCCTCCTTGCCTTCTCAATT	CGAGTCAGTGTCAATTGACATTGGCAGTTGACAAAGTCAATAACATTGAC			FAM126A	NM_032581	5'UTR
	0.875866	31.7881	9.24489e-08	1.3839e-07	chr8	57361263	-	cg00031722	56635381		TATATTTAAAATAACCACATCACRCRATACTTTTTAAAAATACACAACRC		II									chr8:57358126-57359415	S_Shore	GTGTGTGTGTGTGTGTTTGGAATGACCACATCACGCGATGCTTTTTAAGGGTGCACAGCG[CG]CAGTAGTGGAAACAGTGCATTTCTGCACCCTGGCGACACAAAGGCTCGTTAGGATCTTGG	CGCGCTGTGCACCCTTAAAAAGCATCGCGTGATGTGGTCATTCCAAACAC									8:57523713-57523818	8:57360377-57362115	Unclassified_Cell_type_specific
ALPK2	0.752927	15.5926	0.000124336	0.000112618	chr18	56296243	+	cg00031779	24778447		TACTAAAATATATTCTCCAACTTCAACAATAACCTAATTCACTAAAAAAC		II										OpenSea	TCTTCCTAAGAGGGGAAATTCCATGCCCGGGGAAGTTCTGGAAGAAGAGCATTTTTTCCC[CG]CCCTTCAGTGAACTAGGTCATTGCTGAAGCTGGAGAATATATTTTAGCATCCCTGTGATG	CGCCCTTCAGTGAACTAGGTCATTGCTGAAGCTGGAGAATATATTTTAGC			ALPK2	NM_052947	TSS200			TRUE
KDM2B	0.055555	70.3303	5.0386e-14	1.35864e-13	chr12	122020205	-	cg00031896	69674316	41699451	CATATATACCACTACCAAAACTCACACTAAAACCTAACTTAACCATCACA	CGTATATACCGCTACCAAAACTCACACTAAAACCTAACTTAACCATCACG	I	T	Red							chr12:122018170-122018457	S_Shore	GATCACATAGCGCGTATGTGCCGCTGCCAGGGCTCACACTGGAGCCTGGCTTGGCCATCA[CG]TGCTTTTTTTTTTTTTTTTTTTTTTTTTAGTAACTTACCAGCCTCACTACTGCCCCATAA	CGTATGTGCCGCTGCCAGGGCTCACACTGGAGCCTGGCTTGGCCATCACG			KDM2B	NM_032590	TSS1500	low-CpG:120504543-120504591				12:122019013-122020752	Promoter_Associated
SNORD41	0.594568	54.3396	1.37384e-11	3.05549e-11	chr19	12818196	+	cg00032192	68760312		TATTCCATTTAAATCACTACTACCCCATAAAACCCCACTCACTATATAAC		II										OpenSea	TTCAATTCATGCATTAATTCATGTGTTAATTGAATTCATGTGTTAATTCAAAATTGGCTC[CG]TTACATAGTGAGTGGGGTTTTATGGGGCAGCAGTGACCCAAATGGAATAAAAGCACTTTG	ATTCCATTTGGGTCACTGCTGCCCCATAAAACCCCACTCACTATGTAACG			SNORD41;TNPO2;TNPO2;TNPO2	NR_002751;NM_001136195;NM_013433;NM_001136196	TSS1500;Body;Body;Body
TMEM104	0.0441193	14.6795	0.000192261	0.000167445	chr17	72772512	+	cg00032227	30698453	40733392	AATTAAAACCTAACAACTACCATCAACATAACAAAAATAAACAAAACACA	AATTAAAACCTAACGACTACCGTCAACATAACGAAAATAAACGAAACGCG	I	T	Red							chr17:72772244-72772692	Island	TCCAACCAGCCACGTTCCCAGGCCCGGCCGGCTACCGCCCCTTCCGCATGCGCGTGAGAA[CG]CGCCCCGCCCACTTCCGCCATGCTGACGGCAGCCGCCAGGCCCCAATCCCGGTCCCGCCC	CGCGCCCCGCCCACTTCCGCCATGCTGACGGCAGCCGCCAGGCCCCAATC		TRUE	TMEM104;NAT9	NM_017728;NM_015654	TSS200;TSS200				17:70283877-70284361	17:72771670-72773434	Promoter_Associated
	0.184416	1218.86	1.14527e-70	8.28857e-69	chr6	123107591	+	cg00032308	19752353		CAAAAACTTCACAAAACAACCTTAACTTAATTTATATCATTAAAACCTTC		II									chr6:123110288-123110878	N_Shelf	ATGACCAAGACCAAAGGCAATTTGACCAACAGGCCCTGGAAGAACATTTCTGAAATGATA[CG]AAGGTCTCAATGATACAAACTAAGCTAAGGCTGTTTTGTGAAGCTTCTGCTCTTCTTTCA	CGAAGGTCTCAATGATACAAACTAAGCTAAGGCTGTTTTGTGAAGCTTCT
LONP1	0.266373	148.107	1.19121e-23	6.04966e-23	chr19	5692159	-	cg00032366	65680325		TATTCCACRAAATACACCTCCAAACCCTCRATAATAAAAACTACCAAATC		II									chr19:5690127-5692213	Island	TCTCCCGGTAGTGTTCCACGAAGTGCACCTCCAGGCCCTCGGTGATGAAGGCTGCCAGGT[CG]TAGAAGTCCTTCTTGTTCTCGGCTGGCAGGACGATGCACGTCACCCCTGCGCGCTTGGCC	CGACCTGGCAGCCTTCATCACCGAGGGCCTGGAGGTGCACTTCGTGGAAC			LONP1	NM_004793	Body			TRUE	19:5642899-5643200
	0.916851	13.355	0.000364419	0.000299	chr8	711064	-	cg00032610	33698441		TAACAACTAACATAATCRATCCTAACTAACATCRAATATTTACCTATACC		II										OpenSea	CATATGAGGACTGGCAGCTGACATGGTCGGTCCTGGCTAGCATCGAGTGTTTGCCTGTGC[CG]GGCGCCGTTCTGAACCATTCGCTCTCTGCACGTCGCTTGTGTCCCTTTCGTCTCTGCCCG	GGCAGCTGACATGGTCGGTCCTGGCTAGCATCGAGTGTTTGCCTGTGCCG									8:700997-701115
SNX4	0.742946	12.6817	0.000506151	0.000402383	chr3	125237438	-	cg00032664	25619471		TCCTAAAATCCCTACTTAACTAATCTCTAAACTTAAAAATCTTTCAAACC		II									chr3:125238496-125239201	N_Shore	AAACTTTCAAATCCTGAAGTCCCTGCTTAGCTGGTCTCTAAACTTAAAAGTCTTTCAGGC[CG]GGCACCATGGCTCACACCTATAATCCCAGCACTATTGTGAGGCCCAGGTGGGCATGAGCC	CCTGAAGTCCCTGCTTAGCTGGTCTCTAAACTTAAAAGTCTTTCAGGCCG			SNX4	NM_003794	Body
NELL2	0.0515242	50.5399	5.59662e-11	1.18066e-10	chr12	45268999	+	cg00032756	28714436		TCCCRAAACTACATAATAAAACRAAAACCTTTCTCTTTCAAAATATACCC		II									chr12:45269830-45270835	N_Shore	GGCAAGAGCAACTCCTGCCGGGGTTATCGGAACTGAAATCACAGTGGGGATGCAGCACGC[CG]GGCATACCTTGAAAGAGAAAGGCTTTCGTCCCATTATGCAGCCCCGGGACCTGACGCACT	CCCGGGGCTGCATAATGGGACGAAAGCCTTTCTCTTTCAAGGTATGCCCG			NELL2;NELL2;NELL2;NELL2;NELL2	NM_001145110;NM_001145107;NM_006159;NM_001145108;NM_001145109	Body;Body;Body;Body;Body				12:43555263-43555910
FOXN2	0.899043	13.0105	0.000430993	0.000348076	chr2	48540671	-	cg00032884	41728488		ACCTTCTACTCAAAACCTAAACACACAATAAACATACTCAATCAATATCC		II			rs77966862	0.014757					chr2:48541252-48542587	N_Shore	ACACACAGCTCACCTTCTACTCAGAGCCTGGACACACAGTGAACATGCTCAGTCAGTATC[CG]GGCTTCGTATACCTTTTCTTTTAGTCTACTCAACACCTTTGTGAGATAGGTATCACTACT	CCTTCTACTCAGAGCCTGGACACACAGTGAACATGCTCAGTCAGTATCCG			FOXN2	NM_002158	TSS1500
TCEB1	0.0201855	42.8029	1.07522e-09	2.00252e-09	chr8	74884507	-	cg00033457	47802384	48604478	CAACACACAAAAAATCCATACCTAATAAAACAAAAACACAAAATATATCA	CGACGCGCGAAAAATCCGTACCTAATAAAACGAAAACGCAAAATATATCG	I	C	Grn							chr8:74884234-74884602	Island	AGCCGCTTTCGGCGACGCGCGGGAGATCCGTACCTGGTGAGGCGAGGACGCAGAGTGTGT[CG]CTCACTTCCGTCTGGAGGTAGGGCGTAGCGCCCTACTCTTTTCCCCTATAGTAGGCCAGC	CGACGCGCGGGAGATCCGTACCTGGTGAGGCGAGGACGCAGAGTGTGTCG			TCEB1	NM_005648	TSS200	high-CpG:75046892-75047076			8:75046450-75047715	8:74883690-74885475	Promoter_Associated
EPS8	0.013766	28.4841	3.74784e-07	5.17778e-07	chr12	15942561	+	cg00033668	60699510	33614379	TCACTACCTTAATCCAACTTTAATCACAACCTTAATAACTTAACACAACA	TCGCTACCTTAATCCGACTTTAATCGCGACCTTAATAACTTAACGCAACG	I	C	Grn							chr12:15941718-15942740	Island	AGGCGAAGTGGCCGGTGAGGCCGGGTGGGCGGGAGAGGGACCGGAGGAAAGGAGACGGGG[CG]CTGCGCCAAGTTATCAAGGCCGCGATCAAAGTCGGACCAAGGCAGCGAGTCGACAGCAGG	TCGCTGCCTTGGTCCGACTTTGATCGCGGCCTTGATAACTTGGCGCAGCG			EPS8	NM_004447	TSS200				12:15832880-15834137
TSNARE1	0.920627	15.123	0.000155502	0.000138076	chr8	143356113	+	cg00033806	51669433	46722304	ACTAAAACCAACCAACACCAAATAAATCCATATAAAAACCACAATACCCA	ACTAAAACCAACCGACACCAAATAAATCCGTATAAAAACCACAATACCCG	I	A	Red							chr8:143359844-143360110	N_Shelf	TGGGCCCCTCCAGACAGACGGAGGGAGGGTTGGAGGATAGGGGACGGAGGCCGGGCCGGC[CG]GGCACTGTGGCCCTCACACGGACTTACTTGGTGCCGGCTGGCTCCAGCCAGGAGCTGGCG	GCTGGAGCCAGCCGGCACCAAGTAAGTCCGTGTGAGGGCCACAGTGCCCG			TSNARE1	NM_145003	Body				8:143354004-143354098
KNDC1	0.692447	18.2216	3.61887e-05	3.63557e-05	chr10	135018844	+	cg00033834	51601371		ACTAAAACCAAACRAACAAATCCTAATCACAAAAACTAAAAACRAAAACC		II									chr10:135018677-135019084	Island	GAGTCCCGTCCAGGGAGGCGCTCAGCCCCAGCTGCTGTCTGTGCATGAAGCAGTGCCCGG[CG]GCCCTCGCCCCCAGCTCCTGTGATCAGGACCTGCCCGTCTGGCCTCAGTCCTGCTTCCCT	CTGAGGCCAGACGGGCAGGTCCTGATCACAGGAGCTGGGGGCGAGGGCCG			KNDC1	NM_152643	Body				10:134868709-134869074
PER4	0.639737	18.6177	3.01232e-05	3.07167e-05	chr7	9674902	+	cg00033909	53718454		CCTTAACCATAAAAACTACATTTCAAAATACCTAATTAATACCTAAAATC		II										OpenSea	CTGTGCAGTTGTGAAGAAAAAAAATTAATGCATAGCATACACAGGGTTTGGTACTATCCT[CG]ATTTCAGGCATCAACCAGGCATCTTGAAATGTAGTCCCCATGGTTAAGGGCAGGCTACTT	CTTAACCATGGGGACTACATTTCAAGATGCCTGGTTGATGCCTGAAATCG			PER4	NR_002790	Body
ARHGEF18	0.869309	28.7866	3.29271e-07	4.58319e-07	chr19	7504569	-	cg00033915	32675430	34641391	ACATCCACTTCAATACTAAAATTCTATTCAAATACTAATAACCAAAAACA	GCGTCCACTTCGATACTAAAATTCTATTCGAATACTAATAACCAAAAACG	I	A	Red	rs8110777	0.366969					chr19:7504923-7505186	N_Shore	AATCGGAGCCTCGCGTCCACTTCGATGCTAGAATTCTGTTCGAGTGCTGATGACCAGGGG[CG]GCTAAACACCATGCCCTGCCATCTCTGGGTCTTAGAGTCACCCTAACATCTGATCTAGAT	CGCCCCTGGTCATCAGCACTCGAACAGAATTCTAGCATCGAAGTGGACGC			ARHGEF18;ARHGEF18	NM_015318;NM_001130955	5'UTR;TSS200				19:7410512-7410570
TAF8	0.0159688	36.1416	1.53172e-08	2.51886e-08	chr6	42018228	+	cg00034019	28683451	23756487	TATTCTAACATAATATACACAAACACAAAACACAATAAAACTTATAATCA	TATTCTAACGTAATATACGCGAACGCGAAACGCGATAAAACTTATAATCG	I	C	Grn							chr6:42018139-42018604	Island	CCAACCGACTGGGCTTCGGAAAACCAAGGGGCGCACGCCGCCCCGCCCCGCCCCGCCCCG[CG]ACTACAAGTCCCATCGCGCCCCGCGCTCGCGCACACTACGCCAGAACAAGATGGCCGACG	TGTTCTGGCGTAGTGTGCGCGAGCGCGGGGCGCGATGGGACTTGTAGTCG			TAF8	NM_138572	TSS200				6:42126118-42126561	6:42017119-42018953	Promoter_Associated
RALYL	0.0282865	81.9151	1.13726e-15	3.44659e-15	chr8	85096037	+	cg00034076	68727422	21688396	CAATTACACATTTTACTAAACTTAAAAAACACTCCCAACAAACACAATCA	CAATTACACATTTTACTAAACTTAAAAAACGCTCCCAACGAACACGATCG	I	C	Grn							chr8:85096759-85097247	N_Shore	CCAAGTTTTTCTAGCATGCGATCGTTCTGTAGACAAGGCGCTGTGTCTCGGAGTCCGCGG[CG]ACCGTGCCCGCTGGGAGCGTCTCCCAAGTCCAGCAAAATGTGCAACTGGTTTTATGGAAA	CAGTTGCACATTTTGCTGGACTTGGGAGACGCTCCCAGCGGGCACGGTCG			RALYL;RALYL;RALYL;RALYL;RALYL	NM_173848;NM_001100391;NM_001100392;NM_001100393;NM_173848	5'UTR;TSS1500;5'UTR;5'UTR;1stExon		CDMR		8:85258570-85258612
HEYL	0.303714	31.383	1.09573e-07	1.62453e-07	chr1	40098595	-	cg00034101	70718384	52612311	ATACACTCTAAACCCACTTTAAACTCTTAATCCAAACCTACTCAACCTCA	ATACACTCTAAACCCACTTTAAACTCTTAATCCGAACCTACTCGACCTCG	I	C	Grn	rs1148944	0.185101						OpenSea	TCAAGTCCTCTCATGCACTCTGGGCCCACTTTGGGCTCTTGGTCCGGACCTGCTCGGCCT[CG]CCCTTCGCCCCTCGCTCCTCGCTCCTCGCCCCTCGCGGCGGCCGTCGGGGAACCGCGTAC	ATGCACTCTGGGCCCACTTTGGGCTCTTGGTCCGGACCTGCTCGGCCTCG			HEYL	NM_014571	Body			TRUE	1:39871182-39871469			TRUE
	0.909762	53.4009	1.93836e-11	4.25626e-11	chr2	8684126	+	cg00034336	61643369	20746410	TACTACAAAATCATTACATAACACAAACACCACAACATCTCAAATACACA	TACTACGAAATCATTACGTAACGCGAACACCGCAACATCTCAAATACACG	I	C	Grn	rs752225	0.110251						OpenSea	TGGAGCTGTTAAGACTCGGCCCTCGCCTGCTCCCGGGCACCTCAGGGCCATCGAAGGGCG[CG]TGCACCTGAGATGCTGCGGTGCTCGCGTCACGCAATGACCCCGCAGCAGGCACCAGCCAC	TGCTGCGGGGTCATTGCGTGACGCGAGCACCGCAGCATCTCAGGTGCACG								TRUE	2:8601379-8601646	2:8683375-8684259	Unclassified	TRUE
TMEM178	0.248504	56.031	7.42123e-12	1.68753e-11	chr2	39892124	+	cg00034559	46765389		ATTTTTCTCCCACTTCATTTCAACCTACTATAAAATAAACTTCTTTTTTC		II			rs13383590	0.043875					chr2:39893121-39893496	N_Shore	CCAGGCTCTTCTAGAAATTCCAGGAGGCCAGTCAGTCTGGCGGGAGATGGACGTAGTCAA[CG]AAAAAAGAAGTCCATCTCATAGCAGGTTGAAATGAAGTGGGAGAAAAATCTCTGGTCATC	TTTTTCTCCCACTTCATTTCAACCTGCTATGAGATGGACTTCTTTTTTCG			TMEM178;TMEM178	NM_152390;NM_001167959	TSS1500;TSS1500
ZBTB46	0.84773	15.8055	0.000112383	0.000102665	chr20	62397348	+	cg00034574	36600491		ATAACAACTTTACCTTTTACTCTCCAAAATAAACAACAAATAAACCCAAC		II									chr20:62398409-62398990	N_Shore	GGTACGGAGAGAATCTCTACAACCAGGCCTCCTTATCAACCCCCAAGACAACTCTCTCCC[CG]CTGGGCCCACCTGCTGCCCACCCTGGAGAGCAAAAGGCAAAGCTGTCATGCGGCCTCTGA	TGACAGCTTTGCCTTTTGCTCTCCAGGGTGGGCAGCAGGTGGGCCCAGCG			ZBTB46	NM_025224	Body
RGS20	0.850561	23.0509	4.02678e-06	4.76876e-06	chr8	54787585	+	cg00034604	52675508		CAATCTTCACCAACTCAACAAATAAAAAATTTAACTATTTTTATTCAAAC		II									chr8:54789581-54790665	N_Shore	TAGTTGGATTTGGCCAGAGAATTTTAAAAAGAGAGTCTGGGATACTCCAATGATGTTTTT[CG]CCTGAACAAAAATAGTTAAACTTCCCATTTGCTGAGCTGGTGAAGACTGCAAGAGGAGAA	CGCCTGAACAAAAATAGTTAAACTTCCCATTTGCTGAGCTGGTGAAGACT			RGS20	NM_170587	Body
	0.973944	18.9186	2.62159e-05	2.70286e-05	chr17	76987444	-	cg00034650	31604367	13735406	ACACATAAATACCCAACACACATCAAATAATATTCTAAACCCCTTACACA	ACACGTAAATACCCAACACACGTCAAATAATATTCTAAACCCCTTACGCG	I	T	Red							chr17:76989642-76990039	N_Shelf	GCAACAAAACGGGCACGTGGGTGCCCAGCACACGTCAGGTGATGTTCTAAGCCCCTTGCG[CG]TACCCAGTCACTTACCGTTCACTGCAGCCCCGGGATGAGCTCTGCGATGAGCATCCTTTT	CGCGCAAGGGGCTTAGAACATCACCTGACGTGTGCTGGGCACCCACGTGC									17:74498935-74499408
C14orf64	0.115989	45.241	4.17591e-10	8.10053e-10	chr14	98444533	-	cg00034769	55810394		AACTAACAACAATTCAACTAAAAACTAAACRCTTAACTCAAATTCAACAC		II										OpenSea	TGCCGTGCGCAGGCTGGCAGCAGTTCAGCTGAGGACTAAACGCTTGGCTCAAGTTCAACA[CG]GCTGCCAAGATTTGGCAACCAGAGAGTTGCAGGGAAGCAGCAGGCTGCTAAACCCTTTCA	GCTGGCAGCAGTTCAGCTGAGGACTAAACGCTTGGCTCAAGTTCAACACG			C14orf64	NR_015430	TSS200					14:98444107-98445301	Unclassified_Cell_type_specific
TTYH3	0.629407	25.1786	1.5711e-06	1.98145e-06	chr7	2701567	+	cg00035074	41677344		AAAACTAAAACATCRACTAACAACAACRTTCAAATATAACCCRAATTAAC		II									chr7:2701330-2701744	Island	TGCCCTCCTGTCCCCTCCCCGCAGGGGCACAGTGGAGACGCAGGGGCTCTGGGCCCGTAC[CG]CCAACTCGGGTCACACCTGAACGCTGCTGCCAGCCGATGCCCCAGCCCTGCACGCCACCC	CGCCAACTCGGGTCACACCTGAACGCTGCTGCCAGCCGATGCCCCAGCCC			TTYH3	NM_025250	3'UTR				7:2667873-2668358	7:2701527-2701656	Unclassified_Cell_type_specific
PTPRN2	0.72846	40.03	3.20622e-09	5.69154e-09	chr7	158197980	+	cg00035220	13614391		AAAAAATTTTCCTATAACTAAAATAACCTCTATAACCATACCTAACCTTC		II									chr7:158198545-158198907	N_Shore	AGAATTCCTGGGTGTCACATCCCCTAGGATTTTGGGGTCCTAGCAATGCCAACACCTAGA[CG]AAGGTCAGGCATGGCCACAGAGGCCACCCTAGCTATAGGAAAACTCTCTGAAAGCTTCGA	GAGAGTTTTCCTATAGCTAGGGTGGCCTCTGTGGCCATGCCTGACCTTCG			PTPRN2;PTPRN2;PTPRN2	NM_002847;NM_130842;NM_130843	Body;Body;Body					7:158197949-158198332	Unclassified_Cell_type_specific
C6orf124	0.83738	155.922	1.82077e-24	9.71906e-24	chr6	168225394	-	cg00035268	39790386		AATAAAACTCCTACAATTAAAATTCAATAAACRCTACRTCAAAAATCTAC		II									chr6:168226063-168228559	N_Shore	GCGTCCTCAGGAATGAAGCTCCTGCAGTTGAGGTTCAGTGAACGCTGCGTCAGGGATCTG[CG]CAGCACGTGTGGAACCCAATGAGAGTCCTTGCTGTGCAGGCACCGGGATGCTCACATAGT	ATGAAGCTCCTGCAGTTGAGGTTCAGTGAACGCTGCGTCAGGGATCTGCG			C6orf124	NR_027906	Body				6:167968243-167968322
	0.0463994	52.3623	2.84286e-11	6.15539e-11	chr13	21900591	+	cg00035636	25600479	25632349	AAACACCCCATTAAAACATTACCACATCAATAAATAACTACCCTAAAACA	AAACGCCCCGTTAAAACATTACCGCATCGATAAATAACTACCCTAAAACG	I	A	Red	rs11620586	0.400273					chr13:21900425-21900637	Island	CCCCTGAAGCCTGGTACGCGTGGGCACCGGCGCACGGCGGTGCCCCGGAAACGCAGCCAT[CG]CCTCAGGGCAGCCACTCACCGATGCGGTAATGCCCCAACGGGGCGTTTCATTGGCCAGCT	CGCCTCAGGGCAGCCACTCACCGATGCGGTAATGCCCCAACGGGGCGTTT									13:20798299-20798637			TRUE
C7orf50	0.827467	14.2624	0.000234931	0.000200849	chr7	1104035	-	cg00035923	11649341		AACTCTATAAAAAAACAAAACTTACCTTACTCCAAAAACTCTAAAAAAAC		II									chr7:1105259-1105974	N_Shore	AAGCAGATGGTGGCTCTGTAGGGAGACAAGGCTTACCTTGCTCCAGGGACTCTGAGGAGA[CG]CTGTGCAGGGAGGCTGCCCCCAGCAGGAGACATGGAAGGTGAGGGCAGAAGGAACAGCGG	GCTCTGTAGGGAGACAAGGCTTACCTTGCTCCAGGGACTCTGAGGAGACG			C7orf50;C7orf50;C7orf50	NM_001134395;NM_032350;NM_001134396	Body;Body;Body
KRIT1	0.430569	23.3334	3.55066e-06	4.2425e-06	chr7	91874085	+	cg00035937	11756466		TTATACCTAACATTTTCCAAAATAAAATAAACCATATAACAAAATACCAC		II									chr7:91874781-91875851	N_Shore	AGTTTGCAATATGTTTAGACTGAGTCTGAGATGAGGGTTCAAGTGAATAAGTACAGGAAA[CG]TGGCATTTTGTTATATGGCTCACTCCATTCTGGAAAATGTTAGGCACAAATGATAATATG	CGTGGCATTTTGTTATATGGCTCACTCCATTCTGGAAAATGTTAGGCACA			KRIT1;KRIT1;KRIT1;KRIT1;ANKIB1;KRIT1	NM_004912;NM_194456;NM_001013406;NM_194455;NM_019004;NM_194454	5'UTR;5'UTR;5'UTR;5'UTR;TSS1500;5'UTR
NUP107	0.0450216	85.3652	3.82582e-16	1.19757e-15	chr12	69080592	+	cg00036115	16697319		CRCAAACRCAAAAATTTACCAATATATTCCTAATTACRTTTAACCCAAAC		II			rs12831591	0.118613					chr12:69080580-69081152	Island	AGGAGAACCCAGGGCCTGTTCCACGCCCACAGACTTTGGTCAGGCAAAGCGGCCGCAGGG[CG]TCTGGGCTAAACGCAACCAGGAACACATTGGCAAACTTTTGCGCCTGCGCCCACCGGGCG	GCAGGCGCAAAAGTTTGCCAATGTGTTCCTGGTTGCGTTTAGCCCAGACG			NUP107	NM_020401	TSS200				12:67366848-67367423	12:69080220-69081143	Promoter_Associated	TRUE
	0.424668	57.2434	4.78925e-12	1.10586e-11	chr10	134693667	+	cg00036324	44637489		RAAAAATCCCATAAAATAACTCRACAATCCTACCRTAAAAAACAAAAACC		II									chr10:134692851-134693252	S_Shore	TGTGTGTGTGCATGTATGTGTGTGTGTGTGTGTGGAGTGGCCACCCTAGCTGGGCTCTGC[CG]GCCTCTGCTCTTCACGGCAGGACTGCCGAGCCACCCCATGGGACTCTCCGTGCGCACCTG	CGGCCTCTGCTCTTCACGGCAGGACTGCCGAGCCACCCCATGGGACTCTC
LOC100132111	0.308639	13.0373	0.000425388	0.000344002	chr1	151811923	-	cg00036347	72655307		AACCRCATTATAACAAAAAAACTCAAATCCCAACCCCCCTAAAACACTAC		II			rs7551806	0.475342					chr1:151812253-151812525	N_Shore	AATAGGATAATAACCGCATTATAGCAAAAGGACTCAGATCCCAACCCCCCTGGGACACTG[CG]CCCTAGGCGGGCTCACGCCCTCCTCCCCCGCCCATTTCGAAGACTTGGGTTTTCCTCTGG	ACCGCATTATAGCAAAAGGACTCAGATCCCAACCCCCCTGGGACACTGCG			LOC100132111;C2CD4D	NR_024237;NM_001136003	Body;5'UTR		RDMR
	0.0612185	163.356	3.19368e-25	1.78145e-24	chr17	79316841	-	cg00036408	18747307		ACCCCTAATAATATATTTAATTTAACCTACRAAATATAAATATTTACTAC		II									chr17:79314962-79320653	Island	GAGAAGATGCGGCCCCTAATAATGTGTTTGGTTTAACCTGCGGGGTGTGGGTATTTGCTG[CG]CTTTCTTGGGTGAGGGTTGGGCCCCTTCCCTTCCACCTTCCTCCACTCCTGTGCATGATA	CGCAGCAAATACCCACACCCCGCAGGTTAAACCAAACACATTATTAGGGG									17:76931073-76932200
NAT15	0.078821	18.7245	2.86722e-05	2.93516e-05	chr16	3507875	+	cg00036440	72668399		RAACAAATTAAAAACRAACAAACTCCRTACRAAACCAAACCCAAAATCCC		II									chr16:3507545-3508606	Island	TCGGCGACCTCCCGGAGCGAGGGACAGGGAAGGAGCCGGCCCTCACCAGTGCCCCGCATA[CG]GGATCCTGGGCCTGGCTTCGCACGGAGCCTGCCCGCTCCCAACCTGCCCGCTCCCAACAT	CGGGATCCTGGGCCTGGCTTCGCACGGAGCCTGCCCGCTCCCAACCTGCC			NAT15;NAT15;NAT15	NM_001083601;NM_001083600;NM_024845	5'UTR;TSS200;TSS200				16:3447493-3448706	16:3507388-3509272	Promoter_Associated
SLA2	0.554991	34.1892	3.40848e-08	5.38041e-08	chr20	35275710	-	cg00036588	34702505		ATATATTACCTTCAATCCCACTCTTCATTAAAATTTAACCACACCCTCTC		II										OpenSea	GTCTTTGATCAGTGTGTTACCTTCAGTCCCACTCTTCATTAAGATTTAACCACACCCTCT[CG]CTGCTTCCCCATTAGGGGGATTAGTACTCTTGGAGACAAAGGGCCCACTGCACTGAAATG	TGTGTTACCTTCAGTCCCACTCTTCATTAAGATTTAACCACACCCTCTCG			SLA2;SLA2	NM_032214;NM_175077	TSS1500;TSS1500
	0.0428227	80.4532	1.81402e-15	5.42441e-15	chr4	185938303	-	cg00036664	10600336		RTCCTAAAAAAAATAACCTCTAACCRCRAAACCAAATTACCCTCAAAAAC		II									chr4:185939222-185942747	N_Shore	GAGCGAGGCCCGTCCTGGGGGAGGTGGCCTCTGGCCGCGGGGCCAGGTTGCCCTCAGAGG[CG]CAGGCGGCCAAGAGAGTTCCCAGCCGCCGCCGCCCCCCTCCTTCCCCTTGGGCCCGTCCA	CGCCTCTGAGGGCAACCTGGCCCCGCGGCCAGAGGCCACCTCCCCCAGGA							DMR		4:186175222-186175385
OBSL1	0.502685	19.5882	1.92688e-05	2.03466e-05	chr2	220436894	+	cg00036871	46650428	39726506	ACAATCCAAATTACCCCTACCCATAACATTAAAACCTCCTATCTCTAACA	ACAATCCGAATTACCCCTACCCGTAACATTAAAACCTCCTATCTCTAACG	I	C	Grn							chr2:220434859-220436179	S_Shore	AGCCCCTCCCCCACATCCCTGGCGGGAGTGGGAGATAAGGCTCATGGCCACAGACATCTG[CG]TCAGAGATAGGAGGTCTCAATGCCACGGGCAGGGGCAACTCGGACTGTGGGGCGTGGAAA	ACAGTCCGAGTTGCCCCTGCCCGTGGCATTGAGACCTCCTATCTCTGACG			OBSL1;INHA	NM_015311;NM_002191	TSS1500;TSS200
	0.0861848	73.9793	1.49188e-14	4.18572e-14	chr16	85343281	+	cg00036976	12633399		AAATACCAACTCAAACAACAACTAAAAATAAATCATTAACCCCAAATAAC		II										OpenSea	GATCTGGCCGGGAGCAGCTTCCACAGTGCCAGGACCTGTCCACCTCTCCTGCTCTGCAGA[CG]CCATTTGGGGCTAATGATCCATTCTCAGCTGCTGTCTGAGCTGGCATTCAGTGCTGTCGC	CGCCATTTGGGGCTAATGATCCATTCTCAGCTGCTGTCTGAGCTGGCATT									16:83900693-83901152
	0.113669	54.1527	1.4711e-11	3.26309e-11	chr2	219722536	+	cg00037013	51784419		TACTATTATTACAAATTATAAAATACTCTCCCTATCCTACATTCTTCTCC		II									chr2:219723702-219725010	N_Shore	GGGCGGTCTCAGAGCCCAGGTCCCCTGATGACAAAGACAAATACATTAAAATTCTTGCCT[CG]GAGAAGAATGCAGGATAGGGAGAGCATTTCATAATCTGCAATAACAGTAGCAGGGTGGGA	CGGAGAAGAATGCAGGATAGGGAGAGCATTTCATAATCTGCAATAACAGT
MAZ	0.153636	1420	7.69645e-75	7.29873e-73	chr16	29821824	-	cg00037223	36641317	11741309	CAATTATATTAAAATCCCCTAAACAATAAACAAAAATAACAAAAAACACA	CGATTATATTAAAATCCCCTAAACAATAAACAAAAATAACAAAAAACACG	I	A	Red							chr16:29823163-29823906	N_Shore	AACCTGTCCCCTCGGTTGTGTTGAAGTCCCCTGGACAGTGGGCAGGGGTGGCAGAGGACA[CG]AGCAGCCACTGCCCGTACCCCCTCTCCTCTCTGTAAGCCCATGCCCTGTCTTCCCAGGGA	CGGTTGTGTTGAAGTCCCCTGGACAGTGGGCAGGGGTGGCAGAGGACACG			MAZ;MAZ	NM_001042539;NM_002383	3'UTR;3'UTR			TRUE
	0.792753	14.3612	0.000224015	0.000192361	chr19	835147	-	cg00037406	47734507		AAAACTAAAACCCAAAACAAAATTAAAATTCAAAAACTTCTAATACCCCC		II			rs117993867	0.023872					chr19:835272-835524	N_Shore	GTTCAGATGGGGAAACTGAGGCCCAAGGCAGGATTGGGGTTCAAGGGCTTCTGGTGCCCC[CG]GCTCGGGGCCACGTTCGGTCATGAGGGTCCCCCTGCTGGGGCGGGATTCCTGCCAGAGGC	CGGGGGCACCAGAAGCCCTTGAACCCCAATCCTGCCTTGGGCCTCAGTTT												TRUE
TMEM101	0.977759	21.7646	7.16665e-06	8.14914e-06	chr17	42090466	+	cg00038239	36673471	21727417	ATACTCACACACAATTACCATCATCAACAACTTTCTTATATTAACCAACA	ATACTCGCGCACAATTACCATCATCGACGACTTTCTTATATTAACCAACG	I	A	Red							chr17:42091712-42091948	N_Shore	CCTGGCCGGTGGACTGCAGGGAGCGGCTGCGAGGTTTCCGGCGGTACAGCTCCCCAGCAC[CG]CTGGCCAACACAAGAAAGCCGCCGATGATGGCAACTGTGCGCGAGTACATACGGACCTAG	CGCTGGCCAACACAAGAAAGCCGCCGATGATGGCAACTGTGCGCGAGTAC			TMEM101	NM_032376	Body
CCDC36	0.853267	20.6514	1.18593e-05	1.29784e-05	chr3	49235033	-	cg00038298	52672410		ATATATACACCTCTAAAACACTACCATCAAAAAAATAAATATAACCAAAC		II									chr3:49236567-49237328	N_Shore	CATTTCGATATATGTATACACCTCTGAAACACTGCCATCAAGAGAGTAAATATGGCCAGG[CG]TGGTGGCTCACACCTGTAATCCCAGCACTTTGGGAGGCTGAGGTGGGTGGATCACCTGAG	CGCCTGGCCATATTTACTCTCTTGATGGCAGTGTTTCAGAGGTGTATACA			CCDC36	NM_178173	TSS1500
GGN	0.801307	16.3422	8.71815e-05	8.1413e-05	chr19	38877134	+	cg00038736	56696319	50722377	ACCTACTATATAAAATCACCTTCAAATCAAAACCCTCTTTAACCCCTCCA	ACCTACTATATAAAATCACCTTCAAATCGAAACCCTCTTTAACCCCTCCG	I	A	Red							chr19:38876614-38878950	Island	GAGGCCGCCGCCTCCGCCGCCCCCCAGCGAAGCTTTGGCTGCTAAGGAACTCGAGGCTGC[CG]GAGGGGCCAAAGAGGGCCTCGACTTGAAGGTGATTTTACACAGCAGGCTCAGACCGGACT	GCCTGCTGTGTAAAATCACCTTCAAGTCGAGGCCCTCTTTGGCCCCTCCG			GGN	NM_152657	Body				19:43568000-43569928
CCL8	0.734611	29.3408	2.59915e-07	3.66993e-07	chr17	32645753	-	cg00038857	18692487		AATAAATAAAATCAATCTTTTACAAACCTAATTCCTTCTTACCACRCCCC		II										OpenSea	CCTGCAGGGGGAGTAGATGAGGTCAGTCTTTTGCAAACCTGGTTCCTTCTTGCCACGCCC[CG]CCCACAGCCCCACTGTGTGTGAACCAAGAGAGTTGGAAGGCCTTCTGCAGACGGACCCAT	CGGGGCGTGGCAAGAAGGAACCAGGTTTGCAAAAGACTGACCTCATCTAC			CCL8	NM_005623	TSS1500
CABC1	0.897987	12.322	0.000603859	0.000471586	chr1	227172604	+	cg00038877	72610449		CTCTCCAATTACCTAAATATAAAAATCRATAAAAAATCTATCATATTCCC		II										OpenSea	GGGCCAAACTTCTCCTGGTGTCTCTGTCCCCAGGTGGCTCTTTTGGATTTTGGGGCAACG[CG]GGAATATGACAGATCCTTCACCGACCTCTACATTCAGGTAACTGGAGAGGGGCCCTGGCC	TCTCCAGTTACCTGAATGTAGAGGTCGGTGAAGGATCTGTCATATTCCCG			CABC1	NM_020247	Body					1:227172574-227172714	Gene_Associated_Cell_type_specific
UCRC	0.0521224	31.314	1.12794e-07	1.66953e-07	chr22	30162510	+	cg00039057	26604475		AAAACAAAAACTTTAAAATACCTAAAACATTCAACAAATATTTTCCCAAC		II			rs73392847	0.018298					chr22:30162836-30163532	N_Shore	GCTCTGTGAGAGCAAGGACTTTGTTCACTGCTGGGTCCCCAGAGCAGGGACCAGAACAGG[CG]CTGGGAAAACATCTGTTGAATGCCCCAGGTACTCCAAAGCCCTTGCTCTTTTCAATCCCA	GAGCAAGGGCTTTGGAGTACCTGGGGCATTCAACAGATGTTTTCCCAGCG			UCRC;UCRC;ZMAT5;ZMAT5	NM_001003684;NM_013387;NM_019103;NM_001003692	TSS1500;TSS1500;5'UTR;5'UTR					22:30162428-30164345	Promoter_Associated
EXOC4	0.849985	35.6774	1.85088e-08	3.01388e-08	chr7	133167057	+	cg00039070	52694309		ACTCTACCTATTCACTAAAAAAATCAAATAAAAAACTACACTATACTAAC		II										OpenSea	AACAGAGTTCCTGTGTGCCCTTGTCCCCACACATGCCCACCTTCCTCCAGTGTCGACATC[CG]TCAGCACAGTGCAGCCTTCCATTTGACCCTTCTAGTGAACAGGCAGAGCATGTCCCTATG	CTCTGCCTGTTCACTAGAAGGGTCAAATGGAAGGCTGCACTGTGCTGACG			EXOC4;EXOC4	NM_021807;NM_001037126	Body;Body			TRUE
TRAPPC3	0.153222	422.887	5.36117e-44	8.87544e-43	chr1	36615845	+	cg00039326	51735397		AAAATACACRTTTCTTTTATACCTTTTATACRCCCAAATACTAAACATAC		II									chr1:36614855-36615462	S_Shore	CTTTGCCATTTTAGGCAAGTTGCTAAATCTCTCTCAGTTGTTGTAAAGACTGGTGAGCCA[CG]CATGCCCAGCACTTGGGCGCATAAAAGGCATAAAAGAAACGTGTATTCCCTTCCAGCCAC	CGCATGCCCAGCACTTGGGCGCATAAAAGGCATAAAAGAAACGTGTATTC			TRAPPC3	NM_014408	TSS1500			TRUE		1:36614198-36616219	Promoter_Associated
SLC47A2	0.167011	731.92	3.00525e-57	1.00605e-55	chr17	19620267	+	cg00039480	43787332		ACAAACCACCAATTCTTCTAAAAAACRAAAATCACTATAAACACCATCAC		II									chr17:19617083-19617424	S_Shelf	GAGGCCAGGACAGGGCAGCCTGGCTGGGGCAGCTGAGCCACTGGGCGTCCTGTACCCGGG[CG]TGATGGTGCCCACAGTGACTCCCGTTTTTCAGAAGAATTGGTGGCCTGCCCGAAGTCACA	CAGGCCACCAATTCTTCTGAAAAACGGGAGTCACTGTGGGCACCATCACG			SLC47A2;SLC47A2	NM_001099646;NM_152908	TSS1500;TSS1500							TRUE
	0.0331874	211.024	1.15413e-29	8.4178e-29	chr16	85855180	+	cg00039505	44788501	71787450	AAAAAACACAACAACTACCAAAACTCCAAAACAAACACAAAACCCTAACA	AAAAAACGCAACAACTACCGAAACTCCAAAACAAACGCGAAACCCTAACG	I	C	Grn								OpenSea	GCCACCTTCCCGGCCCGCGGCGCGGAGTTGGCGGTCATATCCCGCGTGAGCACCAGGTGG[CG]CTAGGGCCCCGCGCTTGTCCTGGAGCCCCGGCAGCTGCTGCGCTTCCCCCAATTAATCTC	GGGAAGCGCAGCAGCTGCCGGGGCTCCAGGACAAGCGCGGGGCCCTAGCG								TRUE	16:84412631-84412801	16:85854812-85855604	Unclassified
	0.183995	11.061	0.00112786	0.000826649	chr1	249168473	-	cg00040013	72793399		TTACTAAATAACRCATCATATCTTCCCTAATAATCTAATAATTAAAATTC		II			rs12032643	0.168575					chr1:249167408-249168010	S_Shore	AGTATAGCATATTGCTAAATGACGCATCATGTCTTCCCTGGTGGTCTAGTGGTTAGGATT[CG]GCGCTCTCACCGCCGCGGCCCGGGTTCGATTCCCGGTCAGGAAAGTAAGCCGTTTTAAAA	TGCTAAATGACGCATCATGTCTTCCCTGGTGGTCTAGTGGTTAGGATTCG									1:247135096-247135167	1:249167323-249168675	Promoter_Associated	TRUE
EBF3	0.91891	39.4183	4.0902e-09	7.18026e-09	chr10	131637099	+	cg00040566	56711477	47719304	CAATATATACACACAAAACTTCCAAACCATAAAATTATAACAATAAATCA	CGATATATACGCACAAAACTTCCAAACCGTAAAATTATAACGATAAATCG	I	A	Red							chr10:131637098-131637310	Island	ATGTAGTGACGTGAGCTTCAATTTCTCAGTTCATTAATTTCAACAATATTAATTTATCTC[CG]ACTCACCGTTACAACTTTACGGTTTGGAAGCCCTGTGCGTACACACCGCGTAGGAGGTGC	CGGTGTGTACGCACAGGGCTTCCAAACCGTAAAGTTGTAACGGTGAGTCG			EBF3	NM_001005463	Body
CDH29	0.677232	12.5576	0.000537894	0.000425112	chr3	49838627	-	cg00040708	74748440		CTCTACACAAAACTACCCTTATCAAAATTCCCAATAACCTATACACTACC		II									chr3:49840103-49841191	N_Shore	GGCTTGTCCCTCTCTACACAAAACTGCCCTTGTCAGGGTTCCCAGTGACCTATGCACTGC[CG]AATCCAGTGGTTTGTTCTTCACCCTCACTGCCTAGGCAGCATTCAATGCTTGCTCCCCTT	CGGCAGTGCATAGGTCACTGGGAACCCTGACAAGGGCAGTTTTGTGTAGA			CDH29	NM_001007540	TSS1500
	0.711912	16.6435	7.5642e-05	7.15232e-05	chr2	62556079	+	cg00040749	10602494		CCTCTCCTATATCTACTATTCCTCAAAATAATCAACTTAAAACTAAACAC		II										OpenSea	GACTCAAGCGATCTTCTTGCCTTGGCCTCCCAAAGTGCTGGAATTACAGGTGTCAGCCAC[CG]TGCCTAGCCCTAAGCTGATTATTTTGAGGAATAGCAGACACAGGAGAGGCTCCAAAACCA	CTCTCCTGTGTCTGCTATTCCTCAAAATAATCAGCTTAGGGCTAGGCACG								TRUE
TPO	0.627806	87.9403	1.7157e-16	5.50281e-16	chr2	1416889	-	cg00040862	13683343	38724487	ATAAAACAAATCATCAATAAACCTAAAAACTACACCCAACCCAATCCTCA	ATAAAACGAATCATCGATAAACCTAAAAACTACACCCAACCCAATCCTCG	I	A	Red								OpenSea	AGGCTCAGAGTTGTAGAGCGAGTCATCGGTGGGCCTGGGAGCTGCACCCAACCCAATCCT[CG]GAAGATTAACAGCCCCTTTTTCACAGGGTATTTAACTGTGAAAGTAAGAGGGAGGAAAAT	GTAGAGCGAGTCATCGGTGGGCCTGGGAGCTGCACCCAACCCAATCCTCG			TPO;TPO;TPO;TPO	NM_175721;NM_175719;NM_000547;NM_175722	TSS1500;TSS1500;TSS1500;TSS1500
ARHGEF11	0.842398	33.0386	5.48742e-08	8.44269e-08	chr1	156956639	+	cg00040986	39782464		ATCCTCCCATAATACCCAAAAAATAAATAAAATTTTCAAAAACTTAAACC		II			rs74116949	0.020586						OpenSea	AGTATAAGCCCGCTGGGTAACTGGCAACTTGCACACTTTCTAGAAAAGACAGTAGAGGAA[CG]GCCCAAGCCTTTGAAAATTCCATTTATCCTTTGGGTACCATGGGAGGACAGGAATCTGGT	CGGCCCAAGCCTTTGAAAATTCCATTTATCCTTTGGGTACCATGGGAGGA			ARHGEF11;ARHGEF11	NM_014784;NM_198236	Body;Body			TRUE
KTI12	0.757785	10.7414	0.00132336	0.00095365	chr1	52498044	+	cg00041014	67629318		CTACTTAAACTATCACAAAACATTAACCATTAACTTCCCTCATCTAAAAC		II									chr1:52498452-52499505	N_Shore	CTTCAGTTTCTGTTCACAATTGTTTTAAAACAATTCTCATCTATCCAGTCTGCTCTCCCA[CG]CCTCAGATGAGGGAAGCCAATGGTCAATGCTCTGTGATAGCCCAAGTAGGATCCAATCTA	CGCCTCAGATGAGGGAAGCCAATGGTCAATGCTCTGTGATAGCCCAAGTA			KTI12;TXNDC12;KTI12	NM_138417;NM_015913;NM_138417	3'UTR;Body;1stExon
SLC6A16	0.848281	48.9715	1.00811e-10	2.07637e-10	chr19	49828629	+	cg00041047	73614469	49723361	CTTAAAACCCCACCTAAAACATAACATCATAAATATCAAAATAAAATACA	CTTAAAACCCCGCCTAAAACGTAACATCGTAAATATCGAAATAAAATACG	I	A	Red							chr19:49828412-49828668	Island	CCCCACACGCACGCACGTGTGCACATCCTCTGACTGCTCACGCGCCACTCCCTTCCCCAC[CG]CACCCCACCCCGACACCCACGATGCCACGCTTCAGGCGGGGCTCTAAGACAAGGCCTTTC	CGCACCCCACCCCGACACCCACGATGCCACGCTTCAGGCGGGGCTCTAAG			SLC6A16	NM_014037	TSS200				19:54520225-54520480
	0.269541	66.1549	2.08449e-13	5.3649e-13	chr4	26016797	-	cg00041270	62653490		CAACTCATATCACTAAACCAAATACTTATCATTAACTTTAAAAAAACAAC		II			rs73114232	0.032907						OpenSea	GAATCATCGATCAGCTCATATCACTGAGCCAAATGCTTGTCATTGGCTTTGGGGGGGCAA[CG]TAGGGCCCACAGTTCCCCTCATCATCCTCAGAGTTGACACTCCCCAGTGCCTCACAGAGA	CGTTGCCCCCCCAAAGCCAATGACAAGCATTTGGCTCAGTGATATGAGCT								TRUE				TRUE
PTPN22	0.689588	15.8738	0.000108801	9.96736e-05	chr1	114414408	-	cg00041401	53745448		AAAAACTATAATTTACTAACTTCATCACAAACCCTAAAAAAAATTAATAC		II										OpenSea	CAGAGCATGCTGAAGGCTGTGGTTTACTGACTTCATCACAAGCCCTAGAGGAAATTAGTA[CG]TAACCACCTTCTGTGGTCACATAACACAGCCATCATCTCACTCCAGGGCCCTAGTGCCTT	CGTACTAATTTCCTCTAGGGCTTGTGATGAAGTCAGTAAACCACAGCCTT			PTPN22;PTPN22	NM_012411;NM_015967	TSS200;TSS200			TRUE		1:114414133-114414623	Promoter_Associated
UNC5A	0.0546896	14.5564	0.00020396	0.000176674	chr5	176240038	+	cg00041599	28726332	20670400	TATATAATATCCAACAACAAAAAATAAACACATAACCTAAAAAACAAACA	TATATAATATCCAACAACAAAAAATAAACGCGTAACCTAAAAAACAAACG	I	A	Red							chr5:176236761-176238081	S_Shore	GAGGGAGGGATGGCCAGCGGGCAGCAGGGGGCGCCGGGGGCCAGCGCGACTGACTGCAGC[CG]CTTGCTCCCCAGGCCACGCGCCCACCCTCTGTTGCTGGACATCACACAAAAGCCTGTCCC	TGTGTGATGTCCAGCAACAGAGGGTGGGCGCGTGGCCTGGGGAGCAAGCG			UNC5A	NM_133369	Body			TRUE	5:176172580-176172645	5:176239446-176240495	Unclassified
	0.111816	15.2712	0.000144886	0.000129495	chr1	46632690	-	cg00041872	38773388		AACCAAACTCAAAAAATCCTTCAAAATCTTAACTTCCTTTTCCTAACTCC		II			rs76088222	0.02468					chr1:46632689-46632932	Island	TAGCTGCGTTCAACCAGGCTCAGGAGGTCCTTCAAGATCTTGGCTTCCTTTTCCTGACTC[CG]CGCCCGGCGCGGTTAATTATAGCCCCACCCCGCGACTACCTGCTTCGCTCCCACCCGCGC	ACCAGGCTCAGGAGGTCCTTCAAGATCTTGGCTTCCTTTTCCTGACTCCG								TRUE	1:46404990-46405497	1:46632116-46633533	Promoter_Associated
	0.872682	66.2034	2.05e-13	5.27959e-13	chr17	55828038	+	cg00041989	48664360		AAACRCACRACCCTATAAACACTCCTTAACAATATCAAATTATAACAAAC		II			rs73994334	0.214514						OpenSea	TAAAAATACCTGCTTCCCTCTGAGATGCGGCAGCTGCCACGCAGCAACTTTTACCCACGC[CG]TTTGTCATAATCTGACACTGCTAAGGAGTGTCCACAGGGCCGTGCGTCTGCAAGAATCGG	GACGCACGGCCCTGTGGACACTCCTTAGCAGTGTCAGATTATGACAAACG									17:53183004-53183148
EML6	0.860193	11.0414	0.00113892	0.00083384	chr2	55087588	+	cg00042059	72737453		ATATATCTACCCCTCTAAATCCCTATTACATATTAATTAAAAACCAAACC		II										OpenSea	AAAATGCAGCCCAGTTTCTACCTAGAAGGGGTTTATGACACATTTCCGGAGGCTACTTGG[CG]GCCTGGCTTCTAACCAATATGCAACAGGGATTTAGAGGGGCAGACACACATTAACCCAGC	CGGCCTGGCTTCTAACCAATATGCAACAGGGATTTAGAGGGGCAGACACA			EML6	NM_001039753	Body			TRUE				TRUE
KCNK12	0.0926586	18.7702	2.80739e-05	2.87826e-05	chr2	47748839	+	cg00042186	69795494		ACTATTCRACTACRCTAAAACCATCCTATTCTTCAACCTCTTCCTAAAAC		II									chr2:47747991-47749061	Island	CTGCGGCGCAGCTGGCGCTCCCGGCAGGCGCGCATGATGAAGGCCAGCAGCGAGATGATG[CG]CTCCAGGAAGAGGTTGAAGAACAGGATGGTCCCAGCGCAGCCGAACAGCCCGTAGGCGAT	CGCTCCAGGAAGAGGTTGAAGAACAGGATGGTCCCAGCGCAGCCGAACAG			KCNK12	NM_022055	Body				2:47601496-47602490			TRUE
BOD1	0.625607	18.6587	2.95582e-05	3.01837e-05	chr5	173044350	-	cg00042208	25791345		CAATATTAAATAATTAAAAAATATCAAACRTAATACTATACACTTTCCAC		II									chr5:173043123-173043895	S_Shore	CAATCATAAGCCAATATTGAATAATTGAAAAGTGTCAGGCGTGATGCTATGCACTTTCCA[CG]CACTTCTTCACGATAATTTAAAAAAGCAGATACATACTACTATTATTGCTATTTACAGAC	AATATTGAATAATTGAAAAGTGTCAGGCGTGATGCTATGCACTTTCCACG			BOD1;BOD1	NM_001159651;NM_138369	TSS1500;TSS1500					5:173042599-173044547	Promoter_Associated
	0.315947	23.6433	3.0938e-06	3.73151e-06	chr2	118503396	+	cg00042263	18682444		TTAATACTAACCTTAACCTTTTCATAATAAAACACCCACTTAAAACCTCC		II										OpenSea	CTCTCAATAGGGGTTTCAGGCAGAGTCATGGGCTTCAGGGATTGGAAACAAAAGAACAAC[CG]GAGGCTCCAAGTGGGTGTCTCACCATGAAAAGGTCAAGGCTAGTACTAAAGCTGAGGCCA	CGGAGGCTCCAAGTGGGTGTCTCACCATGAAAAGGTCAAGGCTAGTACTA								TRUE
ANKH	0.926744	18.2112	3.6363e-05	3.65145e-05	chr5	14710790	-	cg00042478	26626355	19716486	AACATACCACCCACCTCCTACATATATAAAATAAATAATTTCAAACTCCA	AACGTACCACCCGCCTCCTACATATATAAAATAAATAATTTCGAACTCCG	I	T	Red	rs116140147	0.018663						OpenSea	ACTCCGGGCTGCAGCGTGCCACCCGCCTCCTGCATGTGTGGAGTAGATGGTTTCGAACTC[CG]TGGCGGAAGGGAAATTTAAGAGGCCACCGGGGCTCCATCTCTTTGTACGGCCATGTGACT	CGGAGTTCGAAACCATCTACTCCACACATGCAGGAGGCGGGTGGCACGCT			ANKH	NM_054027	3'UTR				5:14763592-14764023
NR2C2	0.0925347	12.7919	0.00047958	0.000383233	chr3	14987939	-	cg00042568	55701385		CCCTTAAAACCTCTTCCAATTTCAAAAACTATACTTTACCATAACAAAAC		II									chr3:14988612-14989036	N_Shore	TTGACCACATTCCCTTAAGGCCTCTTCCAATTTCAAGAGCTGTGCTTTACCATGACAAAA[CG]AACCTAGCTCTTTTCCCAATTTTGCAACGTCAGAAAAAGGAGGAAGGGGAAATAGCTGTG	CCTTAAGGCCTCTTCCAATTTCAAGAGCTGTGCTTTACCATGACAAAACG			NR2C2	NM_003298	TSS1500
LASP1	0.134621	271.475	1.71384e-34	1.65891e-33	chr17	37028650	-	cg00042837	15687305		AAATAAACAAAATACCCTCCCCAATTCTCTTACCCTAACTAAAAAAAAAC		II									chr17:37025737-37027104	S_Shore	GAGGGGAGCAGGGATGGGCAGGGTGCCCTCCCCAGTTCTCTTACCCTAGCTGGAAGAGGA[CG]TTCAAGTGGGGGTTGCCCAGGGAAGTGGGAGTTGGTGATTCCTTCCTCTTTTTAGAACTC	CGTCCTCTTCCAGCTAGGGTAAGAGAACTGGGGAGGGCACCCTGCCCATC			LASP1	NM_006148	Body		RDMR
AP1S1	0.80441	21.7092	7.34789e-06	8.33903e-06	chr7	100796809	-	cg00042882	54794383		AATAACATCTATCCCTTTTTAAATTTTAACCCAAATTAACCTTTTAAAAC		II									chr7:100797532-100798479	N_Shore	ACTGAGATTTGGGTGACATCTGTCCCTTTTTGAGTTTTGACCCAAGTTAACCTTTTAAGA[CG]CTCTTTATTTCTTCCCCTTTTGCCTCAGTTCACGTTCCTCCCCCTTCTCCTTACATGCCT	GTGACATCTGTCCCTTTTTGAGTTTTGACCCAAGTTAACCTTTTAAGACG			AP1S1	NM_001283	TSS1500
C18orf16	0.542572	57.2774	4.73096e-12	1.09295e-11	chr18	24446311	+	cg00042914	32810307		TATCCCTAAATTTCCAAAAATTAAATTTACCTACAATTCCCCATAATTTC		II									chr18:24443200-24443458	S_Shelf	ACATTAATAATCTGGGGATAAGAAGTAGCAAACTTAAAAAATATCAAAGTTGGATGGGGA[CG]AAATTATGGGGAACTGTAGGTAAATTTAACCTCTGGAAACTTAGGGACAGGACTGATTTT	GTCCCTAAGTTTCCAGAGGTTAAATTTACCTACAGTTCCCCATAATTTCG			C18orf16;AQP4	NR_026908;NM_001650	Body;TSS1500
NOXO1	0.125345	91.3135	6.08567e-17	2.01401e-16	chr16	2030892	-	cg00043004	18621324		ACCTCCAATAAAAATCACTAATAAAAAACAATCCAATAAAAAACAACCRC		II									chr16:2028987-2030710	S_Shore	AGGGACGAAGGGCCTCCAGTGGGAGTCACTGATGGGAGGCAGTCCAGTGGGAGGCAGCCG[CG]TGGGGAAGCCGCCACCGCGGCATCAGGGTGGCCCAGGGTCACTCACCTTGAGCTGCCTGA	CGCGGCTGCCTCCCACTGGACTGCCTCCCATCAGTGACTCCCACTGGAGG		TRUE	NOXO1;NOXO1;NOXO1	NM_172167;NM_144603;NM_172168	Body;Body;Body				16:1968003-1970977	16:2030082-2031865	Unclassified_Cell_type_specific
PHF15	0.524827	77.5568	4.61905e-15	1.3435e-14	chr5	133916105	-	cg00043364	65610443		CTATTATAAATCTTACTAAATATTCCCCTATTCCTAAACCTTAACCCCTC		II										OpenSea	GGCCGCTGGGGCTGTTGTAAGTCTTGCTGGATGTTCCCCTGTTCCTGAGCCTTAACCCCT[CG]CACAGCCATCCCCCCCCCCGTCCTGCCATCCCCCCCCGCCGTCCTGCCTTCCCCACCCCA	TGTTGTAAGTCTTGCTGGATGTTCCCCTGTTCCTGAGCCTTAACCCCTCG			PHF15	NM_015288	3'UTR
COG1	0.0387462	13.1754	0.000397708	0.000323709	chr17	71188425	-	cg00043371	46768314	42774412	ACAATCTCCAAATTCTACTATTCCTAAACCACATAAAAAACACCCACCCA	ACAATCTCCAAATTCTACTATTCCTAAACCACGTAAAAAACGCCCACCCG	I	T	Red							chr17:71188407-71189458	Island	CAGAAACAAGCCACAATCTCCAGATTCTACTATTCCTGGGCCACGTGAGGAGCGCCCACC[CG]TCTGGCGCTGCGTTCCCCGGGGCGTCCCAGCCTCTCCCGCCCAGCCCGCCGCCCTCCTCC	CGGGTGGGCGCTCCTCACGTGGCCCAGGAATAGTAGAATCTGGAGATTGT			COG1	NM_018714	TSS1500				17:68700003-68700139
	0.49106	14.2158	0.000240255	0.000204991	chr6	134384706	+	cg00043444	12611423		ATCCCRTCCTATTTTCATACTAAAACTAATTCTCTCAACTTTCCAATATC		II										OpenSea	ACTCCATGAAATGGCATTTGTCAAAGTTGCGATCCTTCTCTCCCTGTTGGGAAAGAGAGC[CG]ATACTGGAAAGCTGAGAGAATCAGCTTCAGCATGAAAATAGGACGGGACTTGCTAGGACA	TCCCGTCCTATTTTCATGCTGAAGCTGATTCTCTCAGCTTTCCAGTATCG								TRUE
WDR27	0.891384	32.2213	7.71281e-08	1.16509e-07	chr6	169951954	+	cg00043524	66808389		CAAACATTCATATAAATATCRACTATAACTACRTTCAAAATAACAACAAC		II										OpenSea	GAGAGTAAAGACGATTCTGGCTTTGAAGGCCAGGTCGCTTGCGTCATAACCACGCAACTC[CG]CTGCTGCTATTCTGAACGCAGTCACAGTCGACACTTACATGAATGCCTGCGTACTGATAA	CGCTGCTGCTATTCTGAACGCAGTCACAGTCGACACTTACATGAATGCCT			WDR27	NM_182552	Body				6:169693830-169693880
LOC100189589	0.642696	33.2271	5.07436e-08	7.84121e-08	chr2	74612144	-	cg00043800	29788359		AAAACTTAAAAAACTAAATTCCAAATATTCACAAAACCCCAAAAAACAAC		II										OpenSea	CTGGGAGACTGGAAGCTTGGAAAGCTGGATTCCAGATATTCACAGGACCCCAGAAGACAA[CG]TACACAGAGCTTTTTGTTCCTAGGTCCTACTCAGTATCTGCCTTGCGGATTTCATAGATA	AAGCTTGGAAAGCTGGATTCCAGATATTCACAGGACCCCAGAAGACAACG			LOC100189589	NR_024463	TSS1500
WDR27	0.948071	14.7672	0.000184349	0.000161159	chr6	169900951	+	cg00043949	39803495	24656331	AATCATACAAATATCCTACCCTACACAAAACCCTAAACTAACACAACTCA	AATCGTACAAATATCCTACCCTACACGAAACCCTAAACTAACGCAACTCG	I	C	Grn	rs73789978	0.018756						OpenSea	GAAATCTGCTGACTTTGACTGGAAACCTAAGCAGCCTCTGCACAGCTCCAAACAGCCACG[CG]AGCTGCGCTAGCCCAGGGCCCCGTGCAGGGCAGGACACTTGCACGACCAGGCATGCTTAT	GGTCGTGCAAGTGTCCTGCCCTGCACGGGGCCCTGGGCTAGCGCAGCTCG			WDR27	NM_182552	Body				6:169642874-169643026
C16orf75	0.0724169	12.0477	0.000691217	0.00053269	chr16	11439710	-	cg00044050	25709501	50738496	ACCCACCAAAAAATTACCAAAACCAAATTCAATCTTATTATTAACACTCA	ACCCGCCGAAAAATTACCGAAACCAAATTCGATCTTATTATTAACACTCG	I	A	Red	rs918738	0.397701					chr16:11439186-11439767	Island	CTCTTCCCTGCTGCCCGCCGAGAAGTTGCCGAGGCCAGATTCGATCTTGTTGTTGACACT[CG]AACGGGGGCGGGGCGGGTCTGGCCCTCCTCCGGGCCTCTGCCCCTGCGGGTCCCCGCTTG	CGAGTGTCAACAACAAGATCGAATCTGGCCTCGGCAACTTCTCGGCGGGC			C16orf75	NM_152308	Body				16:11346658-11347227	16:11438603-11440065	Promoter_Associated
FHL2	0.501068	22.6037	4.91719e-06	5.74461e-06	chr2	106055153	+	cg00044097	27751378		AACCTTCCCAATTTAACCACCCTTTAAATTCCTAAAAAATATAAAACCTC		II										OpenSea	AGCTCCCAGATGGGAAGGGGCTGCCATGTCCTCGTTTGTCCTGCCTGCTTCAAGGACACA[CG]AGGCCTCATATTTTCCAGGAATCCAAAGGGTGGCTAAACTGGGAAGGCCACCAGCACCAG	CGAGGCCTCATATTTTCCAGGAATCCAAAGGGTGGCTAAACTGGGAAGGC			FHL2;FHL2	NM_201557;NM_201557	1stExon;5'UTR			TRUE
KIAA0513	0.853929	30.82	1.38868e-07	2.03058e-07	chr16	85070825	+	cg00044372	39694453		CCCTAACTCATTAATCACTTTTACCACTAAATCATCTACTTATAAATCAC		II										OpenSea	ATCCTTTTCTCTGCCAGGTGTGTTTGGAGACATTTTCCTGGCCTTTACATCACAGCCAGG[CG]TGACTCACAAGCAGATGACTCAGTGGCAAAAGTGACCAATGAGCTAGGGGAAAATGAGAA	CCTAGCTCATTGGTCACTTTTGCCACTGAGTCATCTGCTTGTGAGTCACG			KIAA0513	NM_014732	5'UTR			TRUE				TRUE
	0.0952196	297.74	2.26706e-36	2.45023e-35	chr8	48649086	+	cg00044505	44606327		TACTAAAAACAATTCAAAAACTCCCTAACTATAAAAACTACTAAAAAAAC		II									chr8:48649766-48651653	N_Shore	GGAAAGTGAAAGCAAAGTCCCGGGAAAGCGGGAGATGATTCAGCCCGGGGTTCTGCCCCT[CG]CCCCTCCAGCAGCCTCTACAGTTAGGGAGCTCTTGAACTGTTCTCAGCAGGGGCCCCCAA	CGCCCCTCCAGCAGCCTCTACAGTTAGGGAGCTCTTGAACTGTTCTCAGC							RDMR			8:48648996-48650162	Promoter_Associated
CDH5	0.0733729	268.979	2.62266e-34	2.51207e-33	chr16	66400411	+	cg00044665	72716469		TTATTATTCCTTTATAAAAACTAAACTAACTACAAATAAACAAACCCTAC		II										OpenSea	GCAGGGTCCAGTGCCAGCCCTCTGTGGAGACAGCCATCCGGGGCCGAGGCAGCCGCCCAC[CG]CAGGGCCTGCCTATCTGCAGCCAGCCCAGCCCTCACAAAGGAACAATAACAGGAAACCAT	TATTGTTCCTTTGTGAGGGCTGGGCTGGCTGCAGATAGGCAGGCCCTGCG			CDH5	NM_001795	TSS200
ENTHD1	0.674843	27.1602	6.62679e-07	8.84494e-07	chr22	40290976	+	cg00044729	73663432		ACTAACTCAACTTTCATACCTTTACACATAATATATCCTTTACCTCTTAC		II										OpenSea	ATCTGAATTGAATCTTAAAGGATGACAGGGAGTTCACTGGATAGACAAAGTAGAGGAGGA[CG]TAAGAGGCAAAGGACACATCATGTGTAAAGGCATGAAAGCTGAGCCAGCCTATTATCTTG	CTGGCTCAGCTTTCATGCCTTTACACATGATGTGTCCTTTGCCTCTTACG		TRUE	ENTHD1	NM_152512	TSS1500
C2CD4C	0.055194	95.2998	1.82385e-17	6.25653e-17	chr19	408683	+	cg00044995	11781476		AACCCTTTAAAATAAACRCTAAAATACTCAAAACCAAAATAAAAACRAAC		II									chr19:407011-409511	Island	CCAGGGGCGTGGGGGCCGCGCTCTGACTCTCCGGGGAGCTCCCAGAGGAGACTGGCCCCT[CG]CCCGCCCCCACTCTGGTTTTGAGCATCTCAGCGCTCATTCCAAAGGGTTCCGCGCTCAGT	CGCCCGCCCCCACTCTGGTTTTGAGCATCTCAGCGCTCATTCCAAAGGGT			C2CD4C	NM_001136263	5'UTR				19:357167-360611
PSMB9	0.786979	18.4455	3.2621e-05	3.30602e-05	chr6	32825897	-	cg00045690	48782333		ATATCRAAAAAACTTATCTACACATCTCATAATAACTAACTAAAACCAAC		II									chr6:32820849-32822370	S_Shelf	ATCAGCTATAAATATCGAGAGGACTTGTCTGCACATCTCATGGTAGCTGGCTGGGACCAA[CG]TGAAGGAGGTCAGGTGAGTTTCTCCCAAAGCACTCTCTCCTCTGGGCTTCCCCACTCTCC	TATCGAGAGGACTTGTCTGCACATCTCATGGTAGCTGGCTGGGACCAACG			PSMB9;PSMB9	NM_002800;NM_148954	Body;Body
PWWP2B	0.217842	254.455	3.28833e-33	2.95272e-32	chr10	134222218	-	cg00045902	24642342		AAAATTTATAAATATCTACTACCTAAAACACTTATCAAAAAACAATCACC		II									chr10:134218268-134219615	S_Shelf	AGAAGCTTCCTGAGGTTTGTGGGTGTCTGCTGCCTGAGGCACTTGTCAAGGAGCAGTCAC[CG]CAGGCACCACGAGATCGGCTCCGTTGCAGGGACACTGAGCCCAGCATCTACCCATGAGAG	AGGTTTGTGGGTGTCTGCTGCCTGAGGCACTTGTCAAGGAGCAGTCACCG			PWWP2B;PWWP2B	NM_138499;NM_001098637	3'UTR;Body			TRUE	10:134071822-134072232	10:134220916-134222370	Gene_Associated_Cell_type_specific
PPP1R12B	0.0388547	11.0219	0.0011501	0.000841115	chr1	202318086	-	cg00046018	38689365	50658337	CAAAACAACTTCAACACTAACAAAACTCACTAACAAAACAAAAACCTACA	CAAAACAACTTCGACGCTAACGAAACTCGCTAACAAAACAAAAACCTACG	I	A	Red							chr1:202317657-202318196	Island	GAATGCGGCGGGCAGAGCAGCTTCGGCGCTGGCGGGGCTCGCTGACAGAGCAGGAGCCTG[CG]GAGCGACGAGGCGCGGGGCGGCAGCCGCTGACCAGGCGCGGGAGCCCCAGGGTCCGCTTC	CAGAGCAGCTTCGGCGCTGGCGGGGCTCGCTGACAGAGCAGGAGCCTGCG			PPP1R12B;PPP1R12B;PPP1R12B;PPP1R12B	NM_001167857;NM_032105;NM_001167858;NM_002481	1stExon;1stExon;1stExon;1stExon				1:200584281-200584920	1:202317357-202318944	Promoter_Associated
SLC7A5P2	0.0209932	160.338	6.43997e-25	3.52976e-24	chr16	21531503	+	cg00046041	18600417	21696341	CCTACAAAAAAACATCACACTACTCAAAAACATAACCATCATCATAATCA	CCTACAAAAAAACATCACGCTACTCAAAAACGTAACCGTCATCGTAATCG	I	C	Grn							chr16:21531112-21532123	Island	GCGAGCCTGCCTCCTTGAGCACGCCCGTGGGCGTCACGAAGATGCCCGAGCTCATGATGG[CG]ACCACGATGACGGCCACGCCCTTGAGTAGCGTGATGTTCCCCTGCAGGGTCACGCCCTCG	CCTGCAGGGGAACATCACGCTACTCAAGGGCGTGGCCGTCATCGTGGTCG			SLC7A5P2	NR_002594	Body	high-CpG:21438816-21439385			16:21438305-21440757	16:21531319-21532113	Promoter_Associated	TRUE
	0.191068	243.151	2.5136e-32	2.1452e-31	chr5	2109785	+	cg00046156	32763494		ACAAAAACAAACACAAAAACAAAATCAACAACAATAATATCAATACAACC		II			rs76665127	0.020399					chr5:2111836-2112484	N_Shelf	CCCCACACAAATGCAGACATCTGGTTGGAAGTCCACACAGCACATAGTCTCTCCTGGCTA[CG]GTTGTACTGACATCATTGTTGTTGATTTTGTTTTTGTGTTTGTTTCTGTTTTAAGCAACT	CGGTTGTACTGACATCATTGTTGTTGATTTTGTTTTTGTGTTTGTTTCTG
TXNDC15	0.0429248	134.003	4.04511e-22	1.87026e-21	chr5	134210707	-	cg00046537	52600439		ATCRATTCCRTTTAATATCTCCATTTCACAAATAAAAATACTCAAACCCC		II									chr5:134209887-134210504	S_Shore	AACCCTGTCAGATCGGTTCCGTTTAGTGTCTCCATTTCACAGATGAAGATGCTCAGGCCC[CG]CCTAAGTTTGCGCTTCTGATACGTGGCAGAAGCCTGTCTCTCTGACGCCAAAGCCCAGTC	CGGGGCCTGAGCATCTTCATCTGTGAAATGGAGACACTAAACGGAACCGA			TXNDC15	NM_024715	Body				5:134238606-134238654	5:134209182-134211171	Promoter_Associated
LRP6	0.0439692	80.6072	1.72669e-15	5.17078e-15	chr12	12418545	-	cg00046744	44702349		AAATCTCCAACRACCAACRATCACATACCTAAAAAAAACTTACTATAAAC		II									chr12:12419679-12420541	N_Shore	TTAACACCTAAAAATCTCCAGCGACCAGCGGTCACATGCCTGAAAAGAACTTACTATGAA[CG]CCAGTAAGAACTTTACCAAACCAAAACTACAAGCCACCGTATCGAGCAGTACTTAAATTC	AATCTCCAGCGACCAGCGGTCACATGCCTGAAAAGAACTTACTATGAACG			LRP6	NM_002336	Body		RDMR
	0.0712027	229.982	2.90493e-31	2.33038e-30	chr13	97777690	-	cg00046899	24633450		CTACAAATTCAAAACAAACTTTCAAAATAAACTCAACAAAACAACACTCC		II										OpenSea	AAGAGGCAGTGCTGCAAATTCAAAACAGACTTTCAAAATAAACTCAGCAGGGCAGCACTC[CG]GGGGTGCTTCCAGAGCCAGCCCCCACCCCACCCCCAGTTCTCAGTTCTAGGTGTTTGAAA	TGCAAATTCAAAACAGACTTTCAAAATAAACTCAGCAGGGCAGCACTCCG								TRUE		13:97777624-97778473	Unclassified_Cell_type_specific
HAGH	0.0239809	20.3407	1.36605e-05	1.47991e-05	chr16	1877150	+	cg00046913	38790371	52670403	AATCAACTAATACCTACAACATCCCAAAAAAAACCAACTACCTCAAAACA	GATCAACTAATACCTACGACATCCCGAAAAAAACCAACTACCTCGAAACG	I	C	Grn	rs28364709	0.182068					chr16:1876113-1877633	Island	CACGCCGCCCGGGTACCCGGCAGATCGCGAGGTGGAACGGGCCGTCGCTGCGGGGGACAG[CG]TTCCGAGGCAGTTGGTCCTCTCCGGGATGCCGTAGGCATCAGCTGACCGGCCCAGCCCAC	GGTCAGCTGATGCCTACGGCATCCCGGAGAGGACCAACTGCCTCGGAACG			HAGH;FAHD1;FAHD1;HAGH;FAHD1;HAGH;HAGH	NM_005326;NM_031208;NM_001018104;NM_001040427;NM_001142398;NM_005326;NM_001040427	5'UTR;TSS200;TSS200;5'UTR;TSS200;1stExon;1stExon				16:1816080-1817694	16:1875820-1877541	Promoter_Associated
	0.781584	24.7049	1.93487e-06	2.40797e-06	chr4	189578842	-	cg00047052	35710451		ATTATCCTACTCAACTTTCTAATAAATTCCAAAAAAATTATTAACTCACC		II									chr4:189580300-189580762	N_Shore	CAGGACCGTTGGTTGTCCTGCTCAGCTTTCTGGTGGGTTCCAGAAAAGTTGTTAACTCAC[CG]TTTATTTGGGGTTTTGCTGTTGTTGTAAGGCTAGAAGTGACACTCATTTCTTCTGTCTTC	CGGTGAGTTAACAACTTTTCTGGAACCCACCAGAAAGCTGAGCAGGACAA
CPT1B	0.561589	34.2806	3.2825e-08	5.19183e-08	chr22	51016899	+	cg00047287	26658443		TTTTTCCCCRACCCCRATTTAAAAATAAATATCAAATTCCTAATAAAAAC		II									chr22:51016253-51017020	Island	CGTGGGGCCAGCCACTCTGGCCCGTGTCCCCACGTCCTTCAGGCCTAGCCACCCCCGCCC[CG]CCCTCACCAGGAACCTGACACCTACTCCCAAATCGGGGTCGGGGAAAAACGTGGGGCGAG	TTTTCCCCGACCCCGATTTGGGAGTAGGTGTCAGGTTCCTGGTGAGGGCG			CPT1B;CPT1B;CPT1B;CHKB-CPT1B;CPT1B;CPT1B;CPT1B;CPT1B	NM_152246;NM_001145137;NM_001145135;NR_027928;NM_152245;NM_001145136;NM_001145134;NM_004377	TSS200;TSS1500;5'UTR;Body;5'UTR;5'UTR;5'UTR;TSS200			TRUE	22:49363077-49363870	22:51016564-51016973	Unclassified_Cell_type_specific
LOC732275	0.0871819	26.0307	1.08228e-06	1.39933e-06	chr16	86377053	-	cg00047694	54689478		ATTACAAAACAAAAAACACAACATATTACRATAAAACTAACCRTTACTAC		II										OpenSea	TTCATTTTGACATTACAAGACAAAAAGCACAGCATGTTGCGATGGGACTGGCCGTTACTG[CG]GTGCCATTCAACAGGGTTTACGATTTTCCTGGAGCCTCTCGGCCGGGTGATGCCAGAGAG	TTACAAGACAAAAAGCACAGCATGTTGCGATGGGACTGGCCGTTACTGCG			LOC732275	NR_024406	Body			TRUE	16:84934486-84934669			TRUE
ODF4	0.706639	11.4889	0.000911444	0.00068328	chr17	8244936	+	cg00047753	14744318		AACAATAAAAACCAAATATAATAACCACRACCTATAATCTAAACTTCTCC		II			rs7218192	0.303913						OpenSea	AATCATAGCTCACTGCAGCCTCGAACTTCCAGGCTCAAGGGATCCTCCTGCTTTAACTTC[CG]GAGAAGCTCAGACTACAGGCCGTGGCCACCACACCTGGTTCTTATTGTTGTTAGTCTCTG	CGGAGAAGCTCAGACTACAGGCCGTGGCCACCACACCTGGTTCTTATTGT			ODF4	NM_153007	Body
PHF21B	0.858711	31.1971	1.18477e-07	1.74843e-07	chr22	45311501	+	cg00047815	29781319		CTCTTACTTATAACTAAAATACCTTCTACTTCCCCAACCTAAATATTAAC		II									chr22:45312218-45312475	N_Shore	AAGCACAGGACTCCCGGGAATGCACTGGGTGCAACAGCACCAGCTCACATGAGGGTCGGC[CG]TCAACATCCAGGCTGGGGAAGCAGAAGGTACCCCAGCCATAAGCAAGAGAGGGGCGGCCT	TCTTGCTTATGGCTGGGGTACCTTCTGCTTCCCCAGCCTGGATGTTGACG			PHF21B;PHF21B	NM_138415;NM_001135862	Body;Body
GFOD1	0.0731372	33.1872	5.15903e-08	7.96459e-08	chr6	13488257	+	cg00048178	13709426	73810353	AAAAAAACATTAATATAATACTCAACACACAAAAAACACTCCAAAAACCA	AAAAAAACGTTAATATAATACTCAACACGCAAAAAACGCTCCGAAAACCG	I	A	Red							chr6:13486324-13488792	Island	CCTTGGCCTGGGGTAGGTGAGGGGACCCGGCGAGGTGCGAACAGCCGATAATAATAACCT[CG]GCTCCCGGAGCGTTTCTTGCGTGCTGAGCATCATACTAACGCCTTTCCAGGTATTGTCCC	CGGCTCCCGGAGCGTTTCTTGCGTGCTGAGCATCATACTAACGCCTTTCC			GFOD1	NM_018988	TSS1500				6:13594228-13596913
	0.0989983	178.123	1.13955e-26	6.9484e-26	chr6	164506939	-	cg00048370	11730374		TCTAAAATTATAATAATATTTTATCCATCTTTCTTCATAAAAACACAATC		II			rs206736	0.044428						OpenSea	TTGCTCATGCCTCTGAGGTTATGGTAATATTTTATCCATCTTTCTTCATGAAGACACAGT[CG]CTGCTGCTATTGACAACCGGAGGCCAGCACTGAGGAGTGACGTGGGCAGGGGGCCAGGGG	CTGAGGTTATGGTAATATTTTATCCATCTTTCTTCATGAAGACACAGTCG									6:164426929-164427007
	0.582515	15.5519	0.000126765	0.000114585	chr5	32709071	+	cg00048436	55605433		TCTCRACTTACAATTTATCACACTCAAAAACAACAACAAAACCAAACTAC		II									chr5:32709910-32714450	N_Shore	CACTGGCTTTTTTTTTTTTTTTAATTCGTTCCGCTGCTTGGTTTGGGGTCTCTTCCCTTC[CG]CAGCTTGGTCTTGTTGCTGCTCTTGAGTGTGACAAACTGCAAGTCGAGAGCTCTTGTCCA	CGCAGCTTGGTCTTGTTGCTGCTCTTGAGTGTGACAAACTGCAAGTCGAG							RDMR
PDCL2	0.385474	31.665	9.73454e-08	1.45315e-07	chr4	56459255	-	cg00048697	72753430		AAAAAATCCACTACCTTAAATAACAAAAACTCTAACTTTAAACCAAACAC		II										OpenSea	AACTCCATCTTAAAAAATCCACTGCCTTAAGTGACAGAAGCTCTGGCTTTAGGCCAGGCA[CG]GTGGCACAAGCCTGCAGTCCCAGCTCTTTGGGAGGCTGAGGCAGGTGGATCACTTGAGGT	AAAAATCCACTGCCTTAAGTGACAGAAGCTCTGGCTTTAGGCCAGGCACG			PDCL2	NM_152401	TSS1500
TMED5	0.433926	33.7658	4.05959e-08	6.34671e-08	chr1	93643903	-	cg00049156	17678326		ACCATCCCCACTTACACTATATATTTTAAAAACTATAAATCTTTTTATTC		II			rs55738503	0.08181					chr1:93645432-93646471	N_Shore	ACTACACACTAACCATCCCCACTTACACTATGTATTTTAAGAACTATGGATCTTTTTGTT[CG]CTTTTCTGAAATGCCCCTTGTTCCTGGCATTTTCGTCTCAATTAAGCATCTTTCTGGATT	CCATCCCCACTTACACTATGTATTTTAAGAACTATGGATCTTTTTGTTCG			TMED5;TMED5;TMED5	NM_016040;NR_030761;NM_001167830	Body;Body;Body
LOC25845	0.0513911	265.633	4.65793e-34	4.3993e-33	chr5	472564	-	cg00049323	71765479		CTAAACCCCACCATCCACTTAAAAACTAACCRTAATTCTTAACAAACTCC		II									chr5:472600-474261	N_Shore	CAGAGCAGCTGCTGGGCCCCACCATCCACTTAAGGACTGGCCGTGATTCTTGGCAAGCTC[CG]CCCGCCAGGCCACCTCTCACCCAGCCAGGGCACCCCGGGCGACCTCCGCGCCAGGTGCGA	TGGGCCCCACCATCCACTTAAGGACTGGCCGTGATTCTTGGCAAGCTCCG			LOC25845	NR_024158	Body					5:472497-472625	Promoter_Associated
	0.0439828	69.7061	6.21832e-14	1.66615e-13	chr13	34250985	+	cg00049382	28768419		TCTATCACAAAAAACATATACAAACTCTAACAAACTTTCAAAAAAACCAC		II										OpenSea	GAAGAGCCCAGCCTCCTCTTCCTGAACACCAATGAGGAAACCAGAAGAGCACATGGGGGA[CG]TGGCTTCCCTGAAAGCCTGTCAGAGTCTGCACATGCTCTTTGTGACAGAGGTGCCAAATT	CTGTCACAAAGAGCATGTGCAGACTCTGACAGGCTTTCAGGGAAGCCACG								TRUE		13:34250760-34250989	Unclassified_Cell_type_specific	TRUE
WARS2	0.973835	11.1894	0.00105785	0.000780595	chr1	119575742	+	cg00049400	15703509	13756467	ATAACAATACATACCACAATAACAAAACTCTCCATAAAAAAAATAATACA	ATAACGATACATACCGCGATAACGAAACTCTCCGTAAAAAAAATAATACG	I	C	Grn								OpenSea	TCAATCACAGCATCTGCCACGGCCAGCTTGTAGCGAGCAGTGTTCATGCCCGCGCTGCGG[CG]CACCACTTCCTCCACGGAGAGCCCCGTCACCGCGGCATGCACCGCCACTATGTTGGACAC	GTGGCGGTGCATGCCGCGGTGACGGGGCTCTCCGTGGAGGAAGTGGTGCG			WARS2;WARS2	NM_201263;NM_015836	3'UTR;Body				1:119377255-119377361
PLCD3	0.0579802	11.1873	0.00105899	0.000781316	chr17	43210103	-	cg00049411	42665508		RAACRAACCTCTAATCTTAACCRCAAAAATAACTAAAACCCCCATACTAC		II									chr17:43209347-43210746	Island	CCCCTTAGTCCGGGCGAGCCTCTGATCTTGGCCGCAAGGGTGACTAGAGCCCCCATGCTG[CG]GGGCTGGGGGTGGGAGCCGGCACCGGGGACGAGGGCCATCCTCTGGCACAGACACCCTCT	GGCGAGCCTCTGATCTTGGCCGCAAGGGTGACTAGAGCCCCCATGCTGCG			PLCD3;ACBD4	NM_133373;NM_001135704	TSS1500;5'UTR	high-CpG:40565506-40565826			17:40564728-40566272	17:43209845-43210315	Promoter_Associated
KLF9	0.0445375	385.925	6.13945e-42	9.10579e-41	chr9	73026643	-	cg00049440	11793440		CCATATATCATTTTTAAACCACAAACCCAAAACCTCATCTTAAAAATATC		II									chr9:73027330-73029184	N_Shore	ATCATTTTTTTCCATGTATCATTTTTAAACCACAGGCCCAAGACCTCATCTTAAAAGTAT[CG]AGGTATTACACCAAAAAATGACAACACTTTTCCAACTAACTCCAACAATACCCTCTCAAA	CATGTATCATTTTTAAACCACAGGCCCAAGACCTCATCTTAAAAGTATCG			KLF9	NM_001206	Body		CDMR
	0.0817465	191.497	6.35868e-28	4.1872e-27	chr6	41650636	+	cg00049595	38724341		TAACCRAACTAACRCAAACTACAAAATTAATCTCAAAATCAAATAAAACC		II									chr6:41650672-41651582	N_Shore	ACCTGGAACTAGGAGGAGGCGCCAGCGCCCCGGCTGGCTCAGGCTCCACAAGGTCATCCC[CG]GCTCCATCTGACCTTGAGATTAATCCTGCAGCCTGCGCCAGCCCGGCCACCATCAGCGCC	GGCCGGGCTGGCGCAGGCTGCAGGATTAATCTCAAGGTCAGATGGAGCCG								TRUE
PRDM16	0.802263	22.2908	5.65706e-06	6.54152e-06	chr1	3057810	-	cg00049709	59720422		CCTAATATTTAAACTTATAAACCAATTTAAAAATATTTTCTCCTTCTACC		II			rs78471435	0.091034					chr1:3059050-3059268	N_Shore	CGCTTCTCATCCCTGATATTTAGACTTATGGGCCAATTTGGGGGTATTTTCTCCTTCTGC[CG]TGATGAATGCTTCTATGAAACAATGTCATCACAAGTCACCTACCTGCCCTGTCAGCTCAG	CGGCAGAAGGAGAAAATACCCCCAAATTGGCCCATAAGTCTAAATATCAG			PRDM16;PRDM16	NM_022114;NM_199454	Body;Body				1:3047602-3047851
	0.0329378	229.214	3.35954e-31	2.68511e-30	chr16	5554273	+	cg00049883	33749380		CTCCTAACAAACCCTACCTCAAAATTAACAACTATTAAATCCTAAAAAAC		II										OpenSea	TGTCACCTGATTATTCCTACCCCTTCCCTGATCCCTGAGAGCCCAGAGCACAGAGCAGGC[CG]CCTCCCAGGACCCAACAGCTGCCAACTTTGAGGCAGGGCCTGCCAGGAGCCTGCTGGGCC	TCCTGGCAGGCCCTGCCTCAAAGTTGGCAGCTGTTGGGTCCTGGGAGGCG							DMR
APPBP2	0.0326968	15.3228	0.000141365	0.000126638	chr17	58603597	-	cg00049973	17734356	11725419	AAAAACCCAAATTCCATCCCAACACTAATCTCTACAAAAACAAAACTACA	AAAAACCCGAATTCCGTCCCAACGCTAATCTCTACAAAAACGAAACTACG	I	T	Red							chr17:58603022-58603710	Island	TCCCGGTTCGAGAGGAACCCGGGTTCCGTCCCAGCGCTGATCTCTGCAGGGGCGGGGCTG[CG]TGTGCGGCGTCATGACGTAAGCGCACGCCGGCGCGCCGGAGGGGAGGAATGCGGCAGGCG	CGCAGCCCCGCCCCTGCAGAGATCAGCGCTGGGACGGAACCCGGGTTCCT			APPBP2	NM_006380	TSS200	high-CpG:55958122-55958405			17:55957805-55958626	17:58602768-58604108	Promoter_Associated	TRUE
	0.720448	35.5101	1.98181e-08	3.21549e-08	chr4	178167583	+	cg00050133	29759403		CTAACCAACATCATATTATTTTCTCTCTAAATTTCCATTTAATACTTTCC		II										OpenSea	ATTATGCAACAATTCATTAATGGGTTTATCCAGGTAGCTTTACATTGACTCTGTGACACA[CG]GAAAGCACTAAATGGAAATCTAGAGAGAAAATAATATGATGCTGGCCAGTATGTTTTAAT	CGGAAAGCACTAAATGGAAATCTAGAGAGAAAATAATATGATGCTGGCCA								TRUE
	0.897489	126.364	2.95118e-21	1.29101e-20	chr1	2886818	+	cg00050294	51670436		RATTCAAAAAATTTACTCTATCCCTCATTCCACAATAACAAACATTTCTC		II									chr1:2886589-2886923	Island	CCTTCTAATGAAAGTAACACACAGCACAGGAGGGCGGCCCTGGGCGCGGGGCTGCGTCCC[CG]AGAAATGCTTGTTACTGTGGAATGAGGGACAGAGCAAATCCCCTGAATCGGGCAGAGCTG	ATTCAGGGGATTTGCTCTGTCCCTCATTCCACAGTAACAAGCATTTCTCG									1:2876417-2876763
ABCC10	0.351256	102.025	2.50296e-18	9.08475e-18	chr6	43404828	-	cg00050375	50660331		ACAAAAACRCAACTAAATCTTAAAAACAACCCAAAACCAAACCTCAACTC		II										OpenSea	AGAATCCAAAGGCAGGAACGCAGCTGGATCTTAGAAACAGCCCAGAACCAGGCCTCAACT[CG]CAGAGCTCTCTGCTTCTGTGTGCCTCTCTCCCTGTATTTGCCTGGTTCTCTTCTCTCTGT	CAGGAACGCAGCTGGATCTTAGAAACAGCCCAGAACCAGGCCTCAACTCG			ABCC10	NM_033450	Body			TRUE				TRUE
	0.274816	13.9708	0.000270404	0.000228217	chr16	73207213	+	cg00050482	54673467		AAAAAATACCTACTAATACAATTAACTACAAATAAAAACRACAAACCRTC		II										OpenSea	ACCTCACACTGAAGGACTTTTGTACTTTTTCGAGCTGTGTTTTCTGAGATCTTCCGTGGG[CG]ACGGCTTGTCGTTTCCACTTGCAGTTAATTGCATTAGCAGGTATTTTCCCCCCGCCCCTC	GAAAATACCTGCTAATGCAATTAACTGCAAGTGGAAACGACAAGCCGTCG								TRUE	16:71764708-71764843	16:73206087-73208073	Unclassified_Cell_type_specific
MGC14436	0.336726	16.388	8.53168e-05	7.98238e-05	chr12	110211701	-	cg00050496	39707347		AAAAACCCCTCTAAATACTATAAAATATAATTATCTAAAAATCAAAACTC		II										OpenSea	TCGTCCTGTAAGAGGACCCCTCTGAGTGCTGTGGGATGTAGTTGTCTGAGGGTCAGAACT[CG]TTCCATCCTGAGGCTGTGTGCAGGTGTGTGTGACCTCAGGCAAGTGATCACTCCTGAGTC	CGAGTTCTGACCCTCAGACAACTACATCCCACAGCACTCAGAGGGGTCCT			MGC14436;MGC14436	NR_026662;NR_026661	TSS1500;TSS1500
SERPINB8	0.0452141	12.5458	0.000541022	0.000427335	chr18	61637441	-	cg00050590	17800432	19738501	CAACAACAAAAAATAAAAACCTCTACCAAATACCAAACAAAACAAACACA	CAACAACAAAAAATAAAAACCTCTACCAAATACCGAACGAAACAAACACG	I	A	Red							chr18:61637425-61637941	Island	CGGCAGCAGCAGCAGCAGCAGGAGGTGGGGGCCTCTGCCAGGTACCGGGCGGGGCAGGCA[CG]GAGGTGCCCAGGTTCCCGCGGAGGCCACCTCTTCCCTGGAGTGCGTGAGAGAGGGGAAGG	CAGCAGCAGGAGGTGGGGGCCTCTGCCAGGTACCGGGCGGGGCAGGCACG			SERPINB8;SERPINB8;SERPINB8	NM_002640;NM_198833;NM_001031848	5'UTR;5'UTR;5'UTR				18:59788279-59788940	18:61636949-61638292	Promoter_Associated
IL21R	0.850054	21.1655	9.39306e-06	1.04598e-05	chr16	27414418	-	cg00050618	67795457		TCAAAACAATAACTAATATACCCATTTCRCAAATAAAACAATAAAACTAC		II			rs6498021	0.108612						OpenSea	CACCCAGTCATTCAAAACAATGGCTGGTGTGCCCATTTCGCAGATGAGGCAATGAGGCTG[CG]AGAGGTAGAGTGATTTTCCCTCGGTGACTCAACTGGGACGTAGCAGGTCGGGCAGTCAAG	CGCAGCCTCATTGCCTCATCTGCGAAATGGGCACACCAGCCATTGTTTTG			IL21R;IL21R	NM_181079;NM_181078	TSS200;5'UTR
	0.227689	30.4492	1.62397e-07	2.35421e-07	chr7	128092224	+	cg00050872	67802490	14710401	TACCCATTATTTCATCAAAAAAATATAAATAAAAACACCAAAAAAAACCA	TACCCATTATTTCATCAAAAAAATATAAATAAAAACGCCAAAAAAAACCG	I	T	Red	rs10228542	0.105757					chr7:128095678-128096197	N_Shelf	GGGCAGCTTATAAAAAGCTTTCCTTGGTTGCAGCTCCAAGGAGGAGGTAGCACCTGAAAA[CG]GCTTCTCTTGGCGCCCTTATCTACATTTCCTTGATGAAACAATGGGTACTCACTGAAGAT	CGGCTTCTCTTGGCGCCCTTATCTACATTTCCTTGATGAAACAATGGGTA
MAP2	0.0201336	16.1639	9.48431e-05	8.7938e-05	chr2	210288967	-	cg00050984	63662492	46740475	CCCTCTCCTTTTTCTCCAAAAAACACTAAATCCATAAACAATAACAATCA	CCCTCTCCTTTTTCTCCGAAAAACGCTAAATCCGTAAACGATAACAATCG	I	C	Grn							chr2:210288413-210288798	S_Shore	TAACCCTTCTACCCCTCTCCTTTTTCTCCGGAGGGCGCTAAGTCCGTGAGCGGTGGCAGT[CG]CGACCGCGGGTGCATCCAGTTTCTGCGCCCAGGTAAGAGACCGTCCCCACCTCTGGCTCT	CCCTCTCCTTTTTCTCCGGAGGGCGCTAAGTCCGTGAGCGGTGGCAGTCG			MAP2;MAP2	NM_001039538;NM_001039538	1stExon;5'UTR		DMR		2:209996659-209997496	2:210288080-210289238	Unclassified_Cell_type_specific
JAG1	0.041324	20.3537	1.35797e-05	1.4717e-05	chr20	10655610	+	cg00051068	26804434		AATAAAAAACAATATCRATTTCCACTACCACCCCAAAAAAAACAAATTCC		II			rs73243790	0.039305					chr20:10652573-10655611	Island	AGCTCTCTGGGTGGCAAGAGATGGGCCTGGGAGGGACCGTGTCCCCAGCACCGCCAGCCG[CG]GAACTTGCCTTCTCTGGGGTGGCAGTGGAAACCGATACTGTTTTCCACCTTGAGGCAAGC	GTGGAAAACAGTATCGGTTTCCACTGCCACCCCAGAGAAGGCAAGTTCCG			JAG1	NM_000214	TSS1500				20:10602575-10603723	20:10655276-10656425	Unclassified
CYP2C19	0.601259	53.5364	1.8442e-11	4.05803e-11	chr10	96521086	+	cg00051662	56705406		ATTAAAAATCTAAATACAACCAAAAAAATACACATTACTAAATCACTAAC		II										OpenSea	AGGAAATTTAGAACAAATACGATGATATCTTTAAAGAAAATGGCTTTGTGTAAGTATTGT[CG]TTAGTGATCTAGTAATGTGTATCTTTCTGGTTGTATTTAGACCTTCAACTCAAATGTCAG	TTGAAGGTCTAAATACAACCAGAAAGATACACATTACTAGATCACTAACG			CYP2C19	NM_000769	TSS1500
C10orf4	0.0592168	13.8663	0.000284411	0.000238893	chr10	95462161	-	cg00051979	47611362		CCACAACCCTCCTCACACACCCTTTCCCTTCCTCCCTATATACCAAATTC		II									chr10:95462160-95462500	Island	GCCAAATATACCCACAGCCCTCCTCACACACCCTTTCCCTTCCTCCCTGTGTGCCAAGTT[CG]CCCCCGGAGTCGTCGTTTCCTTCTTTCCCGGCAGCTGCAGCGACGACCCACGGCCTGAGA	CACAGCCCTCCTCACACACCCTTTCCCTTCCTCCCTGTGTGCCAAGTTCG		TRUE	C10orf4;C10orf4	NM_145246;NM_145246	5'UTR;1stExon				10:95452151-95452579
SLC4A11	0.816631	11.9867	0.000712341	0.000547245	chr20	3213682	+	cg00052046	65626317		AACAAATCTCAACAAATAATTACCAAAACCCCTCCCAAAACCTTAACAAC		II			rs143435777	0.0105					chr20:3214696-3214927	N_Shore	TTTGCACACAGAAGGCCAGGGGCAGGAGCACAAGAAGCTAAGGGAAGCTGAAGCTGAAGG[CG]CTGCCAAGGCCTTGGGAGGGGTCCTGGCAATCATCTGTTGAGACTTGTTAAATCCTTTTC	ACAAGTCTCAACAGATGATTGCCAGGACCCCTCCCAAGGCCTTGGCAGCG			SLC4A11	NM_032034	Body
ST3GAL1	0.102088	2545.97	2.94595e-91	1.07373e-88	chr8	134580580	+	cg00052385	10810379		AAAAACTAAAAACTCTCTTCTACTCTAATTTAATCACAAAAACCCAAACC		II									chr8:134581969-134584875	N_Shore	CAAGTTGCAAAGTAACTGAGCGCTGCCACTGGGACTCAAATGCAGGCTCTCACAGGGCCC[CG]GTCTGGGCTCCTGTGACCAAATTAGAGCAGAAGAGAGCTCTCAGCTCCTCAGGTGTGCCA	GGAGCTGAGAGCTCTCTTCTGCTCTAATTTGGTCACAGGAGCCCAGACCG			ST3GAL1;ST3GAL1	NM_003033;NM_173344	5'UTR;5'UTR
ZCCHC14	0.880665	19.7774	1.76684e-05	1.8778e-05	chr16	87447278	+	cg00052433	45737411	21719408	ACCCTCAATCTCAACAATTTAATTTTCATCCTCCCCTCTCAAAAAAAACA	ACCCTCAATCTCAACGATTTAATTTTCATCCTCCCCTCTCAAAAAAAACG	I	A	Red							chr16:87447699-87448131	N_Shore	CTATTGTGAAGAAAACCCGGCTCCTCTTGTGAGACAACGGAGCAAGCGCGCCAGGTGTCC[CG]CCCTTTCTGAGAGGGGAGGATGAAAACCAAATCGCTGAGACTGAGGGTCCCCCAAAGCAG	CGCCCTTTCTGAGAGGGGAGGATGAAAACCAAATCGCTGAGACTGAGGGT			ZCCHC14	NM_015144	Body				16:86004713-86004980
TMEM108	0.0756326	98.7961	6.44831e-18	2.27816e-17	chr3	132843565	-	cg00052578	26715322		AAACTAATAATTACTAAACAAATTAAAATAATTCAACRTCCTTACCAAAC		II										OpenSea	GGGGCTGGAACAGGCTAGTAGTTGCTAGGCAAGTTAAAGTAATTCAGCGTCCTTGCCAAA[CG]TCTGCCAGGCAAATAGGGAACTTTCAGAGAAGGGGAGTGAGATGGTGGTGTGTGTTGGTT	GGCTAGTAGTTGCTAGGCAAGTTAAAGTAATTCAGCGTCCTTGCCAAACG			TMEM108;TMEM108	NM_001136469;NM_023943	5'UTR;5'UTR
GAS7	0.641105	53.465	1.89323e-11	4.1614e-11	chr17	9941095	+	cg00052665	39798434		ACTAATAATAATAACAACAAAAATCCTAACTTTCATTAAACATTTACTTC		II			rs12452356	0.034837						OpenSea	GCTGTGAGAGATTAAAGGGGGTGGGGGTGGGGCATCCATGTAAACATTTCACCTAGTGGA[CG]AAGTAAATGCTCAATGAAAGCTAGGATTTTTGTTGTTACTATCACCAGTGGCTGAAAGGT	CTGGTGATAGTAACAACAAAAATCCTAGCTTTCATTGAGCATTTACTTCG			GAS7;GAS7	NM_201432;NM_201433	TSS1500;Body
B3GALT4	0.698812	38.2116	6.63069e-09	1.13738e-08	chr6	33245804	+	cg00052772	19705437		CRCTATACAAAACCTAACCTCCTTCCTACTCAACCTCTCTCTAAAATTCC		II									chr6:33244677-33245554	S_Shore	CTGAACTGGTATCAGAGCTGGTCTTGCGAGGGGGCCGTTGGGGGCAATGGGAGAGAAGCA[CG]GAACCCCAGAGAGAGGCTGAGCAGGAAGGAGGCCAGGTTTTGCACAGCGAGGAAGTGCCT	CGGAACCCCAGAGAGAGGCTGAGCAGGAAGGAGGCCAGGTTTTGCACAGC			B3GALT4	NM_003782	1stExon			TRUE	6:33352687-33353910	6:33244505-33246488	Promoter_Associated
ANKAR	0.2837	17.3935	5.32152e-05	5.18293e-05	chr2	190539778	-	cg00052932	47618435		AAATAAACATAACAAAATCTAACTCACTAACCTAAAATCTCAAATATAAC		II									chr2:190539026-190539533	S_Shore	TTGCCTCTATAAAGTGGGCATAACAAGGTCTGACTCACTGACCTGGGGTCTCAGGTGTGG[CG]CCCAAACCAGCACTATCAGCATTTCCTGTAACTTTACTAAAACGCATATTTTCTGGCCCC	AGTGGGCATAACAAGGTCTGACTCACTGACCTGGGGTCTCAGGTGTGGCG			ANKAR	NM_144708	TSS1500					2:190538645-190540028	Promoter_Associated
PDE4C	0.0905896	13.3027	0.0003738	0.000305959	chr19	18337107	+	cg00053073	57628421		CCCCRAACTCTTCAAAAAACTTTTAATAAATCAAAACATCCRCCTACAAC		II									chr19:18335072-18337375	Island	GGTGACCCCGCCAGGCCCTCTGTCCAGCCTCACCACAGCGGATGGGCCACCGTGAAGCGC[CG]CTGCAGGCGGATGCTCTGATTCACCAAAAGCTTCCTGAAGAGCCCGGGGGAGCCGCGCGG	CCCGGGCTCTTCAGGAAGCTTTTGGTGAATCAGAGCATCCGCCTGCAGCG			PDE4C;PDE4C	NM_001098818;NM_000923	1stExon;Body				19:18197746-18198375	19:18336888-18337310	Unclassified_Cell_type_specific
	0.884854	19.5582	1.95351e-05	2.06091e-05	chr8	127250180	+	cg00053361	24643303		AAACACCTAATAAATCAAATTAACCATTACCCTCTCAAAACAAAACTATC		II			rs16901213	0.019259						OpenSea	AGGACTCAGAAATGGTCTCTATGGGGAAAGCTTTCATTAAACAGAAAAACATAAAAGAGG[CG]ACAGTCCTGCCCTGAGAGGGTAATGGCCAATTTGACCTATTAGGTGTTTACTGCATCAAG	AACACCTAATAGGTCAAATTGGCCATTACCCTCTCAGGGCAGGACTGTCG								TRUE
MGC45800	0.234688	21.0064	1.00945e-05	1.11802e-05	chr4	183064388	+	cg00053393	18602421		ACTACAACAAAACAATTATCTACCCCCCAAATTCAAACACCTAAACCTCC		II									chr4:183063396-183066370	Island	AAGTGGGGAGTGGAGCCTTCGGAGGACTCCCGGGTCCGCCCCTGGCCAGGTGATGCGGGG[CG]GAGGCCTAGGTGCTTGAACCTGGGGGGCAGACAATTGTTCTGCTGCAGTGCCCACCAGGG	CTGCAGCAGAACAATTGTCTGCCCCCCAGGTTCAAGCACCTAGGCCTCCG			MGC45800	NR_027107	Body				4:183300631-183301663	4:183064216-183064765	Unclassified_Cell_type_specific
	0.756015	15.8697	0.000109009	9.98456e-05	chr5	139728711	+	cg00053755	71788305		ATTCTAACAATAATAAAACATAAAATCCAATATCTACCTTAACTTATAAC		II									chr5:139725530-139726234	S_Shelf	CCAAAAAAGGAGAGATATGGGATGATATTGGAACAAAGGCTAGCAACAGATAAAAGAGGA[CG]TTATAAGCCAAGGTAGACACTGGATTTTATGCCCCATTATTGTCAGAATCATATGAGATG	TTCTGACAATAATGGGGCATAAAATCCAGTGTCTACCTTGGCTTATAACG
MCF2L	0.823782	183.036	3.89201e-27	2.44814e-26	chr13	113699014	-	cg00053927	49688409		AAACTTCTACTACCAAACTCATCCRAAAACRAAAACTATCRTTATACAAC		II									chr13:113701833-113702280	N_Shelf	CTCTGTGACTCAGGCTTCTACTACCAGGCTCATCCGAGGACGGAGGCTGTCGTTATACAA[CG]CGCAAGTGTGGTCTCTGTCACAGATGTGGCTGTCGCAGAGAGTGCTGCCTCCTCTCCCGT	GGCTTCTACTACCAGGCTCATCCGAGGACGGAGGCTGTCGTTATACAACG			MCF2L;MCF2L	NM_001112732;NM_024979	Body;Body	low-CpG:112746908-112747037			13:112746822-112747818			TRUE
SH3PXD2B	0.785287	22.7142	4.68001e-06	5.48531e-06	chr5	171765750	+	cg00054197	70657481		CRTCATCCAAACCRCTCCCAAAAATCAAAAATCCACAATATAAAAACCAC		II									chr5:171766422-171766826	N_Shore	AAGGTTTGGCTTTTGGAGGGACGAGGAGAGCACGGCCTGGGGTGGGAGCTGCCCTGCTTT[CG]TGGCCTTCACACTGTGGACCTCTGACCTCTGGGAGCGGCCTGGATGACGAAGAGGTTTTC	CGTGGCCTTCACACTGTGGACCTCTGACCTCTGGGAGCGGCCTGGATGAC			SH3PXD2B	NM_001017995	Body	low-CpG:171698226-171698607
BRUNOL5	0.0886233	115.693	5.23307e-20	2.1151e-19	chr19	3275609	-	cg00054408	63638307		AAAACAATAAAACAAAAACCCCAAAAAACTACAAAAAAAACATTCCAAAC		II									chr19:3275608-3275970	Island	CGCCTGGAGGGGGAGCAGTGGAGCAGAGACCCCAAAAGACTGCAGGGAGGGCATTCCAGG[CG]GGGGCGCCACCTGGGCAAAGGCCGGGAGATGGGAGCGTGCAGGGCCCGTGGGAGGGTGGA	GAGCAGTGGAGCAGAGACCCCAAAAGACTGCAGGGAGGGCATTCCAGGCG			BRUNOL5	NM_021938	Body			TRUE		19:3275431-3276048	Unclassified
CYBA	0.0448202	399.647	1.0169e-42	1.57274e-41	chr16	88717587	-	cg00054525	22810466	30609350	AAAACCCACATCTATAAAATACAAAACTATCCCAAAACCTTCTACCCCCA	AAAACCCGCATCTATAAAATACAAAACTATCCCGAAACCTTCTACCCCCG	I	C	Grn							chr16:88716989-88717606	Island	CGCGGCTGGGCGGAGACCCGCATCTGTAGGGTGCAGGGCTGTCCCGGAGCCTTCTGCCCC[CG]CCCTCTCTAGCCACGCCGAGGCATAGGAGGGGCCCTGCCCGGCAGCCCCAGCCCAGGCGG	CGGGGGCAGAAGGCTCCGGGACAGCCCTGCACCCTACAGATGCGGGTCTC			CYBA	NM_000101	TSS200				16:87244516-87245148	16:88717379-88718141	Promoter_Associated
MIR523	0.708959	39.3303	4.23641e-09	7.42443e-09	chr19	54201247	+	cg00054741	36695394		TCCTCACAAAAACATCCAAAATAAAATCTAAAATATTAAACAAACCTAAC		II			rs10417538	0.385441						OpenSea	CTCAGGTGATCCACCTGCCTCAGCCTCCCAAAGCATTGGGATTACAGGCGTGAGCCACCA[CG]CCAGGCCTGTTCAACATCTTAGATTTCATTTTGGATGTTCCTGTGAGGACTGCGTGTCCC	CGCCAGGCCTGTTCAACATCTTAGATTTCATTTTGGATGTTCCTGTGAGG			MIR523	NR_030193	TSS1500
PTPRE	0.279052	39.646	3.7354e-09	6.58659e-09	chr10	129796937	-	cg00054971	24664410	46674301	AAAACATAACAACAAACCATCCTCCCAACATAACATACTACATTAATACA	AAAACGTAACAACAAACCATCCTCCCGACATAACGTACTACGTTAATACG	I	T	Red	rs59812451	0.069533						OpenSea	TGCACATAAGAAAAGACGTGGCAGCAAACCATCCTCCCGACATGACGTGCTGCGTTGGTG[CG]TTTACGTCCCTGTTCCTTCTGAAAGACTCAAAATTGTGTTGGAGCTACTGGTGCACCTTT	CGCACCAACGCAGCACGTCATGTCGGGAGGATGGTTTGCTGCCACGTCTT			PTPRE	NM_006504	5'UTR				10:129686883-129687012
	0.84254	29.1217	2.85354e-07	4.00693e-07	chr2	43398118	-	cg00055073	50764411		CCRAAAAAAACRTAATCRAAACAAAAATATTAATAAACCTCCTTCCTACC		II									chr2:43398040-43398276	Island	TGGCCGAGGTGCCGGAGGAAGCGTGGTCGGGGCAGAAGTGTTAATGGGCCTCCTTCCTGC[CG]TGCCCTGCCCGTGCCAGCTCCTCGGTGCTCATCCCGGCTCCCTGAAATGCTCGCTTCCAC	CGGCAGGAAGGAGGCCCATTAACACTTCTGCCCCGACCACGCTTCCTCCG									2:43251583-43251695
FARP1	0.862954	11.4839	0.000913696	0.00068477	chr13	99023894	-	cg00055462	11617437		CTTAATACAAAACATAAAAAACCTCATAAAACCRATATATTAAAACTCTC		II			rs77222688	0.021286						OpenSea	ATCACTCCCCACTTGGTACAAGGCATAGAGAACCTCATGGGGCCGATGTGTTGGGACTCT[CG]CATCTCAAATTCCTGTAGAAGCAAAAATGGACTGACTATTGAGATTTCAGGTGCTGTTCT	TTGGTACAAGGCATAGAGAACCTCATGGGGCCGATGTGTTGGGACTCTCG			FARP1	NM_005766	Body			TRUE
DOK5	0.0881322	13.1276	0.000407073	0.000330595	chr20	53092474	+	cg00055557	68810408		RTACCCTTACTTCACTATATCATTAAAATTAAAAACCATCCCAAACAACC		II									chr20:53091733-53092993	Island	TGCCCTCCACCCTCCCCAGAGCCACTTCGGGTGCGCGCTCTTGGGTAAAGGGGGGGTCAC[CG]GCTGTCTGGGATGGCTTCCAATTTTAATGACATAGTGAAGCAAGGGTACGTGAGGATCCG	CGGCTGTCTGGGATGGCTTCCAATTTTAATGACATAGTGAAGCAAGGGTA			DOK5;DOK5	NM_018431;NM_018431	1stExon;5'UTR		DMR		20:52525175-52526604
	0.195592	84.6584	4.77573e-16	1.48482e-15	chr5	2537520	-	cg00055986	41656329		CCTAACTTCCTACRACATAAAACACCRAACTAACAACAAACAACAAAAAC		II			rs73033725	0.198536						OpenSea	CTTCAAGGGCCCCTGGCTTCCTGCGGCATAAGGCACCGGGCTGACAGCAAGCAGCAGAGG[CG]TCCCTTATCACAAAGAGCAGCCGCAAAAACAACTTGTTTAGAGTTGTTTCTTCTCCTTCC	CGCCTCTGCTGCTTGCTGTCAGCCCGGTGCCTTATGCCGCAGGAAGCCAG									5:2590483-2590544
PABPN1L	0.862494	10.8755	0.00123742	0.000897954	chr16	88933996	-	cg00056002	55640474		TTTTAAATAAAAACCACTTCCATAAAACCAAAATTATTCTACTATAAAAC		II									chr16:88937055-88937387	N_Shelf	TCTGGGTCATCTTTTAGGTGGGAGCCACTTCCATGAGGCCAGAATTATTCTGCTGTGGGG[CG]GGGGCTCCGTGGGGAGTGACGGCGTGAGTTATTGTGGGGCGGGGTCTCCGTGGGGAGTGA	TTTAGGTGGGAGCCACTTCCATGAGGCCAGAATTATTCTGCTGTGGGGCG			PABPN1L	NM_001080487	TSS1500
GRM7	0.718125	11.2154	0.00104427	0.000771717	chr3	6901652	-	cg00056257	17697416		ACCCTCCAACAAAAAACCTCAAAAAAAAATAATTTAACCTCCTTAAATCC		II									chr3:6902823-6903516	N_Shore	ATGATTTTGCTGCCCTCCAACAGAAAGCCTCAGGAAGAGATGGTTTAACCTCCTTAAGTC[CG]CTCCCATCCCCAAGGACAGACATTCACTTTCCTTGAATTGGAAGTAGAGCCACTTGTTGC	CCCTCCAACAGAAAGCCTCAGGAAGAGATGGTTTAACCTCCTTAAGTCCG			GRM7;GRM7	NM_181874;NM_000844	TSS1500;TSS1500
ZFAT	0.494698	13.5028	0.000339175	0.000280103	chr8	135726252	-	cg00057272	74695407		AATTAATATAATCCATATTCTAAAATCATTTTCTATTCATAACAAATAAC		II									chr8:135724770-135725552	S_Shore	CATGAGTAATGAGTTGATGTGGTCCATGTTCTAAGGTCATTTTCTGTTCATGACAAATAA[CG]TTTTTCACTTACAGTAGTCATATAAAGTTTTTAAATTGTTCGTTTACATTTTCAAAAATC	GTTGATGTGGTCCATGTTCTAAGGTCATTTTCTGTTCATGACAAATAACG			ZFAT	NM_020863	TSS1500		CDMR
	0.0278194	136.298	2.2516e-22	1.05636e-21	chr15	96897796	-	cg00057393	12733459	40799403	ACCACAAAACCTCCAACTTCCCTAAATAAAACTAATCTCAAAAAAAAACA	ACCGCGAAACCTCCGACTTCCCTAAATAAAACTAATCTCGAAAAAAAACG	I	C	Grn	rs142715716	0.0293					chr15:96897596-96898046	Island	GCCACGGTAGGAACCGCGAAACCTCCGGCTTCCCTAAATAGAGCTGGTCTCGGGGGAGGG[CG]CCGGGGAGTTCGGAGCCCGGAGGGACATTTTTGCCAAGACCGAGCGGAAGCCGAGCCCGT	ACCGCGAAACCTCCGGCTTCCCTAAATAGAGCTGGTCTCGGGGGAGGGCG									15:94697915-94699001	15:96897612-96897923	Unclassified	TRUE
GAS2L1	0.258315	148.826	1.0002e-23	5.10506e-23	chr22	29708246	+	cg00057476	56700419		CCAAATACATCTAATAACCCCCCCATACCAAAACAAAAACTACCTTCATC		II									chr22:29709281-29712013	N_Shore	CTCTGGCCGGACGGCCAATGGGCTGCCTGGGCCCCGAAGCCAAGCCCTTTCCAGCTCCTC[CG]ATGAAGGCAGCCCCTGCCCTGGCATGGGGGGGCCACTAGATGCACCTGGGAGCCCCCTGG	CAGGTGCATCTAGTGGCCCCCCCATGCCAGGGCAGGGGCTGCCTTCATCG			GAS2L1;GAS2L1;GAS2L1	NM_152237;NM_006478;NM_152236	3'UTR;Body;Body				22:28037456-28038247	22:29707961-29708317	Unclassified_Cell_type_specific
GML	0.595739	27.4609	5.81927e-07	7.82826e-07	chr8	143916959	-	cg00057593	30604333		TTCRTTTCCAATCTTTTTACCTTTTCTAATAAAACCCTACTTTTCCTTCC		II									chr8:143916135-143916405	S_Shore	AGAAGGAGGCCTTCGTTTCCAGTCTTTTTGCCTTTTCTAATGGAGCCCTGCTTTTCCTTC[CG]TGTCCCTTCAGGCTACTTCTGCCAGGTTTCTATTTTTCATTCTTTATTATGACTTTGCCC	CGGAAGGAAAAGCAGGGCTCCATTAGAAAAGGCAAAAAGACTGGAAACGA		TRUE	GML	NM_002066	5'UTR
	0.473257	38.4331	6.0664e-09	1.04531e-08	chr18	45934156	+	cg00057722	53683496		CAAAACTACRTAAAAAATAAAAACTCTCAATCCTTCATTCTCCTTAATCC		II									chr18:45934453-45937265	N_Shore	TATAAAGCAAAGGGCATGCTTTTTGCTCATGTACTTGTGGGGGCAGGGAGCGGGAGCCAC[CG]GACCAAGGAGAATGAAGGACTGAGAGTTTCCACCTCTCACGCAGTTTTGTACCTAGTTTC	AAAACTGCGTGAGAGGTGGAAACTCTCAGTCCTTCATTCTCCTTGGTCCG							RDMR
	0.894277	152.168	4.45955e-24	2.32267e-23	chr1	228974133	+	cg00058291	66703438		AAACAACACATTAATAATTCAAAACCTTTACACCAATATATAATATAATC		II										OpenSea	ATATGTATGTACTTGTAAGAAGCAGCTGGGTGGTTCCTTCAGCAATCTGCTGAGCTGTGG[CG]ATTACATCACACACTGGTGCAAAGGCCTTGAACCATTAATGTGCTGCCTCTGCGAGGGTG	GGCAGCACATTAATGGTTCAAGGCCTTTGCACCAGTGTGTGATGTAATCG								TRUE				TRUE
RYR2	0.814775	55.833	7.97371e-12	1.80836e-11	chr1	237947435	+	cg00058296	13785309		ATTCRACTAAACTCACTAATTTCAAAATAAACCCTCTCRATACRTTTAAC		II									chr1:237947187-237947448	Island	AGCAGAGAGCGTCCTGAATTATTTCCAGCCCTTTCTGGGCCGCATCGAAATCATGGGAAG[CG]CCAAACGCATCGAGAGGGTCTATTTTGAAATCAGTGAGTCCAGCCGAACCCAGTGGGAGA	CGCCAAACGCATCGAGAGGGTCTATTTTGAAATCAGTGAGTCCAGCCGAA			RYR2	NM_001035	Body				1:236013787-236014376
DTWD2	0.831749	18.43	3.28564e-05	3.32765e-05	chr5	118271271	+	cg00058413	71680318		TTTCCTCTACTATAATATCAACACCACAAACTTCAACACAAAAAACTTCC		II										OpenSea	GCTTGCTTGCTTGCTCGCTCGCTTGCTTGTGGGGAGAAATCCTCACATATTTGGGGGTCT[CG]GAAGTTTTCTGTGTTGAAGTTTGTGGTGTTGACACCACAGCAGAGGAAAAATGGTTGAGA	CGGAAGTTTTCTGTGTTGAAGTTTGTGGTGTTGACACCACAGCAGAGGAA			DTWD2	NM_173666	Body			TRUE
CTNNA2	0.366784	105.529	9.0946e-19	3.39494e-18	chr2	80527798	+	cg00058515	23687391		ACTAAACCAATATAACCCATATCCCTAAATCTTTCTCTTCCCTCTCTAAC		II									chr2:80529677-80530846	N_Shore	GACTTCTCTCTCTCAAAAAAAAGGAAAAATAAAAACAGAAAGATGCAACTCTTTAGTGTC[CG]TTAGAGAGGGAAGAGAAAGACTTAGGGACATGGGCTACATTGGTTCAGCATCTGTCATCC	CTGAACCAATGTAGCCCATGTCCCTAAGTCTTTCTCTTCCCTCTCTAACG			CTNNA2;CTNNA2	NM_004389;NM_001164883	Body;Body
	0.814416	32.2281	7.69088e-08	1.16191e-07	chr17	79844023	+	cg00058644	72774452		CAATACAATAAATTAAAATCAAATTATCCCCAAACAAATACCCTTAACCC		II									chr17:79846204-79846486	N_Shelf	CAGAGAGCAGACCCCCTGCCTGGCATGGGCCTGCTCAGGCCTTGCTCCAACACCGAGGCC[CG]GGCCAAGGGCACCTGCTTGGGGATAACCTGACTCTAACTCACTGCACTGGTGACATTTTC	AGTGCAGTGAGTTAGAGTCAGGTTATCCCCAAGCAGGTGCCCTTGGCCCG												TRUE
UBXN2A	0.0855879	98.0171	8.11831e-18	2.85019e-17	chr2	24162568	+	cg00058708	35705462		TCRTTAACTATAACAAAATCAAACCCAAACCCTCTAAATTCCAATTCTTC		II									chr2:24163185-24163878	N_Shore	AAGGCAGCCGGGATTTGTCCACATCGTGAGTACAGGCAGGTCAGCTAACTATTTGCGAGG[CG]AAGAACTGGAATTTAGAGGGTCTGGGCCTGACCTTGTCACAGCTAACGACGGGGGCATCC	CGTTAGCTGTGACAAGGTCAGGCCCAGACCCTCTAAATTCCAGTTCTTCG			UBXN2A	NM_181713	TSS1500				2:24015936-24016158	2:24162241-24162664	Unclassified_Cell_type_specific
CACNA1I	0.0942068	33.8301	3.95312e-08	6.189e-08	chr22	40082173	+	cg00058879	18763383		AAAACRACCAAACTACTAATACTACTAAACTTCCTAACRAACRTAAAACC		II									chr22:40081519-40082390	Island	GACCCTCAGCAGCCTCTCGCTCACCTCCCTCTTCTGCCCGCCGCCCCCGCCGCCAGCCCC[CG]GCCTCACGCCCGCCAGGAAGTTCAGCAGCACCAGCAGCCTGGCCGCCCCCGGCCGCCCCC	GGGCGGCCAGGCTGCTGGTGCTGCTGAACTTCCTGGCGGGCGTGAGGCCG			CACNA1I;CACNA1I	NM_001003406;NM_021096	Body;Body				22:38411527-38412481	22:40081445-40082681	Unclassified_Cell_type_specific
STOX2	0.103804	124.132	5.33246e-21	2.29413e-20	chr4	184909018	+	cg00058887	23766451		AACCTACCACATTTTCCTATATTATATTAAAACTAACTTTACATAATAAC		II										OpenSea	AAACTTTGATACAGTGTACAGTAGAACCGCCTGTTACACACAGGAGGGAGACGCGTCCTT[CG]TCACCATGCAAAGCCAGCCTTAACACAACATAGGAAAATGTGGCAGGTCTCTAATTACGG	CGTCACCATGCAAAGCCAGCCTTAACACAACATAGGAAAATGTGGCAGGT			STOX2	NM_020225	Body			TRUE	4:185145979-185146013			TRUE
KLHDC9	0.342115	65.8181	2.34052e-13	5.99918e-13	chr1	161069167	+	cg00058923	25657344		ACCTAAATAAAATCCAAAAATTTAAAACAAAACCRCACAATAACCTAAAC		II									chr1:161068062-161068801	S_Shore	CTCAGCCCTGAATTTCTGCATGTCCACAGCTACAAGCAAGAAGGCTGCCACACAGCCTCA[CG]CTCAGGTCACTGTGCGGCCCTGCTCCAAACTCCTGGACCCCATCCAGGTCATCAGCTATT	CGCTCAGGTCACTGTGCGGCCCTGCTCCAAACTCCTGGACCCCATCCAGG			KLHDC9;KLHDC9;KLHDC9	NM_152366;NM_001007255;NM_001007256	Body;Body;5'UTR
HOOK1	0.862248	27.6924	5.26651e-07	7.12905e-07	chr1	60340545	+	cg00059015	67768437		AAAAATAACCCTAATAAAACAACATATCCTAACAAATACTCCCTAATCTC		II										OpenSea	GATTCTTGCCTGGTAACTTTTTACTGAAAATACAAGAATTTCGTACTGCATTTGCATCTC[CG]AGATTAGGGAGCACCTGTCAGGATATGTTGTTCTATCAGGGTTACTTCTGTTGACTACCT	GAAGTAACCCTGATAGAACAACATATCCTGACAGGTGCTCCCTAATCTCG			HOOK1	NM_015888	3'UTR
GLRA1	0.0748244	39.1529	4.54742e-09	7.94403e-09	chr5	151304357	+	cg00059225	13603426		CRCAAAAAACCAACAAACACRCTAAAATTTAACAAACAACAATACTCTTC		II									chr5:151304226-151304824	Island	GCGGCGGCTGCGAGGCGTTTCAGCACCACGGAGAGCGTCCAGACCTGCTTTTCAGGAGCG[CG]AAGAGTATTGCTGTTTGTTAAACTCCAGCGTGTCTGTTGGCTCCCTGCGGCGCTGGGGAG	GCAGGGAGCCAACAGACACGCTGGAGTTTAACAAACAGCAATACTCTTCG		TRUE	GLRA1;GLRA1;GLRA1;GLRA1	NM_000171;NM_001146040;NM_000171;NM_001146040	1stExon;1stExon;5'UTR;5'UTR			TRUE	5:151284420-151284603	5:151304175-151304431	Unclassified_Cell_type_specific	TRUE
HOXC13	0.143511	13.9612	0.000271655	0.000229179	chr12	54337929	+	cg00059246	13727417		AAAAATCCACACTACAATCCCACCAAAACAAAACAAATTCTATTCCAACC		II									chr12:54338761-54339168	N_Shore	ATGGTTGGTGCAAGGGATGTAGACAGTTTCCTTCAGCTGTGAAGGAATGGAGAGGGAAGG[CG]GTTGGAACAGAATTTGTTCTGTTTTGGTGGGACTGCAGTGTGGACCCCCTACTTCCAGAG	GGGGTCCACACTGCAGTCCCACCAAAACAGAACAAATTCTGTTCCAACCG			HOXC13	NM_017410	Body		RDMR
	0.300563	12.4225	0.000574765	0.000451304	chr17	67605498	+	cg00059652	33713315		AAAATTAATTCAAAAAATAACAATACCCTAAACTTACCAAATATACCATC		II										OpenSea	TAAATAAACCTATTTCTGTATTCTTACAGGCGTGCCTATGAATCCATGAGGCTACAGTCA[CG]ATGGCATACTTGGCAAGCTCAGGGCACTGTTATCTTTTGAATTAATTTTGTGACCTGTTA	AAATTAATTCAAAAGATAACAGTGCCCTGAGCTTGCCAAGTATGCCATCG								TRUE
KLRD1	0.878444	10.9543	0.00118959	0.000866809	chr12	10455788	-	cg00059699	64632459		CAAAAATAACTTCACTCATAACATAAAAACCTTTATATCAAAAACACTCC		II										OpenSea	TCATAATTTTGCAGAGGTGGCTTCACTCATAGCATGAGAACCTTTGTGTCAGAAGCACTC[CG]TCCTGCTTCTCTGACCTCTTTTATCTGCCTACTCTCATTCACCATTTCACCTTTATGCTT	CGGAGTGCTTCTGACACAAAGGTTCTCATGCTATGAGTGAAGCCACCTCT			KLRD1	NM_001114396	TSS1500
	0.740621	16.6744	7.45498e-05	7.05882e-05	chr10	2540911	+	cg00059707	27673301		CAATAATTCTCAAAAAACCCTCTTTTATTCCTCTAACCTTTCAAATAACC		II									chr10:2543463-2544121	N_Shelf	AAAAAAATAAGGAGAATAATAACAGTATCTTGGAAAAGTATAAATTAAAAGGGCAGCCAC[CG]GCTATCTGAAAGGTCAGAGGAATAAAAGAGGGTCTTCTGAGAATCACTGGTTTCAGAGCG	CGGCTATCTGAAAGGTCAGAGGAATAAAAGAGGGTCTTCTGAGAATCACT
VPS13D	0.548507	26.4592	8.9805e-07	1.17504e-06	chr1	12400434	-	cg00059737	47615424		CTACTCATTTATTTAACAAATTACTATATCTTAAACTCCCCTAAACCATC		II										OpenSea	TACCCTGGAGACTGCTCATTTGTTTAGCAGATTACTATATCTTAGACTCCCCTGAACCAT[CG]TTGTTATCAAAATAGAACTTGCCTTGACCCAAAATTGCTTGGTTTGCATTGTTTACAGTA	CGATGGTTCAGGGGAGTCTAAGATATAGTAATCTGCTAAACAAATGAGCA			VPS13D;VPS13D	NM_015378;NM_018156	Body;Body			TRUE
PAX6	0.0592943	115.666	5.27127e-20	2.13016e-19	chr11	31837237	-	cg00060304	33623332		CCAATAAAAATTAATCTACCTATTAATCAAAACACTAAAAAACTCAATAC		II									chr11:31831620-31839038	Island	TGTTCCCAACCCCAGTAAGAGTTAATCTGCCTGTTAATCAAGGCACTAAGGGGCTCAATG[CG]AGTTTTATTAGCGACAGGAGAACAGAGGCGGCAGCCAGGGATCAAAAGCCGGGATCCCAT	CGCATTGAGCCCCTTAGTGCCTTGATTAACAGGCAGATTAACTCTTACTG			PAX6	NM_001127612	5'UTR					11:31837193-31837716	Unclassified_Cell_type_specific
LOC441869	0.164822	51.3271	4.17333e-11	8.90002e-11	chr1	1355235	-	cg00060374	62705369	47603327	ACAAACCCAACACTAACAAAAAATCTATTACTACCACCAACATAAAACCA	ACAAACCCGACGCTAACGAAAAATCTATTACTACCACCAACATAAAACCG	I	A	Red							chr1:1355159-1356000	Island	GGGGTCTCAGGCACAGGCCCGGCGCTGGCGGAGAGTCTGTTGCTGCCACCAGCATGAAGC[CG]AGCCCCGGGCCTCGGATCCCGCCCTGGTCTCCACGGGACGGGGCTACACCGGAGGGGCAC	CGGCTTCATGCTGGTGGCAGCAACAGACTCTCCGCCAGCGCCGGGCCTGT			LOC441869;LOC441869	NR_026871;NM_001145210	Body;Body				1:1344600-1345863	1:1355211-1356546	Unclassified_Cell_type_specific
NME1	0.113915	20.0135	1.58603e-05	1.69972e-05	chr17	49230877	-	cg00060403	42713406	39691386	AAAAATTATTCCCTAAAATAACTACCTACTCCCAAAAAAAAACATAAACA	AAAAATTATTCCCTAAAATAACTACCTACTCCCAAAAAAAAACGTAAACG	I	A	Red							chr17:49230686-49231247	Island	AGTTAAACTGCAGAAAGTTGTTCCCTAGAATGACTGCCTACTCCCAAGAGGAAGCGTGGG[CG]AGCGGTGTTCTGCAAAATGGGCTCTCCGGCAGCGGATCTGCGCAGAAGCGTTCCGTGCGT	CGCCCACGCTTCCTCTTGGGAGTAGGCAGTCATTCTAGGGAACAACTTTC			NME1;NME1-NME2;NME1	NM_000269;NM_001018136;NM_198175	TSS200;TSS200;TSS200				17:46585686-46586395	17:49230174-49231782	Promoter_Associated
	0.750993	29.2633	2.68635e-07	3.78535e-07	chr5	139777061	-	cg00060605	31807312		CTACCACTAAACAAATCTCCACTCCATTTTTTTTCTTAAAACAAAATCTC		II									chr5:139780307-139782108	N_Shelf	TGGCTATGATACTGCCACTGAGCAAATCTCCACTCCATTTTTTTTCTTGAGACAGAGTCT[CG]CTCTGTCACCCAGGCTGGAGTGCAATGGCGTGTTCTCAGCTCACTGCAACCTCTGCCTCC	TGCCACTGAGCAAATCTCCACTCCATTTTTTTTCTTGAGACAGAGTCTCG
KCNS3	0.867692	30.3775	1.67393e-07	2.42269e-07	chr2	18112721	-	cg00060627	50796452		TAAAACCAAAAAAACCATAATATAAATACCRACTCCTCRTTTAAAAAATC		II										OpenSea	ACGAGAAGGACTGGGACCAGAAAAGCCATGATGTGAGTACCGACTCCTCGTTTGAAGAGT[CG]TCTCTGTTTGAGAAAGAGCTGGAGAAGTTTGACACACTGCGATTTGGTCAGCTCCGGAAG	GGGACCAGAAAAGCCATGATGTGAGTACCGACTCCTCGTTTGAAGAGTCG			KCNS3	NM_002252	Body				2:17976083-17976486
	0.127216	1386.64	3.46434e-74	3.14091e-72	chr12	67928800	+	cg00060649	15756447		CTACTCCTCTACCCAAATTTTAACCTTAAACAACAACCAACATTTAACTC		II										OpenSea	GAGTTGGAGTAGAAATGCTGTTGGAAACAGTACAGTTTGCTATGGCTTCCAGCTCAAGAG[CG]AGTCAAATGTTGGCTGCTGCTCAAGGTCAAAACTTGGGCAGAGGAGCAGAATTAGGTCTT	TGCTCCTCTGCCCAAGTTTTGACCTTGAGCAGCAGCCAACATTTGACTCG								TRUE				TRUE
	0.381679	37.9835	7.26769e-09	1.24118e-08	chr5	141600994	-	cg00060800	51774324		AACAAAAACAATACTTCCTTTATTAAACAAATATCTTCTATCTACCTACC		II										OpenSea	ATCTGTATAAAAGCAGGGACAATACTTCCTTTATTAAGCAAATATCTTCTGTCTGCCTAC[CG]TATGCTTGACCCTGTGCAAATGAACAAGACAAACAGGAGACAGGATCTCTGCCGCCCTGG	CGGTAGGCAGACAGAAGATATTTGCTTAATAAAGGAAGTATTGTCCCTGC								TRUE
ANP32B	0.71131	28.397	3.89034e-07	5.36249e-07	chr9	100744026	-	cg00061031	72729393		TAAAATCAAACCTATCTAAATATAAATCCTAACTCTACTTCTTACTAAAC		II									chr9:100744982-100747768	N_Shore	ATGGTGGGCTGTGGAGTCAGACCTATCTGGGTGTAAATCCTAGCTCTGCTTCTTGCTGGA[CG]TGCAGCTTAAGATTCCTGAGCTCCTCATCTGTAAAATGATTAAATTATCACCTACTTCAG	CGTCCAGCAAGAAGCAGAGCTAGGATTTACACCCAGATAGGTCTGACTCC			ANP32B	NM_006401	TSS1500		CDMR
F11	0.740912	26.3238	9.52523e-07	1.24175e-06	chr4	187186953	-	cg00061039	48717384		ACAAAAACCAAACTCTTAAAAACTATCTATACTTTACTTCCCATCCRTCC		II										OpenSea	AAACTGACTGGGCAAGAGCCAGGCTCTTAGGAGCTGTCTGTACTTTGCTTCCCATCCGTC[CG]CTCTCCCCCAGCAGCCAAAGTCTCCTCCCTCCATTATATTGCAAATCAATGAATCCATTA	CGGACGGATGGGAAGCAAAGTACAGACAGCTCCTAAGAGCCTGGCTCTTG			F11	NM_000128	TSS200
UBE2E1	0.0491526	48.2026	1.3479e-10	2.74358e-10	chr3	23852775	-	cg00061264	34682500		CCAAACTTTACAAATAAAAACAAAAAATTCCAAACTACCTCACTTCCTCC		II									chr3:23851987-23852508	S_Shore	AAGGTTGGAAGCCAAACTTTGCAGATGAGAACAGGAGATTCCAGGCTGCCTCACTTCCTC[CG]TGAAAAGTTTTTTTCCTAAACTAGGGACCTGAAGTTCTTGATGTGTAGTTCCTCTTTGCC	CGGAGGAAGTGAGGCAGCCTGGAATCTCCTGTTCTCATCTGCAAAGTTTG			UBE2E1;UBE2E1	NM_003341;NM_182666	Body;Body		RDMR			3:23852310-23852969	Promoter_Associated	TRUE
NLGN2	0.730238	14.804	0.000181127	0.000158603	chr17	7311314	-	cg00061695	10614480		ATATTTTTCTATCTATCCRTCTATCTATATCCTACCTCCCTACCCCTCTC		II									chr17:7311672-7312063	N_Shore	CTTCCACCTCTGTATTTTTCTGTCTGTCCGTCTGTCTGTATCCTGCCTCCCTGCCCCTCT[CG]CTCCACCCCCCGCAGGTCGGGCCTGCCTTCACCTTCTCCCATTTCCTTCCCCTTCCCCAC	TATTTTTCTGTCTGTCCGTCTGTCTGTATCCTGCCTCCCTGCCCCTCTCG			NLGN2	NM_020795	TSS200					17:7310640-7311428	Unclassified_Cell_type_specific
	0.645809	26.9442	7.27617e-07	9.65236e-07	chr10	51542259	-	cg00061792	21784388		AATAAAAATCCACATAAAAATCCAAATTTCTAAATAACAAACTCAAAAAC		II										OpenSea	CAGATCCGTTTGGTGGGGGTCCACATGGAGGTCCAGGTTTCTGAATGACAAACTCAAGGA[CG]TGTGTTAAGATGTTATCTTTAGTTCCTAAAACTAAACATCTCCGGACTCTAACTTCCTTG	CGTCCTTGAGTTTGTCATTCAGAAACCTGGACCTCCATGTGGACCCCCAC								TRUE
SQSTM1	0.953946	18.4039	3.32565e-05	3.36494e-05	chr5	179260048	-	cg00061805	63798335	27631345	TCACAACTTACTCTTTCCTCCTCCACCTCTAAACATTAAAATTAATATCA	TCACGACTTACTCTTTCCTCCTCCGCCTCTAAACATTAAAATTAATATCG	I	A	Red	rs2241349	0.390929						OpenSea	CTTGGGGGAACTTCACGGCTTGCTCTTTCCTCCTCCGCCTCTAGGCATTGAAGTTGATAT[CG]ATGTGGAGCACGGAGGGAAAAGAAGCCGCCTGACCCCCGTCTCTCCAGAGAGTTCCAGCA	TCACGGCTTGCTCTTTCCTCCTCCGCCTCTAGGCATTGAAGTTGATATCG			SQSTM1;SQSTM1;SQSTM1	NM_001142298;NM_001142299;NM_003900	Body;Body;Body				5:179192609-179192694
C1orf180	0.60573	57.2731	4.73833e-12	1.09458e-11	chr1	85100819	+	cg00062020	37764365	43783470	CTCTAATTAAATATCAATATTAAATAAAACAATCTCTAACTCAAATAACA	CTCTAATTAAATATCGATATTAAATAAAACAATCTCTAACTCAAATAACG	I	A	Red								OpenSea	GACTAGACTATTTCCTGCTCAATCCCCTAAAGCTGTTCTTCTGTAAGCCCTTTCATCCAC[CG]CTATCTGAGCCAGAGATTGTTTTACTTAACACCGACATCCAATCAGAGTCTACCTGTAGG	CTCTGATTGGATGTCGGTGTTAAGTAAAACAATCTCTGGCTCAGATAGCG			C1orf180	NR_027379	TSS200
ITGA2B	0.103442	31.416	1.08063e-07	1.60358e-07	chr17	42462260	-	cg00062245	58680412		TTAACCRACAAAAATAACCATAAAAACTCCCACAAAAACAAAACCTAACC		II									chr17:42462135-42463579	Island	TAGGCGGTGGGTTGGCCGGCAGGGGTGGCCATGGAGGCTCCCACAGGGGCAGGACCTGAC[CG]TCTGCGGTGGGCGGTGACCCTCGGGGTGCTGGAAGTCTGGAATGGCGGTGTTACCCCAGT	CGGTCAGGTCCTGCCCCTGTGGGAGCCTCCATGGCCACCCCTGCCGGCCA			ITGA2B	NM_000419	Body			TRUE	17:39816795-39819089	17:42462188-42463660	Unclassified
PLXNB2	0.264926	207.287	2.44227e-29	1.74745e-28	chr22	50747369	-	cg00062282	43801490		TATTCCTATCCAAAATCTTCCCTTAAACCTTAAACCACAATCCACATCAC		II									chr22:50745415-50746125	S_Shore	CAGCCAGGCCTTGTTCCTGTCCAAAATCTTCCCTTGGGCCTTGAACCACAATCCACATCA[CG]GCAACCCTACCCTTCACTGCAGAGGACCCCAAAATTACCAGGTTCTGACAAGGTTGCCAA	GTTCCTGTCCAAAATCTTCCCTTGGGCCTTGAACCACAATCCACATCACG			PLXNB2	NM_012401	TSS1500
	0.90385	21.3271	8.73064e-06	9.77445e-06	chr7	124765471	-	cg00062873	25734420	35688431	CCCAATCTATAAATAATAAAAACCATACAAAAAATATAATATCCAAACCA	CCCGATCTATAAATAATAAAAACCATACGAAAAATATAATATCCGAACCG	I	A	Red	rs114411402	0.069505						OpenSea	CCGAGGGAATCTCCCGGTCTGTGGGTGGTGAAGACCATGCGAAAAGTGTAGTATCCGGGC[CG]GAATGCTCCGTTCCTCATGGCACAGTCCCTCATGGCTTCCCTTGGCTAGGGGAGGTAGTT	CGGCCCGGATACTACACTTTTCGCATGGTCTTCACCACCCACAGACCGGG									7:124552648-124552718
C6orf173	0.0713568	11.574	0.000873723	0.000657707	chr6	126661328	-	cg00063066	67797475	61781340	CAAACATTCAAACTAAAATTTTTCTACCTAAAAAAACATCATACAAACCA	CGAACGTTCGAACTAAAATTTTTCTACCTAAAAAAACGTCATACGAACCG	I	A	Red							chr6:126661135-126661387	Island	TGGCGGCGGATTCGAACGTTCGGACTGAGGTTTTTCTGCCTGAAGAAGCGTCATACGGAC[CG]GATTGTTTTCGCTGGCCCAGTGTCCCCGGAGCTTGTGTGCGATACAGAGAGCACCTCGGA	CGGTCCGTATGACGCTTCTTCAGGCAGAAAAACCTCAGTCCGAACGTTCG			C6orf173;C6orf173	NM_001012507;NM_001012507	5'UTR;1stExon				6:126702865-126703420	6:126660868-126661590	Promoter_Associated	TRUE
KRT31	0.879832	16.709	7.3349e-05	6.9547e-05	chr17	39554055	-	cg00063144	58607414		TCTCCCATAAAATTCTTTACTTAAACTTCTTACTAAATCAAAACTCCTCC		II										OpenSea	GAAGAGTCCCTTCTCCCATAAAATTCTTTACTTGGGCTTCTTGCTAAGTCAGGACTCCTC[CG]CAGACAGTCCACCCATGAAATCAGAGTTCTGTGGTAGGCCTTCAAAGAGGCTACACAGTC	CGGAGGAGTCCTGACTTAGCAAGAAGCCCAAGTAAAGAATTTTATGGGAG		TRUE	KRT31	NM_002277	TSS1500
	0.897329	20.6654	1.17844e-05	1.29034e-05	chr8	55242836	+	cg00063246	29678465		ATTTAATACCTACCTCCCTAATCTCCATCAAACTACTAAAATACAATAAC		II										OpenSea	AGGCTGAGGCAGGAGAATCACTCGAACCTGGGAAGCGGAGGTTGCAGTGAGCCGAGATCG[CG]CTACTGCACTCCAGCAGCCTGATGGAGACTAGGGAGGCAGGCACCAAATTTGGCAATCAA	TTTGGTGCCTGCCTCCCTAGTCTCCATCAGGCTGCTGGAGTGCAGTAGCG
SLC12A7	0.860239	18.1568	3.7294e-05	3.73713e-05	chr5	1055962	+	cg00063291	32610343		AACCCCRAAACCTAAATTAATCAAACTCAAAAAACTATACAACTATATAC		II									chr5:1056321-1056685	N_Shore	CTGAAGGCACTTTCAGATTTACAGAACGGAGCAGGAAGTACAGGGATTCCCTGCACGCCT[CG]CACATAGCTGCACAGTTTCTTGAGTCTGATTAATTCAGGTTTCGGGGTTAAAGATAAAAA	CGCACATAGCTGCACAGTTTCTTGAGTCTGATTAATTCAGGTTTCGGGGT			SLC12A7	NM_006598	Body				5:1108427-1108963
TPCN1	0.73758	38.0163	7.17247e-09	1.22559e-08	chr12	113729491	-	cg00063535	43727320		AAAACCRCCTCTACTTCATAACCTTTTACATTATAACCATAATAAATCCC		II										OpenSea	GACCTCCCACTGGAGCCGCCTCTACTTCATGACCTTTTACATTGTGACCATGGTAGGTCC[CG]GACCACAGAACGCTCTTTGTCCTTCGTCTTCCACATCACCAGCTGCCCCTGCTCTTCAGC	CGGGACCTACCATGGTCACAATGTAAAAGGTCATGAAGTAGAGGCGGCTC			TPCN1;TPCN1	NM_001143819;NM_017901	Body;Body			TRUE
PDE3A	0.0371347	69.745	6.13726e-14	1.64545e-13	chr12	20521087	+	cg00063703	47736390	60797373	ACCAATTCACCCTACAAACTAAAACAAAAACTACTAAAACTAATCCACCA	ACCGATTCACCCTACAAACTAAAACAAAAACTACTAAAACTAATCCACCG	I	C	Grn							chr12:20521616-20523122	N_Shore	GGGAGCTCAGCCTCAGGGCTAGCCGCAGCCCCCCACACCCCGGGGCTGCGGTGGGCTGCG[CG]GTGGATCAGCCTCAGCAGCCCCTGCTCCAGCCTGTAGGGTGAACCGGCCGCTTTCCCAGC	GCCGGTTCACCCTACAGGCTGGAGCAGGGGCTGCTGAGGCTGATCCACCG			PDE3A	NM_000921	TSS1500					12:20520692-20521506	Unclassified_Cell_type_specific	TRUE
PLS1	0.237461	31.1651	1.2008e-07	1.7706e-07	chr3	142314493	+	cg00063773	37645483		ATCCAAAAAACAAAACAAAATTTTACTACCCCTTTAACTCAAAATCCCAC		II									chr3:142315171-142315567	N_Shore	TCTCAGGGTTGGTTGGGTGCCTATTCTGTATTGGATATTGTGTTAGGCGCAGAAGGGGCA[CG]TGGGACTTTGAGTTAAAGGGGCAGCAAAACCTTGTTCTGTTCTCTGGACTGAGTTGGACA	TCCAGAGAACAGAACAAGGTTTTGCTGCCCCTTTAACTCAAAGTCCCACG			PLS1	NM_001145319	TSS1500
C16orf74	0.0623035	94.9512	2.02482e-17	6.92474e-17	chr16	85749496	+	cg00063828	47765381		AACAACTAACTAAACRAAATACTTTCRTAAATTCATTCATATCCTCACAC		II										OpenSea	AAAAGCCACAGCCAGAACCCCAGCTGCAGGTGGGCAGGGCAGCTCCCTCTTGAAGGGCTG[CG]TGTGAGGACATGAATGAATTCACGAAAGCACTTCGCCCAGCCAGCTGCCCCATAAGTGTT	GCAGCTGGCTGGGCGAAGTGCTTTCGTGAATTCATTCATGTCCTCACACG			C16orf74	NM_206967	Body			TRUE				TRUE
	0.778474	34.0842	3.55937e-08	5.6064e-08	chr5	139075286	+	cg00063979	21625467		CCAAAACCACCTCTCATAACTTTTAATAAAAAATAATAACACCAAACAAC		II									chr5:139076542-139077179	N_Shore	GCATCACGTTGTTGGGGAAAATTAAATGTAAATTAGATAATTAAAAACGAAGCTGATGCC[CG]CTGCTTGGTGCTATTACCTCTTATTAAAAGTTATGAGAGGTGGCCCTGGGTGGAGGCTGG	CAGGGCCACCTCTCATAACTTTTAATAAGAGGTAATAGCACCAAGCAGCG
	0.854647	23.3933	3.45722e-06	4.14001e-06	chr10	122598254	-	cg00064080	74767355		ACACACAACAAATAATAAACCCCCTAAATCTAACACCCAAATCACCTAAC		II										OpenSea	CTTTTCTAAGAGCACACAGCAAGTGATGGACCCCCTGGGTCTGGCACCCAAATCACCTAG[CG]CCTCACCTGGTGTTTCTCCCTCTACATTATATTAACTACAATGTAACAATTAGTGACTTA	CACACAGCAAGTGATGGACCCCCTGGGTCTGGCACCCAAATCACCTAGCG								TRUE
ACTA1	0.092372	49.0386	9.82943e-11	2.02701e-10	chr1	229570057	+	cg00064261	35666364		ACTAAATCRAATCAAAAAAAACAAACCCRCTAAAAAAACACTCCATATAC		II									chr1:229567206-229570684	Island	TCCCCTGCGTTGACCAAAGAAGGAGCGGGTTGGCCCGGTCCCAGGTAACGCGGGCCGGGC[CG]TATATGGAGTGTCTCCCTAGCGGGTTTGCCCCTCCTGACCCGACCCAGTTGCCCGCCGGA	CTGGGTCGGGTCAGGAGGGGCAAACCCGCTAGGGAGACACTCCATATACG			ACTA1	NM_001100	TSS1500		DMR		1:227636054-227637262			TRUE
	0.575805	57.2774	4.73105e-12	1.09295e-11	chr8	88712003	-	cg00064296	69640428		ATTTCTCRAAAATTACTACTTAACATAAACTAACTATATTATCTCCAAAC		II										OpenSea	TACCCTTGTTTATTTCTCGAGAGTTACTGCTTAACATAGACTAACTATATTGTCTCCAAG[CG]TCCAAAAGTTCCTTAAAATTCCGAAATGCAAGACTTCTTCCCATTACTAATCTGTGAAGC	CGCTTGGAGACAATATAGTTAGTCTATGTTAAGCAGTAACTCTCGAGAAA								TRUE
	0.0512019	16.8229	6.95243e-05	6.62243e-05	chr17	31325472	-	cg00064415	50601479	67723396	ATAACTACTAACACACACCCCTACCAAACCAAAAATACTACTTAATCACA	ATAACTACTAACACACACCCCTACCAAACCGAAAATACTACTTAATCGCG	I	A	Red								OpenSea	GGCCCTCCAGCTGTGACTACTAACACACACCCCTGCCAAGCCGGGGGTGCTGCTTGGTCG[CG]GGAGAAGAATGACCACCCGGAGCTTCTGCTTTCACCTTGCTCTCTGGTGCCCTCTCGTGG	CGCGACCAAGCAGCACCCCCGGCTTGGCAGGGGTGTGTGTTAGTAGTCAC								TRUE		17:31324913-31326389	Unclassified	TRUE
MIR938	0.879083	19.2288	2.27265e-05	2.36921e-05	chr10	29891284	-	cg00064589	70608477		AATACACTAAATTCACCTTTAAAAACACATAATACACCTTCCAACATACC		II			rs12416605	0.165211						OpenSea	CGGTTCATGAAGGTGCACTGGGTTCACCTTTAAGGGCACATGGTACACCTTCCAACATGC[CG]TACCTGCTTAACCTGCCTTGTCTCACCCTCCCTTCTCTGCTGTGGGACAACCTGGATCCC	CGGCATGTTGGAAGGTGTACCATGTGCCCTTAAAGGTGAACCCAGTGCAC			MIR938;SVIL;SVIL	NR_030634;NM_021738;NM_003174	TSS200;5'UTR;5'UTR			TRUE
FGR	0.154981	142.318	4.95381e-23	2.41853e-22	chr1	27962037	+	cg00065048	74636301		TCCAATAACTCTAATAACAACAATCTAAAATCAACTAACTATAAAAACTC		II									chr1:27960567-27961023	S_Shore	ATTGGAGGTTAAGAGGGGCTTTTCTCCATCACTGAGGACCAGATCGGGACTGGCCTTACT[CG]AGTTCTCACAGCCAGTTGACTTCAGACTGCTGTCACCAGAGCCACTGGACATGGATCACA	CGAGTTCTCACAGCCAGTTGACTTCAGACTGCTGTCACCAGAGCCACTGG			FGR	NM_005248	TSS1500
EPPK1	0.628648	60.1268	1.7094e-12	4.09351e-12	chr8	144943738	+	cg00065088	39802410		AACATCATCACCCAAAAAACCCTTAAAACCCTAACTCAAAACACRCAATC		II									chr8:144944614-144945388	N_Shore	CACGCAGCCTGTGCCCCACAGGCAGGCCTTCACCGCCGGCTGCTCGGCGACCTGGGCGGG[CG]ACTGCGTGCCCTGAGCCAGGGCCTCAAGGGTCTCCTGGGTGATGATGCCAGCATCCAGCA	GCATCATCACCCAGGAGACCCTTGAGGCCCTGGCTCAGGGCACGCAGTCG			EPPK1	NM_031308	1stExon				8:145015662-145015727	8:144943246-144943901	Unclassified_Cell_type_specific
SLC39A4	0.349516	21.6533	7.53539e-06	8.53379e-06	chr8	145641991	-	cg00065570	54772327		AAAAACCAAAACTAAAAAACCCRTCRAATAAAACTATTACCTTTCCACAC		II			rs73374077	0.013254					chr8:145641915-145642118	Island	AGCTGGCGGGAAGAGGCCAGGGCTGGGGGACCCGTCGGGTGGGGCTGTTACCTTTCCACA[CG]GCCCGTTGGCGCAGTGCACACGGTCCGCCAGCGTATTTAACAGGCCGCCCAGAGCCTCTT	GAGGCCAGGGCTGGGGGACCCGTCGGGTGGGGCTGTTACCTTTCCACACG			SLC39A4;SLC39A4	NM_130849;NM_017767	1stExon;TSS200				8:145612799-145612871
STXBP5L	0.0479545	17.9807	4.04727e-05	4.02799e-05	chr3	120627088	-	cg00065935	35657421	59656411	ACTCTAAAACCTAACTACTCAATTAAAACCTCAAAAAACACCAAACACCA	ACTCTAAAACCTAACTACTCGATTAAAACCTCGAAAAACGCCAAACGCCG	I	C	Grn							chr3:120626880-120627579	Island	AGGGCGGAGCCTGCTCTGGAGCCTGACTGCTCGGTTAGGACCTCGGAGAGCGCCAGGCGC[CG]CGACCAGAGGGCCCAGAGAAGCGGCCGGAGCCCGCCTACCTCGGCCCCCTCAGCTTCCCG	CGGCGCCTGGCGCTCTCCGAGGTCCTAACCGAGCAGTCAGGCTCCAGAGC			STXBP5L;STXBP5L	NM_014980;NM_014980	1stExon;5'UTR	high-CpG:122109716-122109795			3:122109343-122110635			TRUE
C8orf42	0.476237	81.9842	1.11254e-15	3.37392e-15	chr8	496527	+	cg00066748	59629442	66651492	ATCCTTAATAAACACCAATATTTAATTCTATTTCATAATATTTACAACCA	ATCCTTAATAAACGCCAATATTTAATTCTATTTCGTAATATTTACGACCG	I	A	Red							chr8:494155-496083	S_Shore	CAGAGAGGAGGGCAGCACCCCTCCCACATGCCTCCCTCCCCCGGTGACCGCTAAACCTAC[CG]GCCGCAAACATCACGAAATAGAATTAAACACTGGCGCCTACTAAGGACCACTCCACCCAG	CGGCCGCAAACATCACGAAATAGAATTAAACACTGGCGCCTACTAAGGAC			C8orf42	NM_175075	TSS1500		RDMR		8:486292-486528
	0.795205	13.2225	0.000388674	0.000317078	chr17	1837612	+	cg00066828	50670370	57646444	CCCAAAAATCTCCAAAACAATAACTAAATAACTAATCCTCAAAACACCCA	CCCGAAAATCTCCGAAACAATAACTAAATAACTAATCCTCAAAACGCCCG	I	A	Red							chr17:1837587-1837859	Island	TCCTTGGGCCCCAGGTACTGACTGTTTCCTTGCAGCCGCCCGTCCCCACCAGCCGCCTGC[CG]GGCGCCCTGAGGATCAGTCACTTAGCCATTGCTCCGGAGACTCCCGGGAATAGGCCAGGA	CGGGCGCCCTGAGGATCAGTCACTTAGCCATTGCTCCGGAGACTCCCGGG
OPN3	0.0580337	22.7278	4.6516e-06	5.4549e-06	chr1	241803367	+	cg00067102	20603342		TACTAAACTCCATTAAACTACTAAACRTCRACAACAACCTACTAATACTC		II									chr1:241802960-241803649	Island	TGATGTTGACCAGGAGGAGGTGAGTGGGAGTGCGGAGCCGCTGGAACTTGTAGTAGAGGA[CG]AGCACCAGCAGGTTGTTGCCGACGCCCAGCAGCCCAATGGAGCCCAGCAGCAGCGCCAGG	CGAGCACCAGCAGGTTGTTGCCGACGCCCAGCAGCCCAATGGAGCCCAGC			OPN3	NM_014322	1stExon	high-CpG:239869826-239870370			1:239869519-239870598
MKI67IP	0.058507	13.7901	0.000295087	0.000246957	chr2	122493570	-	cg00067126	26695376		CATCCCAACACCCAATATAATATTAAAACTCAATAACTATATCAATCAAC		II									chr2:122494108-122494494	N_Shore	TTCCAGCCTGGCATCCCAGCACCCAGTATAATATTAGAGCTCAATAACTATGTCAATCAA[CG]GATAAGCAAGGACATCTTTGAACAAGCCATTTTAGATCTTCTGCCCAGAGAACTCTACAT	ATCCCAGCACCCAGTATAATATTAGAGCTCAATAACTATGTCAATCAACG			MKI67IP	NM_032390	Body		RDMR			2:122493463-122495140	Promoter_Associated
PLEKHA6	0.577332	11.7189	0.000813167	0.000616397	chr1	204189242	+	cg00067196	53787321		CRTAACAACAACCTATACCAAACAACACTAAAAATATCAATATACRAAAC		II										OpenSea	TGTGCTACAGGGCCAGGGATGGCCCAGAGGATCCCAAGCCGCCTCCTCTGGGCTTCGCAC[CG]TCTCGTACACTGACATCCTTAGTGCTGTTTGGCATAGGCTGCTGTTACGCTGTCTGCTCT	GTAACAGCAGCCTATGCCAAACAGCACTAAGGATGTCAGTGTACGAGACG			PLEKHA6	NM_014935	3'UTR
ZNF131	0.0151585	23.2686	3.65446e-06	4.35655e-06	chr5	43121575	-	cg00067365	48748411	71648382	CCACTAAAAAATATAAATAAAAACATAACCCATTCCCTTACTAATCAACA	CCACTAAAAAATATAAATAAAAACGTAACCCGTTCCCTTACTAATCGACG	I	C	Grn							chr5:43120926-43122005	Island	GGCCCCGCCCATCCACTGAGGGGTGTGGGTAGGGGCGTGGCCCGTTCCCTTGCTGGTCGG[CG]CCCGGAAGGCGTCCGCGTCAGCCGGAGCTCGACGCGGTGACGGTGTGCGTCGACGTAAGT	CCACTGAGGGGTGTGGGTAGGGGCGTGGCCCGTTCCCTTGCTGGTCGGCG			ZNF131	NM_003432	TSS200				5:43156684-43157762	5:43120724-43122715	Promoter_Associated
MTHFD1L	0.0550103	115.118	6.13067e-20	2.46604e-19	chr6	151188081	-	cg00067414	38806335		AAAATAACAAAAAAACCCCTTCCRCCTCCCTCRAAACTAAAATTAAAAAC		II			rs11968785	0.100183					chr6:151186747-151188112	Island	GGGACAACTTGGGGGTGGCAAGAAAGCCCCTTCCGCCTCCCTCGGAACTGGGATTAGGAA[CG]AGTTCCAGGATGCGGTTTCCCCGGCCAGCGGACCACCTCCTCCATTCACATCCTCTTCCC	GGGTGGCAAGAAAGCCCCTTCCGCCTCCCTCGGAACTGGGATTAGGAACG			MTHFD1L	NM_015440	Body				6:151228451-151229775	6:151186324-151188293	Promoter_Associated
PIK3R1	0.115228	276.473	7.36781e-35	7.2855e-34	chr5	67521141	-	cg00067720	57707413		CCTTATAAACTCTTCCATTCCATTAAATTCAACCTTACCTAATTATAACC		II										OpenSea	TTTTGATTTGTCCTTGTGAGCTCTTCCATTCCATTGAATTCAGCCTTGCCTAATTGTGGC[CG]ATTGCCAAATCCCTAGCATGTTTCCTCTTCTGAATCACAGACCAGGGTTTCATCAGCCAC	CGGCCACAATTAGGCAAGGCTGAATTCAATGGAATGGAAGAGCTCACAAG			PIK3R1	NM_181523	TSS1500			TRUE
MYT1L	0.873601	12.0157	0.000702226	0.000540325	chr2	1926888	-	cg00067742	67793462		TTCCAAACTATTAAAAATATTACTATTCATTTCTAACTCAATCCTAACCC		II										OpenSea	TCACTATCGTCTTCCAGACTATTGGAGGTATTGCTGTTCATTTCTGACTCAGTCCTGGCC[CG]GTAGGCTGCATCCTCAGCGATTTTGCCGAGGTTTAACAATGACTTGGCCACCAGTTCATC	CGGGCCAGGACTGAGTCAGAAATGAACAGCAATACCTCCAATAGTCTGGA			MYT1L	NM_015025	Body	low-CpG:1905605-1905922
	0.155194	410.181	2.63792e-43	4.20893e-42	chr6	92185790	+	cg00067758	58736343		TCTACCAAATTAAATAAATCAACTAAAAACAAACAAACAACCAAAACAAC		II			rs77932864	0.030382						OpenSea	TGCACTGCAAACTTGATTTTGCAGAGATTATAATCACTGCATTACACAGAAAAAGTGCTC[CG]CTGCCCTGGCTGCTTGCTTGTTTTTAGCTGACTCATCCAATCTGGCAGAGGGTACGTTTG	CGCTGCCCTGGCTGCTTGCTTGTTTTTAGCTGACTCATCCAATCTGGCAG								TRUE
DVL3	0.620777	41.4551	1.82448e-09	3.32177e-09	chr3	183886674	-	cg00067768	16645387		TCCAACATTAATAAAAATAACCTTACCATTAAAAAATATATAATTTCCCC		II									chr3:183887815-183888478	N_Shore	TTCAATGTAGTTCCAACATTGGTGGGAGTAGCCTTGCCATTAAGGAATGTATAATTTCCC[CG]GGGGCGCCAGGATCGTGAGATGAGTAATGTTGGTGGAGTGAGACAGTGCTATGAAGAGCT	CCAACATTGGTGGGAGTAGCCTTGCCATTAAGGAATGTATAATTTCCCCG			DVL3	NM_004423	Body			TRUE				TRUE
CRIM1	0.607423	11.0742	0.00112044	0.000821686	chr2	36688564	+	cg00068038	17690457		TAAACAAAAAATACTAAACTACAAAAAAACTAACRCATACAACCTATACC		II										OpenSea	GGAGGGAAAGATTAGGGAGGACAAAAAGAATTAAAATGAAGAGAAAGAATGTGGTGAGGA[CG]GTACAGGTTGCATGCGTCAGTTCTTCTGTAGTTCAGCATTTCCTGTTCATGACTCAGTAG	CGGTACAGGTTGCATGCGTCAGTTCTTCTGTAGTTCAGCATTTCCTGTTC			CRIM1	NM_016441	Body			TRUE
GLI2	0.135944	2030.49	8.06183e-85	1.66284e-82	chr2	121619261	+	cg00068102	44635375		TTAATACCTTTTTCRTCTATATTAACAAAAAACTCAACTCAACAAACCCC		II										OpenSea	AGCAGGGATTAACCCTCCACGGCCCGTGGCATTCTCCCAGCTCGCTGACCCTGGGGGAAC[CG]GGGCCTGCTGAGCTGAGCCCTTTGTTAATACAGACGAAAAAGGCATTAACCTGCCGGTCC	CGGGGCCTGCTGAGCTGAGCCCTTTGTTAATACAGACGAAAAAGGCATTA			GLI2	NM_005270	Body			TRUE
CPNE4	0.0569106	36.1647	1.51736e-08	2.49624e-08	chr3	131754131	-	cg00068155	74786473		TCTCCAAATACTTAATCTCCATCTCCACTCTAAAATAAAACRATCRTATC		II									chr3:131753880-131754139	Island	CTTGATTTAGATCTCCAAGTGCTTGGTCTCCATCTCCACTCTAGGGTGGAGCGGTCGTAT[CG]CGGCGCGGGTGTGGGGGGAATGGGAGTTACACTTTTTGGCACTCACCAAAGAAAACTTCT	CTCCAAGTGCTTGGTCTCCATCTCCACTCTAGGGTGGAGCGGTCGTATCG			CPNE4	NM_130808	TSS1500				3:133235993-133236829	3:131753171-131754447	Unclassified
ARHGEF19	0.785832	23.3502	3.52413e-06	4.21396e-06	chr1	16540130	-	cg00068433	28690314		CCCTTAATACCCAAAATCTATAAAAAATTAATTCTAAAACCCTCCCATAC		II									chr1:16543683-16544307	N_Shelf	AGTACAGTTGTCCCTTGGTACCCAGAATCTGTGGGGAATTGGTTCTAGAACCCTCCCATA[CG]AAAATCCATGGCTGCTCCAGTCCCTTATACAAAATGTCATAGTGTTTGCTATAACCTTTG	CGTATGGGAGGGTTCTAGAACCAATTCCCCACAGATTCTGGGTACCAAGG			ARHGEF19	NM_153213	TSS1500
TBC1D24	0.750664	12.0361	0.000695178	0.000535465	chr16	2535955	+	cg00068750	11738373		AAATCCRCAAAATCCAAAAATAAAAACTTTATTACCTACCAAAAAAACTC		II			rs9924353	0.066545						OpenSea	CCGTCCCTACCATTCCCACCTGGCCCGCTGCTGCCTGTGCCCCAGGGTTTCCGGGCACTC[CG]AGCTTCCCTGGCAGGCAACAAAGCTCTCATCCCTGGATCTTGCGGATCTCGCGCCCGGGC	GATCCGCAAGATCCAGGGATGAGAGCTTTGTTGCCTGCCAGGGAAGCTCG			TBC1D24	NM_020705	5'UTR				16:2475729-2476282
PARM1	0.0482321	682.412	1.76534e-55	5.38349e-54	chr4	75857963	+	cg00068810	11697315		ACCTTTAAAAAAATAACCTTATACCATTTTAAAAATTCCCTCRAAAAACC		II									chr4:75858300-75859931	N_Shore	TGATGTACACGCAGAAGTGTTTTGACAAATGAAGAAGGTCCTCATTCTTGGAACATGTGC[CG]GTTCTCCGAGGGAACTCCTAAAATGGCATAAGGTCACCTTTTTAAAGGCTGTAAGCTCAT	CCTTTAAAAAGGTGACCTTATGCCATTTTAGGAGTTCCCTCGGAGAACCG			PARM1	NM_015393	TSS1500
	0.209455	18.3468	3.41483e-05	3.44814e-05	chr1	33772736	-	cg00069002	10652357		CRAAAAACAACAACCACRACRACCAATAATAATACCAAAAATACAACTAC		II									chr1:33772146-33773104	Island	CGCGTCGCGTTCGAAGGGCAGCAGCCACGACGGCCAGTGGTAGTGCCAGGAGTGCAGCTG[CG]CCACCGACTCGGCCAGCGCCTCGGGCCCAAAAGTGCCGCTGAAGTGCTGGTCCACGTCCA	GAAGGGCAGCAGCCACGACGGCCAGTGGTAGTGCCAGGAGTGCAGCTGCG									1:33544734-33545661			TRUE
	0.433637	24.329	2.28371e-06	2.8108e-06	chr5	140164106	-	cg00069003	65648397		CTAATACCACCAAAAATATTAAAATTCCTCATTAACAACTTTACAAAAAC		II									chr5:140165958-140166214	N_Shore	TTTGGCCTGATCTGATACCACCAGAAGTATTGGGATTCCTCATTAACAGCTTTGCAAGAG[CG]TTAATCTAGATTCCCCACTCAACTTTTGCTGGTGTGGGGCCACAGTTTTTTTCTGTGGTG	CGCTCTTGCAAAGCTGTTAATGAGGAATCCCAATACTTCTGGTGGTATCA
KIF13A	0.746923	15.906	0.000107152	9.82853e-05	chr6	17931997	+	cg00069309	46634379		TCATTAAAAAAAATCRCATTTAAAAATTTTTCTAAAACTCTAATACCTAC		II										OpenSea	AAATGACAACATTGTAAGACTGGACAATAGAAGACAGTAACAACTGTGTGTTCATGACAG[CG]TAGGTATTAGAGCCTCAGAAAAACTTTTAAATGCGATTTCTTCTAATGATAATGGGAAAA	CATTAGAAGAAATCGCATTTAAAAGTTTTTCTGAGGCTCTAATACCTACG			KIF13A;KIF13A;KIF13A;KIF13A	NM_022113;NM_001105567;NM_001105568;NM_001105566	Body;Body;Body;Body			TRUE
HFM1	0.694145	16.8069	7.00498e-05	6.66752e-05	chr1	91852791	-	cg00070162	20679394		TAACCAATAATTTCATCAATCTTATCTATAAAATAAAACCTCCAACTCAC		II										OpenSea	TTAATTAGCAATGGCCAGTGATTTCATCAGTCTTGTCTATGAAATAGAACCTCCAGCTCA[CG]TTCCCTATTAGTGGGTGAACAATCCAACGCTTGGTGAATTCTGCTTCACAATGATAGGAA	CGTGAGCTGGAGGTTCTATTTCATAGACAAGACTGATGAAATCACTGGCC			HFM1	NM_001017975	Body	low-CpG:91625369-91625699				1:91852526-91853356	Unclassified
	0.838924	51.6765	3.66519e-11	7.85642e-11	chr6	2467820	-	cg00070181	24727409		TTACATCCACCCCACTACTATTTAAAACCATACTTACTATAAATTTCTCC		II										OpenSea	TGCCAAGGAGTTTGCATCCACCCCACTGCTATTTGAGGCCATGCTTGCTGTGAGTTTCTC[CG]ATTCCTCTCCCTGCTTCACCCACTCCTTCTGAAAAACACAGCTAATTGATGGTCAATTTG	CGGAGAAACTCACAGCAAGCATGGCCTCAAATAGCAGTGGGGTGGATGCA								TRUE
CTBP1	0.363906	38.0784	6.99541e-09	1.19662e-08	chr4	1227676	-	cg00070460	42698334		AATTCCTAACTAACAATAACACACAAAACAAATATTCAATTTCCTCCCAC		II									chr4:1229249-1229501	N_Shore	CCAGGAGGCAGAATTCCTGACTAACAGTGGCACACAAAGCAGGTGTTCAGTTTCCTCCCA[CG]CCAAAGCCTGGAGACAGGGAGCCTGCGGCCCCGCTGCCCTCTCCACAGCCACGAGGGTCC	ATTCCTGACTAACAGTGGCACACAAAGCAGGTGTTCAGTTTCCTCCCACG			CTBP1;CTBP1	NM_001328;NM_001012614	Body;Body			TRUE	4:1217035-1217838	4:1227194-1228669	Gene_Associated	TRUE
SLC35B2	0.616402	12.8467	0.000466889	0.000374149	chr6	44222845	+	cg00071051	53741354		AACTTCACCTCAAACTAACAAAATACCCTATTTACCTATAAAATATCATC		II									chr6:44224698-44225486	N_Shore	TAGCAGTGAGCCCACTGTGAAGAGGCAGGAGAAGAAATTGACCCCAAACATCATCTGCAC[CG]ATGACATCTTATAGGCAAACAGGGCATCCTGCCAGTTTGAGGTGAAGCTGTCAAAAGCAA	GCTTCACCTCAAACTGGCAGGATGCCCTGTTTGCCTATAAGATGTCATCG			SLC35B2	NM_178148	Body					6:44222768-44223070	Unclassified
	0.776685	37.7641	7.9388e-09	1.34964e-08	chr7	41351539	+	cg00071241	67734363		TCTCTCTAACRAACTTATTAAATTCTAACCACACTACAATATAAAAAATC		II										OpenSea	GGTCCTACAGGACTAGTAAAAGAGGACGGTATATACAAAGGCAAAGCATAACTCATGTGG[CG]ACCTCCTACATTGTAGTGTGGCTAGAACCTAACAAGTCCGTCAGAGAGAGCAGTAAAAGA	CTCTCTGACGGACTTGTTAGGTTCTAGCCACACTACAATGTAGGAGGTCG								TRUE
PSMA7	0.0697425	117.74	2.98628e-20	1.22633e-19	chr20	60717158	+	cg00071265	11787399		AAACACTTCAAATCAATACTTCTCAACCAAAAATAATTTTAAACCCACAC		II			rs6089665	0.345173					chr20:60717598-60719667	N_Shore	CCAAGAGCACCTCTGCAAGGTCTTACCACTGGAAAAGTCTCCACACACTGCCAGTGGCTC[CG]TGTGGGCCCAAAACCATCCCTGGCTGAGAAGTATTGATCTGAAGTGTTTGGGTTTTCTGG	AACACTTCAGATCAATACTTCTCAGCCAGGGATGGTTTTGGGCCCACACG			PSMA7	NM_002792	Body					20:60716374-60717743	Promoter_Associated
	0.143087	81.5089	1.29439e-15	3.90999e-15	chr20	37350793	+	cg00071360	13629423		AATAACCACTAATACCTTCTCTAACAAATAAATCTAAAATAAACTATAAC		II									chr20:37352130-37357372	N_Shore	GCTGTGAAAAGGTTCACTGAATGAAGGAATAAATGACCCCATCTCTCACTGATGAAAAAA[CG]TCACAGCCCACTTTAGACTCACTTGTCAGAGAAGGCATCAGTGGCCATCCTAAGGTCTGG	CGTCACAGCCCACTTTAGACTCACTTGTCAGAGAAGGCATCAGTGGCCAT
JPH3	0.784341	20.0622	1.5511e-05	1.66512e-05	chr16	87645667	-	cg00071618	12709479		CTAACTATACATAAACTTCATCTAAATTACTTTAAAAAATACAAATACCC		II									chr16:87648086-87648688	N_Shelf	TCACTTTAACCCTAGCTGTGCATGAGCTTCATCTAGGTTGCTTTAGAAAATGCAGATGCC[CG]GGCCCCACCCACAGGTGCTGATTGAGGTCCTCTGGGTACAGCCTGGGCATTGGGATTCTT	TAGCTGTGCATGAGCTTCATCTAGGTTGCTTTAGAAAATGCAGATGCCCG			JPH3	NM_020655	Body		CDMR
DACH1	0.911679	26.1205	1.0407e-06	1.34947e-06	chr13	72408747	-	cg00071658	59746339		AAAAAATTCAACATAAAATTCCACACRCTTTTTAACRACTCTATTACCTC		II			rs74992359	0.079597						OpenSea	AGTCAGAACTTGAAGAATTCAGCATAGAATTCCACACGCTTTTTAACGGCTCTGTTGCCT[CG]CCGCACCCCGCTGTAGCCTATGTTTGACCAATTCTCTCATTTTATAAAGGGTGGACCCAC	AAGAATTCAGCATAGAATTCCACACGCTTTTTAACGGCTCTGTTGCCTCG			DACH1;DACH1;DACH1	NM_004392;NM_080760;NM_080759	Body;Body;Body	low-CpG:71306748-71306755
KIF20B	0.017331	22.824	4.45582e-06	5.24156e-06	chr10	91461194	+	cg00071751	58804451	30788408	AACAAATCTTAAAACACAAACAACCAATAAACAAAAACAAACATAAACCA	AACGAATCTTAAAACGCGAACAACCAATAAACGAAAACAAACGTAAACCG	I	C	Grn							chr10:91460899-91461615	Island	GCGCACTACTAAAGCCCGGCTAGCAGAGCTGGGAGGCAAACCAGACCGTCAGCACCAGGG[CG]GCCCACGCCTGCTTCCGCCCATTGGCTGCCCGCGTTTCAAGACCCGCCCCCATATTGGAG	CGGCCCACGCCTGCTTCCGCCCATTGGCTGCCCGCGTTTCAAGACCCGCC			KIF20B	NM_016195	TSS200	high-CpG:91451102-91451192			10:91450897-91451595	10:91460679-91462058	Promoter_Associated
LOXL1	0.556012	60.4329	1.53371e-12	3.6865e-12	chr15	74218529	+	cg00071887	10710305		TAAATAAAACTCTAACAAACAAAACRAAACTAAAATATCAACACCACCCC		II									chr15:74218696-74220373	N_Shore	GAGAAGCCAGTGAGCAAGGTGGAGACCAGGGATGCTGTGACCAAAGCAGAGAGGAATGGG[CG]GGGTGGTGCTGACACCCCAGCCCCGTTCTGCCTGCCAGAGCCCCACTTACCAGGCCCGAG	CGGGGTGGTGCTGACACCCCAGCCCCGTTCTGCCTGCCAGAGCCCCACTT			LOXL1	NM_005576	TSS1500					15:74218389-74218530	Unclassified_Cell_type_specific
FHIT	0.932938	203.974	4.7789e-29	3.36286e-28	chr3	60617504	-	cg00071984	51713363	19762390	ATATACATATATCACACAACATCCCCAAATAATAACTTACATAAACACCA	ATATACGTATATCGCACGACATCCCCAAATAATAACTTACGTAAACACCG	I	T	Red								OpenSea	CCATATGCTACCATGTGCGTGTGTCGCACGGCATCCCCAGATAATGACTTACGTGGGCAC[CG]TGCCTTTCCTCTAGAACCATCTTAATGCTATTTTAAAATCCGACTCTCATTTGCATGGAA	CGGTGCCCACGTAAGTCATTATCTGGGGATGCCGTGCGACACACGCACAT			FHIT;FHIT	NM_001166243;NM_002012	5'UTR;5'UTR			TRUE
MSH5	0.0484392	10.7917	0.0012904	0.000932412	chr6	31708121	+	cg00071998	27650466		AAAATAACRCRCAAAATACAAAACACTAAATACTTCTACTACAAAACTAC		II			rs409558	0.248252					chr6:31707489-31708336	Island	TTAAATACCCGAGAATTCACCTCCTGTGTCCACAGCTCTCCACGCCCCTCAGCCCTGCCC[CG]CAGCCCTGTAGCAGAAGTACTTAGTGCTTTGCATTCTGCGCGCCACCCTACCCCGGCCTC	GGGTGGCGCGCAGAATGCAAAGCACTAAGTACTTCTGCTACAGGGCTGCG		TRUE	MSH5;MSH5;MSH5;MSH5	NM_002441;NM_025259;NM_172165;NM_172166	5'UTR;5'UTR;5'UTR;5'UTR				6:31815432-31816289	6:31707012-31708446	Promoter_Associated
HOOK2	0.620364	13.9349	0.000275127	0.000231811	chr19	12887524	+	cg00072407	10655427		TCCTCCCACCTCAACCTCTATAAAACTAAAAACTAAAACCACAAAAACAC		II									chr19:12889083-12889343	N_Shore	GGGGGCAACAGTGCAAGACTCCTCAAAAAAAAAAAAAAAAAAATTAGCCAGACATGTTGG[CG]TGTTTCTGTGGTCCTAGCTCCTAGCTCTACAGAGGCTGAGGTGGGAGGATAGCTTGAGCC	CCTCCCACCTCAGCCTCTGTAGAGCTAGGAGCTAGGACCACAGAAACACG			HOOK2;HOOK2	NM_001100176;NM_013312	TSS1500;TSS1500
	0.653002	31.6864	9.64737e-08	1.44092e-07	chr1	56942628	-	cg00072675	48673344		TACCTAAATACCACTCTTCTAAATCTAACTTATCATTCTTAATTTCCCTC		II									chr1:56943401-56943669	N_Shore	CTTCGAGCATTTACCTGGATACCACTCTTCTGAATCTGACTTATCATTCTTAGTTTCCCT[CG]TTCTCTCCCTGCTTACCAAGCTGGGTACCCCTCGAGGGCCTGGTGGGCCTGGAGTGACAA	CGAGGGAAACTAAGAATGATAAGTCAGATTCAGAAGAGTGGTATCCAGGT
KIAA0146	0.874624	39.1376	4.57526e-09	7.99005e-09	chr8	48573717	+	cg00072957	28739418		CTAATTCCATCAACCAAAAAACCATTCAAAACTTCTTAAAATAACAATCC		II										OpenSea	TGGGGTGTGTCTGTGGCAGAAGCATTGATCTTAAACATTAAATAAGTGGAATTCACTTGA[CG]GACTGTTATTCCAAGAAGTTTTGAATGGCTCTCTGGCTGATGGAATCAGTGCAGTTGTGA	CGGACTGTTATTCCAAGAAGTTTTGAATGGCTCTCTGGCTGATGGAATCA			KIAA0146	NM_001080394	Body			TRUE
SOX1	0.181592	42.297	1.31061e-09	2.41946e-09	chr13	112724583	+	cg00073003	50615430		AACAAAACATTTTACRTTCACATCRATTAACAACTTACATCCCAATTCAC		II									chr13:112726281-112728419	N_Shore	GGCAAAATAATTGTGCTGGATTCTCACACACACAGAAATATCGACCATCACCCTCCCCCG[CG]TGAACTGGGATGCAAGTTGCTAACCGATGTGAACGCAAAATGCCTTGTTCATTATTCCTG	ACAAGGCATTTTGCGTTCACATCGGTTAGCAACTTGCATCCCAGTTCACG			SOX1;SOX1	NM_005986;NM_005986	1stExon;3'UTR				13:111772455-111772585	13:112724492-112724761	Unclassified_Cell_type_specific
OAT	0.0445319	14.5389	0.000205683	0.000178005	chr10	126107736	+	cg00073771	22654348	45639490	TTTCAAACCTCAATCTTCTCATCAACAAAAACAAACAAAAACTCTTCTCA	TTTCGAACCTCAATCTTCTCGTCAACAAAAACGAACAAAAACTCTTCTCG	I	T	Red							chr10:126106818-126107862	Island	CTCCTGAGCCCGCCGGCCTGTACCTGAGCTCAGGCCCCTCGGTCGCCTCCTCTGGCGGGA[CG]AGAAGAGTCCTTGTCCGCCCTTGCTGACGAGAAGACTGAGGCCCGAAAAGGAAAAGTCTG	TTTCGGGCCTCAGTCTTCTCGTCAGCAAGGGCGGACAAGGACTCTTCTCG			OAT	NM_000274	TSS1500				10:126096809-126097982	10:126106489-126108356	Promoter_Associated
ALK	0.0961804	177.454	1.32067e-26	8.01774e-26	chr2	30041338	-	cg00073794	25623395	11701443	AACAAAAAATATTATACAAAATAAAACATTAAAAAAAACCCAACCCAACA	AACAAAAAATATTATACAAAATAAAACGTTAAAAAAAACCCGACCCGACG	I	C	Grn								OpenSea	AGGCATAATGAAAACAAAAAGTGTTATGCAAAATGAGACGTTAGAGGAAGCCCGGCCCGG[CG]CGTGCCTTGCATACCCAACACGCTGGCTGGGAACAGCGCGCAGGTTTTCCACGCTGGCCC	CGCCGGGCCGGGCTTCCTCTAACGTCTCATTTTGCATAACACTTTTTGTT			ALK	NM_004304	Body				2:29894834-29894896
ONECUT1	0.45598	23.0799	3.97505e-06	4.71174e-06	chr15	53075505	+	cg00074145	37686404	56675377	CACTAACACACTAAAATAATCAAAAAAATCAAACCTATCCTCATCAATCA	CACTAACACACTAAAATAATCGAAAAAATCAAACCTATCCTCGTCGATCG	I	A	Red	rs140372473	0.0133					chr15:53076187-53077926	N_Shore	GTGCACGTGCACTCAGATACTCACACAAAGCCGCGTGGAGGGACGAAAAGATCAACCACC[CG]ATCGACGAGGATAGGTTTGATCTTTTCGATTACCTCAGTGTGCCAGTGTATATTCCCGGC	CACTGGCACACTGAGGTAATCGAAAAGATCAAACCTATCCTCGTCGATCG			ONECUT1	NM_004498	Body		CDMR		15:50862711-50862856			TRUE
APLNR	0.600158	26.745	7.93252e-07	1.04671e-06	chr11	57006273	+	cg00074348	65790306		AATAACTAAAACTCAACTCCTACTTTTATTCCATCTCACTATTACCCAAC		II										OpenSea	ATTTTTTTTAAAAAATACGCACCCTTTCCACAACCTTGAAGAGTTGGGGAAGCCACCTGA[CG]TTGGGTAATAGTGAGATGGAACAAAAGCAGGAGCTGAGCCTTAGCCACTTCCAAGGCAAA	GTGGCTAAGGCTCAGCTCCTGCTTTTGTTCCATCTCACTATTACCCAACG			APLNR;APLNR	NM_005161;NR_027991	TSS1500;TSS1500
UGP2	0.901749	271.56	1.68929e-34	1.63602e-33	chr2	64088479	+	cg00074365	55712393	72740465	TAACACTCAAAAAAACTCATCAACTCCAATACCTTCTTAAACAAACCCCA	TAACGCTCAAAAAAACTCGTCAACTCCAATACCTTCTTAAACAAACCCCG	I	T	Red	rs77783768	0.023872						OpenSea	CCAAGCTTACACGTTGGGCATGGACAGGGATGGGAAATAGATCAGAGTTACGAGGAAGTA[CG]GGGCCTGTTCAAGAAGGTATTGGAGCTGACGAGTTCTCTTGAGCGCTAATTTAAAACCTG	CGGGGCCTGTTCAAGAAGGTATTGGAGCTGACGAGTTCTCTTGAGCGCTA			UGP2;UGP2	NM_001001521;NM_006759	Body;Body		DMR			2:64088413-64088782	Unclassified
WDR76	0.405239	62.5283	7.33433e-13	1.80901e-12	chr15	44120341	+	cg00074771	30667312		TTAAAAATATAATCCTTCTACAAATTTTCTTTATTTTAATCTTCTTACAC		II									chr15:44119074-44119277	S_Shore	AGCTAGACCAGCTTATGTGCCCCAAATCCCTATCAGAAAAGAATTCTAACAATGAAGTGG[CG]TGTAAGAAGACTAAAATAAAGAAAACTTGCAGAAGGATTATACCTCCAAAGATGAAAAAC	TGGAGGTATAATCCTTCTGCAAGTTTTCTTTATTTTAGTCTTCTTACACG			WDR76;WDR76	NM_024908;NM_001167941	Body;Body		RDMR			15:44120191-44120422	Promoter_Associated_Cell_type_specific
CLDN23	0.655793	12.7301	0.000494287	0.000393837	chr8	8560427	-	cg00074818	22646473		ACTACAACCTAATCCTAAACTACCTAAACAACTACCTCCTACTACTAAAC		II									chr8:8559131-8560867	Island	GGTGCAGGTCAGCTACAGCCTGGTCCTGGGCTACCTGGGCAGCTGCCTCCTGCTGCTGGG[CG]GCTTCTCGCTGGCGCTCAGCTTCGCGCCCTGGTGCGACGAGCGTTGTCGCCGCCGCCGCA	CGCCCAGCAGCAGGAGGCAGCTGCCCAGGTAGCCCAGGACCAGGCTGTAG			CLDN23	NM_194284	1stExon				8:8596484-8598319
	0.458432	19.0507	2.46672e-05	2.5548e-05	chr3	176295392	-	cg00075103	26630492		ACATCAAAAATACTACCAATATTTTTCCCCCTATTTCCTAAAATAAAATC		II										OpenSea	CATTTTCTTTCACATCAAAAGTACTGCCAGTATTTTTCCCCCTGTTTCCTAAGATGGAAT[CG]TCTTGCTCTTAAAGTTATTGAATCTAGGAAAGTTGCCAATTTGGGAAGTTCCAAGCAGTG	CATCAAAAGTACTGCCAGTATTTTTCCCCCTGTTTCCTAAGATGGAATCG								TRUE
	0.755544	29.371	2.56595e-07	3.62526e-07	chr3	72786960	-	cg00075123	64739326		TTTATTTTTTCTAAATAATTTTCCACCCACAACTAACTAAATCCAAAAAC		II									chr3:72788072-72788416	N_Shore	GAATTATCCTTTTTATTTTTTCTGAGTGGTTTTCCACCCACAGCTGGCTGAATCCAGGAA[CG]TGGAACCCATGGATATGGAGGGCCAGCTGTATTGGCTGTGCCTTACAAATGAAGTGCACC	TTATTTTTTCTGAGTGGTTTTCCACCCACAGCTGGCTGAATCCAGGAACG
SFXN1	0.172925	68.4914	9.38238e-14	2.48213e-13	chr5	174905343	-	cg00075204	26649438		AAAAACAATCCCTTAAAAAAAACCCAAATAAAACATAATAACCCCAACCC		II									chr5:174905342-174906065	Island	AGAAATGATAAAGAAGCAGTCCCTTAAGGGAAACCCAAATGGAACATAGTGGCCCCAGCC[CG]CGCAGAGCCCCACACCACCGTGAGGATGGGCTTGGAGTTCCTCTTGGACCCGGGGCGCGG	CGGGCTGGGGCCACTATGTTCCATTTGGGTTTCCCTTAAGGGACTGCTTC			SFXN1	NM_022754	TSS200				5:174837796-174838671
	0.92478	18.7529	2.82991e-05	2.89977e-05	chr2	137180506	+	cg00075620	23786459		AATATCAATACCCCACTCACTCCAATCTATTTACTCAAAATCTAAATACC		II									chr2:137181061-137181301	N_Shore	GTAAGTATGTTATTTTTAAAAATTACAATAAAGGTAGATTAAGTTAAAAAAATAACGATG[CG]GCACCTAGATTCTGAGTAAATAGATTGGAGTGAGTGGGGCATTGACATTTTCAAAACCTC	CGGCACCTAGATTCTGAGTAAATAGATTGGAGTGAGTGGGGCATTGACAT
ADARB2	0.661634	25.2292	1.53666e-06	1.94054e-06	chr10	1726078	+	cg00075956	66687407		TTTTAAAAAAACACCTTTCRATACAATCTCCTCTAACTCAAAAAAACTCC		II										OpenSea	TCACATAAGAAGGCGGTGGGGCTGAGTCCGAGGCCGGATGTGAGGGGTGGACTCTGTAAA[CG]GAGCCTCCCTGAGTCAGAGGAGACTGCACCGAAAGGTGCCCTCTCAAAAGGACTGTGCAA	CGGAGCCTCCCTGAGTCAGAGGAGACTGCACCGAAAGGTGCCCTCTCAAA			ADARB2	NM_018702	Body				10:1716031-1716110
PGBD5	0.273875	58.9491	2.59875e-12	6.13615e-12	chr1	230491641	+	cg00075975	23759507		ACACAACTAAAAATCACAAAATTTTTATAAAAAAAACAATACCCTATTTC		II									chr1:230492716-230492945	N_Shore	GACATGTTCACCAGACAGTGGGGAGAACGATCCAGAGAGAATGTAAGGCTCCCACAGACA[CG]AAATAGGGCACTGCCTTCCCCACAAAAACCCTGTGATTTTCAGCTGTGTGAGGGGAAGGC	CACAGCTGAAAATCACAGGGTTTTTGTGGGGAAGGCAGTGCCCTATTTCG			PGBD5	NM_024554	Body
KIAA0513	0.091138	41.4734	1.81139e-09	3.29893e-09	chr16	85061228	+	cg00076056	53642407	35697403	AAACAACCAACACTTAATATCACATAACAAAACAAAACCTAAAAAACCCA	AAACGACCAACGCTTAATATCACGTAACAAAACGAAACCTAAAAAACCCG	I	A	Red							chr16:85061182-85061802	Island	GAGCCAGCAAGGGGGCGCCGGGCGTACCCGAGAGCGCTCCCACCGAGCGTGGGCAGGCCT[CG]GGCCCCTCAGGCTCCGCCCTGTCACGTGACACCAAGCGCTGGCCGCCTCCCGCCCCCCGC	CGGGCCCCTCAGGCTCCGCCCTGTCACGTGACACCAAGCGCTGGCCGCCT			KIAA0513	NM_014732	TSS200				16:83618486-83619303	16:85060641-85063381	Promoter_Associated
	0.31731	25.8161	1.18853e-06	1.52749e-06	chr5	140892677	-	cg00076195	40629447	41632447	ATCAAAAAACCACTTTATATCATTACACATCTAAATATTTCCAAATTACA	ATCGAAAAACCACTTTATATCATTACGCGTCTAAATATTTCCGAATTACG	I	T	Red	rs251022	0.000418					chr5:140892913-140893189	N_Shore	AAGAAGGGCGGAATCGGGAGGCCACTTTGTGTCATTGCGCGTCTAGATGTTTCCGAATTG[CG]TGTGTGTGTGTGACTGTGCAATATGGTTGTGTATGCTTGCAATGCCGTTGTGCCTATGAG	CGCAATTCGGAAACATCTAGACGCGCAATGACACAAAGTGGCCTCCCGAT							CDMR		5:140872809-140873888	5:140891341-140892957	Promoter_Associated	TRUE
BSN	0.113006	518.237	9.73369e-49	2.07609e-47	chr3	49705435	-	cg00076555	41751424		CCACAACCTTAAAAAAAAACTTTAACTAAAAACTAAAAACCCTAAACTCC		II										OpenSea	CAGAAGTTTTTCCACAGCCTTGGAGAGGGGCTTTGACTGAGGGCTGGGGGCCCTGGGCTC[CG]TTTCCTTCACATTCCAGCTGGCCCGGATCCCTCTGTGGCACAGGGCCCTGCCCGTCACAT	CGGAGCCCAGGGCCCCCAGCCCTCAGTCAAAGCCCCTCTCCAAGGCTGTG			BSN	NM_003458	3'UTR			TRUE
	0.82158	17.6809	4.65351e-05	4.58071e-05	chr2	45016971	-	cg00076774	70782373		ACRATATAAAACAACATACAATTCTCAAAAAACCCCTAAACTACCTATAC		II										OpenSea	GGAATTTGGGTGCGGTGTGAGGCAGCATACAATTCTCAGAGGACCCCTGGGCTGCCTGTG[CG]TCGTGAGCAGTGGGCTGGGGGAGAGAGCTCCCATCCTAAAGGCTTTGTAGCTTGCAAGGC	CGCACAGGCAGCCCAGGGGTCCTCTGAGAATTGTATGCTGCCTCACACCG								TRUE
	0.106018	2427.24	6.83882e-90	2.14019e-87	chr15	37427791	+	cg00077285	19664342		AAACACTACRCCCAATAAATTCAACTACAAAAAAATAAAACATCTAACAC		II			rs1401898	0.061038						OpenSea	CTTGAGCCACTTCTGTAGTCTGGCATCAGTAAGCCCACACACTTGCACTACTCCCCTCTG[CG]TGCCAGATGCTTCATTTTCTTGCAGCTGAATCCATTGGGCGCAGTGCTCATGAGGCCAAA	AGCACTGCGCCCAATGGATTCAGCTGCAAGAAAATGAAGCATCTGGCACG								TRUE		15:37427465-37428136	Unclassified_Cell_type_specific
	0.551218	39.7811	3.53976e-09	6.25609e-09	chr15	79505621	+	cg00077297	74646436		AAAAATCCTACACCCAAATTCAAATCAAACAAATTCACCTAAAAATTACC		II										OpenSea	GGAAATCCCTTTCATCCTGCAGAGAGATCCAAACAGCCCAGATCTGGGCCCTCCACCCCA[CG]GCAACCTCTAGGTGAACTTGCTTGATTTGAATTTGGGTGCAGGATCCCTTTTCATTTCTG	CGGCAACCTCTAGGTGAACTTGCTTGATTTGAATTTGGGTGCAGGATCCC								TRUE
EXOC3	0.889353	63.7613	4.76936e-13	1.19344e-12	chr5	463550	+	cg00077426	30757470		ACTCCTACCATCCTACTAAACAACAAATCCTATTAAACATTCATTACTTC		II									chr5:464887-465666	N_Shore	CCTCACATTAAAAGCAACACCAGTGTCCTCATCGTGAAACTAGACGCCCGATCTTATCCT[CG]AAGCAATGAATGCTCAACAGGACCTGCTGCTCAGCAGGATGGCAGGAGCCGGAGACGTGG	CTCCTGCCATCCTGCTGAGCAGCAGGTCCTGTTGAGCATTCATTGCTTCG			EXOC3	NM_007277	Body					5:463512-463736	Gene_Associated_Cell_type_specific
	0.14466	868.969	1.15168e-61	4.83892e-60	chr5	159305492	+	cg00077477	52719314		ATTATTATCAACCAATAACACATTAACTAAATTAATCAAACAAATTACAC		II										OpenSea	GGGAAATAAGGAGCCAATAAACCAGACCATCTCAGGCAGTTCTGGATTCCCTGTTTTCCG[CG]TGCAATCTGTCTGATTAATTCAGCTAATGTGTTATTGGCTGATAACAATACCTCATTTCC	TTGTTATCAGCCAATAACACATTAGCTGAATTAATCAGACAGATTGCACG								TRUE
C5orf42	0.0452146	16.8523	6.85705e-05	6.53961e-05	chr5	37248894	-	cg00077606	28650334		CATCATTTACAACTCCTAATAAAATAACAAATCCAATCAATAATATCAAC		II									chr5:37248983-37249783	N_Shore	CATTAGAAAAGCATCATTTGCAGCTCCTAATGAAATAACAAATCCAGTCAATAGTATCAG[CG]CTGCTAAAATTATTGAGTGAAAAAATACTGGGAACTTTATGCACTGACATACCCTAAATC	ATCATTTGCAGCTCCTAATGAAATAACAAATCCAGTCAATAGTATCAGCG			C5orf42	NM_023073	5'UTR
	0.406977	86.7536	2.47995e-16	7.86535e-16	chr22	47020733	-	cg00077838	16731303		CTAAAATCCTCCCAACTTCCAAAAAATACTAAACATCAAAACAACTCCCC		II									chr22:47022457-47022659	N_Shore	ACATCCCCCTCCTGGGGTCCTCCCAGCTTCCAGGGGATGCTGGGCATCAGGACAGCTCCC[CG]TAGAGCCTGTGTCCTGTGGGATTTTTTTTTTTTTTTTTTTTGAGACAGAGTCTCGCTCTG	CGGGGAGCTGTCCTGATGCCCAGCATCCCCTGGAAGCTGGGAGGACCCCA
	0.163359	88.3647	1.50462e-16	4.84362e-16	chr5	151078909	-	cg00077904	27621317		TCCTAATTCAAACATTTTTATAATATAAAATCATCTCCRCCCAACCAACC		II										OpenSea	TTAGGTTATTCTCCTGATTCAGACATTTTTGTGGTGTGAAATCATCTCCGCCCAGCCAGC[CG]AAGCTGGGAGCTCACTCCAGCCCACTGCAGCTTGCTGGCCCTCCCTTTCCCTGCCACGTC	CGGCTGGCTGGGCGGAGATGATTTCACACCACAAAAATGTCTGAATCAGG								TRUE				TRUE
	0.103421	20.6355	1.19452e-05	1.30648e-05	chr9	117159975	-	cg00078025	59670465		CTAATTCTACCTATACCAACCCCATCACACTAAAAAAAACCCAACTCTAC		II									chr9:117160139-117161064	N_Shore	GCAAGCAGACTCTGGTTCTGCCTGTGCCAGCCCCATCACACTGGGGAGAGCCCAGCTCTG[CG]CCTCCCTGCTGTGCACCCTTGGGCCAGTCGCGCCCCCTCTCTGGACCTCATTCTCCTCCG	TGGTTCTGCCTGTGCCAGCCCCATCACACTGGGGAGAGCCCAGCTCTGCG										9:117159826-117161158	Promoter_Associated
EIF4EBP3	0.0928995	134.455	3.60304e-22	1.6708e-21	chr5	139927754	-	cg00078221	35655460	39754314	ACTTCCTAAAAATAAAAACCAAAACCCCCTACTAAACATAACCTCAACCA	ACTTCCTAAAAATAAAAACCAAAACCCCCTACTAAACGTAACCTCAACCG	I	A	Red							chr5:139927157-139927491	S_Shore	CCTCGCGACTTTGCTTCCTAGGAATAGGGGCCAGGGCCCCCTACTGAGCGTGACCTCAGC[CG]GAAGCACCGGGTCTTGAGAAGTGGAGTAGTTAGAACAGTTGGGGCAGTTGCTCCGTTTTT	CGGCTGAGGTCACGCTCAGTAGGGGGCCCTGGCCCCTATTCCTAGGAAGC			EIF4EBP3;ANKHD1-EIF4EBP3	NM_003732;NM_020690	Body;Body			TRUE	5:139907342-139908015	5:139926392-139928363	Promoter_Associated
MMP2	0.0428534	164.639	2.37519e-25	1.33573e-24	chr16	55513961	+	cg00078334	70616456		ACATTAACAAAAACRACCCCTATAACTATTTACCAAAAACTTACCTAAAC		II									chr16:55513220-55513526	S_Shore	GGCGGTCTTTGTAAACAACTTTTGGACACATCTGGGCAGTTGCTAAGGGCTCTTGCCAAG[CG]TCTAGGTAAGCCTTTGGCAAACAGCTACAGGGGTCGTTTTTGCTAATGTAGGACTTTGGG	CATTAGCAAAAACGACCCCTGTAGCTGTTTGCCAAAGGCTTACCTAGACG			MMP2	NM_004530	Body				16:54071288-54071970	16:55513718-55514267	Unclassified_Cell_type_specific	TRUE
HTR3A	0.599406	13.9741	0.000269971	0.000227883	chr11	113845487	+	cg00078348	20671441		CTCCCCAAAATAACATAACCAAACAAATAACTAAACACCTCTATAATTAC		II										OpenSea	AGTATAACTAATTAGATGAGGACAAAAGGGCAGACCTGTGGTGACTCCAGTTACCCTTCC[CG]TAACTACAGAGGTGCCCAGTCACCTGCTTGGTTATGTCACCCTGGGGAGTAAAAGAATGG	TCCCCAGGGTGACATAACCAAGCAGGTGACTGGGCACCTCTGTAGTTACG			HTR3A;HTR3A	NM_213621;NM_000869	TSS1500;TSS1500
	0.425077	21.8455	6.91035e-06	7.88051e-06	chr5	154429562	-	cg00078861	62747500		AATAAAATTTATAAATCTACAAAATAAAATCCTACATCCTACCCCCTAAC		II										OpenSea	AGGATGAGAGCAGTGAAGTTTGTGGATCTGCAGAGTGAGGTCCTACATCCTGCCCCCTGG[CG]AGCAGCAAGAGAAAAATGTGGCTCAGCCAGTTTTATTGGAGGGAGACAGAGATGGCTTTG	CGCCAGGGGGCAGGATGTAGGACCTCACTCTGCAGATCCACAAACTTCAC								TRUE		5:154429253-154430343	Unclassified
WNT3A	0.0882897	19.4871	2.01828e-05	2.12337e-05	chr1	228225659	+	cg00078968	47744504		AATTAAACCCACAATAACCRACRATATTTTATATAAATTTCCCCCTAATC		II									chr1:228225442-228225753	Island	GGCCTGGCGCGCGGCGCATACTTCCAGGTTGCTATGACTGGCCTGCGCTCGCCTAATCAC[CG]ACTAGGGGGAAATTCATATAAAATATCGCCGGCCATTGTGGGCCTAACTCGGCGTGACAG	GTTAGGCCCACAATGGCCGGCGATATTTTATATGAATTTCCCCCTAGTCG			WNT3A	NM_033131	Body		DMR		1:226292066-226292625	1:228225380-228225713	Unclassified
PURA	0.133265	105.289	9.74128e-19	3.63007e-18	chr5	139492535	+	cg00079023	61647371		AAACACCCTACTCAAAACTAAACCCAACCTAAATTACTAACCAACTCTAC		II									chr5:139492723-139492966	N_Shore	TCCTTCCAGAAAGGAAGAAGAGTGGGCTAGGGTCTGAATGCTCACAGGGCCTGGTTCATC[CG]CAGAGCTGGCCAGCAACTCAGGCTGGGCTCAGCCCTGAGCAGGGTGCCCCCCTTCCCCAA	CGCAGAGCTGGCCAGCAACTCAGGCTGGGCTCAGCCCTGAGCAGGGTGCC			PURA	NM_005859	TSS1500
THOP1	0.919327	28.9831	3.0275e-07	4.2343e-07	chr19	2811669	+	cg00079169	33605416		ACACCCTCCTACTTAAAACRCRTATAAAACATATCCATAAAATACACCTC		II									chr19:2811638-2811868	Island	TGCAACCTTCGGCCATCTGGCAGGTGGCTACGACGCCCAGTACTACGGGTACCTGTGGAG[CG]AGGTGTATTCCATGGACATGTTCCACACGCGCTTCAAGCAGGAGGGTGTCCTGAACAGCA	CACCCTCCTGCTTGAAGCGCGTGTGGAACATGTCCATGGAATACACCTCG			THOP1	NM_003249	Body				19:2762270-2763115
TAOK2	0.764714	16.0223	0.000101411	9.34703e-05	chr16	29999710	+	cg00079224	40658330		AACRACAAAACAAAACAAACAAAAACAACCTAAACCAAAAACACAATTCC		II									chr16:29997636-29997849	S_Shore	AACCTGTCCCCTTCCCCCCACCAAAAAAAGAAAAAGACAAACACAAATAAAATATCTGAG[CG]GAACTGTGCCTTTGGCCCAGGCTGCCTCTGTCTGCTTTGTCCTGCCGCCTAGCCTCCCCG	GCGGCAGGACAAAGCAGACAGAGGCAGCCTGGGCCAAAGGCACAGTTCCG			TAOK2;TAOK2	NM_016151;NM_004783	3'UTR;Body
OR6M1	0.829646	22.014	6.40572e-06	7.34282e-06	chr11	123676903	+	cg00079598	66630508		AACAACAACAAAAAACATCACCATCATCTCCCTAATATAAATTAATCATC		II										OpenSea	GTGTATAAGATATCCAGAAAGGACAAATTACTGAGGAAGAAGTACATTGGAGTTTGCAGG[CG]ATGATCAATCCATATCAGGGAGATGATGGTGATGTTTCCTGTTGCTGTTAATGTGTAAGT	ACAGCAACAGGAAACATCACCATCATCTCCCTGATATGGATTGATCATCG			OR6M1	NM_001005325	1stExon
B2M	0.0530306	26.1402	1.03182e-06	1.33861e-06	chr15	45003652	-	cg00079638	45748463	31768482	TCTAACCTAACACTACATCACTAACTTAAAAACAAATAACAATCCCTACA	TCTAACCTAACACTACGTCGCTAACTTAAAAACAAATAACGATCCCTACG	I	A	Red							chr15:45003460-45004345	Island	AAAGTCCCTCTCTCTAACCTGGCACTGCGTCGCTGGCTTGGAGACAGGTGACGGTCCCTG[CG]GGCCTTGTCCTGATTGGCTGGGCACGCGTTTAATATAAGTGGAGGCGTCGCGCTGGCGGG	TCTAACCTGGCACTGCGTCGCTGGCTTGGAGACAGGTGACGGTCCCTGCG			B2M	NM_004048	TSS200	high-CpG:42790883-42791467			15:42790775-42791696	15:45002488-45004846	Promoter_Associated
SLFN11	0.160857	1048.36	1.29523e-66	7.32847e-65	chr17	33701776	+	cg00080081	17644455		ATAAATTATAAAACAACATAAACATTATAACCTCATTTTAACAAACRTAC		II									chr17:33700487-33700760	S_Shore	ATACATATACAATGTGTGTATGGATACATGTACATACATATTACACTTATGTGTATGTTA[CG]CACGTTTGTTAAAATGAGGTCATAATGTTCATGCTGTTTCATAACCCACTTTCTTTCAAT	CGCACGTTTGTTAAAATGAGGTCATAATGTTCATGCTGTTTCATAACCCA			SLFN11;SLFN11;SLFN11;SLFN11;SLFN11	NM_001104587;NM_152270;NM_001104588;NM_001104590;NM_001104589	TSS1500;TSS1500;TSS1500;TSS1500;TSS1500
C17orf82	0.593366	12.2509	0.000625348	0.000486693	chr17	59490613	+	cg00080125	61679383		CCTCCCATTAAAACTTAACCCAAAACATTAATAACTTTTAATCCAAAAAC		II									chr17:59488115-59490485	S_Shore	CGTTATTCCAGCGGGAGGTGGTGGGGACTGGGGAGGGCCCAGGGGTCAGCCTGAGAATCT[CG]CCCTTGGATTAAAAGCCACCAATGCTCTGGGTCAAGTCTCAATGGGAGGCTGGGGATGTA	CGCCCTTGGATTAAAAGCCACCAATGCTCTGGGTCAAGTCTCAATGGGAG			C17orf82;C17orf82	NM_203425;NM_203425	3'UTR;1stExon
	0.433377	56.9995	5.22916e-12	1.20349e-11	chr10	21558201	-	cg00080188	63639330		AAAATTAATTATATACAACAACAACAAATACTAAACTCCAAAAACTAACC		II			rs12266119	0.011941						OpenSea	GTCCTCTAAGAGGGGTTGGTTGTGTACAACAACAGCAGATGCTGAACTCCAAGGGCTGGC[CG]AGGCAGCCTGGGCCAAAGAAATTGGGCCCTCCTCCCCCTAAATGAGAGTGCAAATGAACA	CGGCCAGCCCTTGGAGTTCAGCATCTGCTGTTGTTGTACACAACCAACCC								TRUE
	0.713291	16.0972	9.78801e-05	9.04849e-05	chr8	117948764	-	cg00080252	12639444		ACCTATATTATTCCTTATCCAATTAAACCTTAAACCATTTCAATAAAACC		II									chr8:117950472-117950717	N_Shore	CAGGCTGAGTAACCTGTATTGTTCCTTATCCAGTTGAGCCTTAAGCCATTTCAATAGAGC[CG]AATTTTATGAACATAGTGAATTTAAACACTTATTCACTCTTACTCACTCACTCATGCAAC	CGGCTCTATTGAAATGGCTTAAGGCTCAACTGGATAAGGAACAATACAGG
	0.0569481	113.853	8.69708e-20	3.46336e-19	chr4	184492770	-	cg00080333	39640492		TATCATTAAACAACAACCAAAACTTAAAACTCCTCAACCTTAAAACTATC		II										OpenSea	CTGCACAGACTTGTCATTGAACAGCAGCCAAAACTTGAGGCTCCTCAACCTTGAGGCTGT[CG]GCCAAGTGGCCCTGCTAGCTTCCCTCCCCTGAGTCCTGCCAGCACTTCCTGTTTCTGTTC	GTCATTGAACAGCAGCCAAAACTTGAGGCTCCTCAACCTTGAGGCTGTCG								TRUE		4:184492754-184492822	Unclassified_Cell_type_specific
	0.851133	30.3923	1.66355e-07	2.40867e-07	chr5	1144950	-	cg00080423	23808369	40767405	CAACCCTACTAAAATACCCATCTAAATAAACAAAAACCACTACCATCCCA	CAACCCTACTAAAATACCCGTCTAAATAAACAAAAACCACTACCATCCCG	I	A	Red								OpenSea	GTCTCTGAGTTCCAGCCCTGCTGAAATGCCCGTCTGAATAAACAGGGGCCACTGCCATCC[CG]GCTGCGCATGCACAGGCCTCCGAGCGGCAGAAAGCAGGGATGACACCAATGTGGCTTTAA	CAGCCCTGCTGAAATGCCCGTCTGAATAAACAGGGGCCACTGCCATCCCG									5:1197950-1198045
CCDC163P	0.0465266	47.7244	1.61576e-10	3.26565e-10	chr1	45965679	-	cg00081251	26633310		AATTCAAAACTTCRAATTAATTTTAAAAATCCRACTTTAAACTAACTACC		II									chr1:45965586-45966049	Island	TGCCGCCGCCGGGTTCAAAACTTCGGGTTGGTTTTGAAAGTCCGACTTTGGACTGGCTGC[CG]CAGCGCCACCTGGGAAACTGAGGTCGCCTCTTGCGAACACAACCGGCGATGGAGGCGGTG	CGGCAGCCAGTCCAAAGTCGGACTTTCAAAACCAACCCGAAGTTTTGAAC			CCDC163P;MMACHC	NM_001102601;NM_015506	TSS200;TSS200				1:45738174-45738655	1:45964910-45966192	Promoter_Associated
SAMD14	0.202453	35.494	1.99486e-08	3.23476e-08	chr17	48201233	+	cg00081324	52807416		CAATATCTATCCCTACTCAAACCTAACTTAAACCCAAACCTAACRAAAAC		II										OpenSea	GGGAGTAGAGGGTAGGGAGGTTGGGGAGTAGGGGCAGAAAAGCCCAGGGAAGGGAGAGCT[CG]TTTCCGTCAGGCCTGGGCTTAAGTCAGGCCTGAGTAGGGACAGACACTGAGATTGAGGCC	AGTGTCTGTCCCTACTCAGGCCTGACTTAAGCCCAGGCCTGACGGAAACG			SAMD14	NM_174920	Body			TRUE				TRUE
RGNEF	0.410146	84.2993	5.34689e-16	1.65763e-15	chr5	72922957	-	cg00081602	59616426		CAATTAAATTTCTAAAAAAAAATCCATCTCTATAAACCCACAACRTCCCC		II									chr5:72921593-72922527	S_Shore	TTCCCAGAGACCAGTTAGATTTCTAAGAAAGAATCCATCTCTATAGGCCCACAGCGTCCC[CG]CATTGGTTGGCTGGGTGGGCCGAGGAACAGTGGCAACATCTGTGTTTGTGCGGCTTCTCC	CGGGGACGCTGTGGGCCTATAGAGATGGATTCTTTCTTAGAAATCTAACT			RGNEF	NM_001080479	5'UTR		CDMR
	0.508339	19.0796	2.43418e-05	2.524e-05	chr5	116306180	-	cg00081714	49654394		TCCAACTTTTACCACTACCATCTACTAAAAACTAATTAAAACTAACAACC		II			rs73782990	0.014181						OpenSea	TTTGGATTCCTTCCAACTTTTGCCACTGCCATCTGCTAGAAACTGGTTAAAACTGGCAAC[CG]GCCAAGAGAGATACATCCACTCTTAAAACCCATGCCCGGAAGTGATGCACATTATTTACA	CCAACTTTTGCCACTGCCATCTGCTAGAAACTGGTTAAAACTGGCAACCG								TRUE
ACOT7	0.120257	253.669	3.78072e-33	3.38448e-32	chr1	6390793	+	cg00081799	25621453	21708478	TAAAATCAATACACCAAAAACTATTAAATTTTTAACCAATAAAAAAAACA	TAAAATCGATACGCCAAAAACTATTAAATTTTTAACCAATAAAAAAAACG	I	A	Red								OpenSea	CGCTGAAAGCACCCTGTCCCTGCAGCGAGGGGATGGGAGCCAGGGGAGTCAGAAGCTACC[CG]TCCCCTCCACTGGCCAAAAACCCAACAGCTCTTGGCGCATCGATCCTAAGCGACAAGGCA	TAGGATCGATGCGCCAAGAGCTGTTGGGTTTTTGGCCAGTGGAGGGGACG			ACOT7;ACOT7;ACOT7;ACOT7	NM_181864;NM_181865;NM_007274;NM_181866	Body;Body;Body;Body				1:6313380-6313433	1:6390329-6392291	Unclassified	TRUE
	0.627523	51.3643	4.11606e-11	8.78326e-11	chr2	43187471	+	cg00081919	41765368		CAAATAATAACTAATCCTCCAAAAAATTACTCTAAACCACTCACCTACTC		II										OpenSea	TGAGAAGCAAGCTGGAGACAGCTGAGTGATGAGGGCAGAAATCAATGCAGGTGGGGTCAC[CG]AGCAGGTGAGTGGCCCAGAGTAACCCTCTGGAGGACCAGCCACCATCTGAACTCTGTGAG	AGATGGTGGCTGGTCCTCCAGAGGGTTACTCTGGGCCACTCACCTGCTCG								TRUE
SLC12A5	0.0861206	25.2898	1.49632e-06	1.89276e-06	chr20	44660920	-	cg00082874	26738372		CCTAATTACAAAATCTCRAACCAAAAAACCCCTATTCCTATCCCCTAAAC		II									chr20:44660342-44660948	Island	GCGCGGGGCCACCTAGTTGCAGGGTCTCGGGCCAGGAAGCCCCTATTCCTGTCCCCTGAG[CG]CCACCCGCCCCCGCGAAGGAGGAGGCGCTTGGGAGGGGGTGTGAAAGGCAGAGGGGAGGG	CTAGTTGCAGGGTCTCGGGCCAGGAAGCCCCTATTCCTGTCCCCTGAGCG			SLC12A5;SLC12A5	NM_020708;NM_001134771	Body;Body				20:44093750-44094343
TYMP	0.509792	19.4837	2.02145e-05	2.12639e-05	chr22	50967392	-	cg00082897	28768483		TCTTTTTCCTACTCCAAAAAACCTAATCTAAAACCAAAAAAACCCCAAAC		II									chr22:50963608-50970768	Island	CCATCAGTGGATCTTTTTCCTGCTCCAAGGGGCCTGGTCTGGAGCCAGAGGGGCCCCAAG[CG]CTGTGCTGGGGAACGGGGTGGGGAGAACTGTGCTGGGGAGCAGGGTGGGGAGAAGCCTTG	CTTTTTCCTGCTCCAAGGGGCCTGGTCTGGAGCCAGAGGGGCCCCAAGCG			TYMP;TYMP;TYMP	NM_001113756;NM_001953;NM_001113755	Body;Body;Body					22:50966898-50967760	Unclassified_Cell_type_specific
	0.272064	304.899	7.29591e-37	8.12639e-36	chr17	52194268	-	cg00082912	49730439		TCTACTCTAACCCRCAAAAATAATCCAAAATAAATTCACCATAAATTTTC		II										OpenSea	GCCTTGCTGCCTCTGCTCTGACCCGCAGAAATGGTCCAGGGTAAGTTCACCATAAATTTT[CG]TGGCTTGCTCAGAGACTGGGGCTTCTGTGATGAATTTTTCTTCCATCCCCGAGGTGATGG	CTGCTCTGACCCGCAGAAATGGTCCAGGGTAAGTTCACCATAAATTTTCG								TRUE
C10orf41	0.22975	12.0858	0.000678334	0.000523678	chr10	77165293	+	cg00082939	53799304		CTAAACCTTACTCCCAATCAAATAAAACRAACCTAAATACAAAAACCTCC		II			rs112197680	0.098856					chr10:77155128-77169600	Island	CTCCCCACCCCTGTCCTGCCCCGCCTCGCGGTCCCTGGGAGCGGGGAGAGAAAGCGCGCG[CG]GAGGCCTCTGCACCCAGGTCCGCCCCACCTGACTGGGAGCAAGGCCCAGATTCGCGGGGC	TGGGCCTTGCTCCCAGTCAGGTGGGGCGGACCTGGGTGCAGAGGCCTCCG			C10orf41;C10orf41	NR_024421;NR_024422	Body;Body				10:76835144-76835519	10:77165139-77165377	Unclassified_Cell_type_specific
	0.0461645	274.032	1.11138e-34	1.08818e-33	chr6	101840329	-	cg00083018	35807407		TAACCCCTTCTTTATACAACCCRTTTAAAATAATCTCTTAAACCCAATAC		II									chr6:101841425-101841905	N_Shore	GGAATCCCCCCTGGCCCCTTCTTTATGCAGCCCGTTTGAAATGGTCTCTTGAGCCCAGTG[CG]CCTGGCCTGTTCCCGCTTAGCCTCACTTAAATCTCCTCGCGAATCTGAGCTGGCCAACTT	GGCCCCTTCTTTATGCAGCCCGTTTGAAATGGTCTCTTGAGCCCAGTGCG									6:101947050-101947092
	0.456518	40.1154	3.09926e-09	5.50931e-09	chr10	30404617	-	cg00083042	66606321		TTAAAAAACCCTCAAACCAACTTTTCCTAAACTAAAAATTAAATAACTAC		II										OpenSea	TTCGAGGAGATTTGAAGAACCCTCAAACCAACTTTTCCTAAACTAGAGATTAAATAACTG[CG]GAAAATTCCGAAGGAGTAAGATAAGACACTTATGGTCTTTTCTAAAAAAAGACGTGTTGG	CGCAGTTATTTAATCTCTAGTTTAGGAAAAGTTGGTTTGAGGGTTCTTCA
KCNMA1	0.813778	17.054	6.23788e-05	5.99643e-05	chr10	79314844	+	cg00083188	50715509		ATCCTCTTTCTTAAATCTACACTAAACTAAAAAAATTCTTCATCTAATAC		II										OpenSea	CTTCCTTGATCATCTCTTCACTCTTACCACATACACACACGCACGCACACCACAGGAAAA[CG]CATCAGATGAAGAACTTCCCCAGTCCAGTGCAGATTTAAGAAAGAGGACACTGACATAGG	CGCATCAGATGAAGAACTTCCCCAGTCCAGTGCAGATTTAAGAAAGAGGA			KCNMA1;KCNMA1;KCNMA1;KCNMA1	NM_001161353;NM_001161352;NM_002247;NM_001014797	Body;Body;Body;Body			TRUE
OSTBETA	0.464366	79.2297	2.68799e-15	7.94024e-15	chr15	65337425	+	cg00083193	69631338		ATATACCCACTCCAAATCTCTATTACCCAATATCATCAATATTTAACCAC		II										OpenSea	TGCCATGACCTTCACTATGAGAAAGCACAGGCTGTAAAAGGCCAGCCTGGCTCCCTGCTC[CG]TGGTTAAATATTGATGATATTGGGCAATAGAGACCTGGAGTGGGCACACTACATATCCCC	TGTGCCCACTCCAGGTCTCTATTGCCCAATATCATCAATATTTAACCACG			OSTBETA	NM_178859	TSS1500
EEF1D	0.211169	172.077	4.37489e-26	2.56702e-25	chr8	144676110	-	cg00083359	63794341		ACCATCTCTCCTAACAAAAACCAAATCTAAACTTCAAAACTTACRCAAAC		II			rs1057556	0.260672					chr8:144675988-144676207	Island	GGACGCAGCGCACCATCTCTCCTAACAGAGACCAAGTCTGAGCTTCAAAGCTTGCGCAGA[CG]ACAGGCACGTGCAAGCCTCTCCTCTCCAGCAGGAGAGCCCGGAGCAGGACACAGCGACTC	CGTCTGCGCAAGCTTTGAAGCTCAGACTTGGTCTCTGTTAGGAGAGATGG			EEF1D;EEF1D;EEF1D;EEF1D;EEF1D;EEF1D;EEF1D	NM_001130053;NM_032378;NM_001130055;NM_001960;NM_001130056;NM_001130057;NM_001130054	5'UTR;5'UTR;5'UTR;5'UTR;5'UTR;5'UTR;5'UTR
MTHFSD	0.787188	22.4066	5.37085e-06	6.23304e-06	chr16	86565980	-	cg00083399	67804398		AAAACCTCCTACCAACACTCAAAAACACTATCTACTAACAACCTAATTCC		II									chr16:86565357-86565861	S_Shore	GGGTGTGTCCGGGGGCCTCCTGCCAACACTCAGGGGCACTGTCTGCTGGCAGCCTGGTTC[CG]GAAGGTGCTGGTGCTCACCCTGGAGGGTGACATCCTTCCCAGCCTGCTGCTCTCGGGCGC	CGGAACCAGGCTGCCAGCAGACAGTGCCCCTGAGTGTTGGCAGGAGGCCC			MTHFSD;MTHFSD;MTHFSD;MTHFSD;MTHFSD;MTHFSD;MTHFSD	NM_001159380;NR_027490;NM_001159377;NM_022764;NM_001159379;NM_001159378;NR_027489	Body;Body;Body;Body;Body;Body;Body
SDK1	0.882083	20.0246	1.57801e-05	1.69185e-05	chr7	3996856	-	cg00083596	69629399		TTTAAAATACTCCTAATCATAAAAAACAACACCCTTATACTAATAAACAC		II										OpenSea	AGGGGTGGGGGTTTGGGGTGCTCCTGGTCATGGAAGGCAACACCCTTGTGCTGATGGACA[CG]TGGACCTACACACGTAATAATGTTGCATGGGACGTGCATGTGCCGTCTTTTCACGCACAC	TTGGGGTGCTCCTGGTCATGGAAGGCAACACCCTTGTGCTGATGGACACG			SDK1	NM_152744	Body				7:3963382-3963450
KRTDAP	0.73425	28.6241	3.52974e-07	4.89384e-07	chr19	35981371	+	cg00083616	23707400		CTATACTCATCTACCTCCTTAACAATATAAAAAACAAACACTAAAACCCC		II										OpenSea	GGAGCACCACGGCAGGAAGGACCGGGATCTTCATGGCGTCAAGTTTGGGGTGCTCTGAGG[CG]GGGCCTCAGTGCTTGCTCTTTATATTGCCAAGGAGGCAGATGAGCACAGAAATGGGGTCC	CGGGGCCTCAGTGCTTGCTCTTTATATTGCCAAGGAGGCAGATGAGCACA			KRTDAP	NM_207392	TSS200
C22orf33	0.172008	722.242	6.54051e-57	2.15066e-55	chr22	37404577	+	cg00083659	49727462		ACACTCTCTATTTCCTAAAAAAATCCTAAAAAACTAAACTTACAAAAAAC		II										OpenSea	AGCACTGGCCCATTCCTGTCTGGCTGTTGCTCAGCCTGGACAAAGAGTGGGTATAGTGAA[CG]CCTCCTGCAAGCCCAGCCTTTCAGGATTTCCCCAGGAAACAGAGAGTGCTGTGGTTAAAC	CGCCTCCTGCAAGCCCAGCCTTTCAGGATTTCCCCAGGAAACAGAGAGTG			C22orf33;C22orf33	NM_178552;NM_001163857	TSS1500;TSS1500
	0.943553	13.7292	0.000303909	0.000253623	chr12	132944010	+	cg00083790	46801467	13659322	TACACAACCTTTAAACCTACCACCTACAAAACATCTACTAAAAATAATCA	TACACAACCTTTAAACCTACCGCCTACGAAACGTCTACTAAAAATAATCG	I	C	Grn	rs28421229	0.31536						OpenSea	CACCAGATATAACAGCGACGCCTGGATGGAACGCGCTTCCACATTCCATCACAACAGAAG[CG]ATCATTTTTAGCAGACGCCCCGTAGGCGGCAGGCCCAAAGGTTGTGCAACTGAGGGAGGG	TGCACAACCTTTGGGCCTGCCGCCTACGGGGCGTCTGCTAAAAATGATCG									12:131454083-131454778			TRUE
MAPK8IP2	0.12939	115.474	5.5576e-20	2.24148e-19	chr22	51039805	-	cg00083937	28644334		AAAAACTAAAATTAAAAAAACRCTAAACCTCTAAATTTAAACCTCACTCC		II			rs2238834	0.28179					chr22:51038494-51039752	S_Shore	GCCCTGCGGGAAGGGACTGGGGTTGGGAGGACGCTGGGCCTCTGGGTTTAGGCCTCACTC[CG]CCGGAGAGGGGGAGACAAACAGGCCAGACTCTCTTCCCAGAGCAGGAGCGACCCCTCCCC	GGGACTGGGGTTGGGAGGACGCTGGGCCTCTGGGTTTAGGCCTCACTCCG		TRUE	MAPK8IP2	NM_012324	Body
AP4E1	0.757237	28.5241	3.68418e-07	5.0948e-07	chr15	51243589	-	cg00083959	34617475		ACTACTAAAACTACTTTCAATTTCTTACCATATAACCTCCCAACAAAACC		II										OpenSea	GGCTGTCCTTAGCTGCTAGAGCTGCTTTCAGTTTCTTGCCATGTGGCCTCCCAACAGGGC[CG]CCTGCTTCATCAAAGCCAGTAGTGGAGATCAGTTTTTTTTCAAGACAGAGGTCACAATTT	CGGCCCTGTTGGGAGGCCACATGGCAAGAAACTGAAAGCAGCTCTAGCAG	TRUE		AP4E1	NM_007347	Body
PPP2R2B	0.871865	38.6172	5.63456e-09	9.73857e-09	chr5	146133678	+	cg00083993	26762374		CTCCAAAACRACTATTATAATTTCCAATCATCCTTCATCTAACACRTAAC		II										OpenSea	CCAAAAATAATCTGAAAGTCCCCAAGATATTTTGCCCACCAAAGTTCTGCCACAAGCCCC[CG]CCACGTGTCAGATGAAGGATGATTGGAAATTACAACAGCCGTTCTGGAGGGCAATTTAGC	TCCAGAACGGCTGTTGTAATTTCCAATCATCCTTCATCTGACACGTGGCG			PPP2R2B;PPP2R2B;PPP2R2B;PPP2R2B;PPP2R2B;PPP2R2B;PPP2R2B	NM_181674;NM_001127381;NM_181677;NM_181676;NM_181675;NM_004576;NM_181678	Body;Body;Body;Body;Body;Body;Body			TRUE
	0.812149	13.4925	0.000340864	0.000281393	chr7	176739	+	cg00084019	15755485		ACCAAAAAACCCCCTAACRTAAATATAAATAAACTTCAACTAAATAAAAC		II									chr7:178517-179127	N_Shore	CGAAGTCGGCCACCGCCCCACACTTTAGTCAGTTGGGTGACCTGGCCGGCCCTGGGAGGA[CG]CCTCATTCAGCTGAAGCTCATCCACATCCACGTCAGGGGGCTCCTTGGTGTCCCGGAGAT	CGCCTCATTCAGCTGAAGCTCATCCACATCCACGTCAGGGGGCTCCTTGG
TSNARE1	0.296117	25.0175	1.6863e-06	2.11705e-06	chr8	143360290	+	cg00084202	16803327		TTAACATAACTCCCAAAAAACAACAAATAACCTATCCATTCATTAATCAC		II									chr8:143361313-143361642	N_Shore	GGGCGGGGAAGAGTCAAGCTGGGGCCCAGGCTCCTCCCTGGCTCTGCCCAAACTCCTCAA[CG]TGACCAATGAATGGACAGGTCACCTGCTGCTCCCTGGGAGCTATGTCAAGGGCCAGCTGG	CGTGACCAATGAATGGACAGGTCACCTGCTGCTCCCTGGGAGCTATGTCA			TSNARE1	NM_145003	Body
DLL1	0.100718	76.177	7.24264e-15	2.07955e-14	chr6	170595920	+	cg00084338	65632336	47779438	AAAAATAAACACAAAAACACCCACCAACTCCCATTAACAAAAAAAATACA	GAAAATAAACGCAAAAACACCCGCCGACTCCCATTAACGAAAAAAATACG	I	T	Red							chr6:170597246-170597499	N_Shore	CCCCACCTCCTCACACACACCCCTCGCGTGTACACACACACACACACACACACACGCACA[CG]CACCCCTTCCGCCAATGGGAGCCGGCGGGTGTCCCTGCGCCTATCCCCGGAGAGATCTAA	CGCACCCCTTCCGCCAATGGGAGCCGGCGGGTGTCCCTGCGCCTATCCCC			DLL1	NM_005618	Body				6:170437809-170437895
SPG20	0.113498	218.091	2.85854e-30	2.16243e-29	chr13	36944471	+	cg00084432	39626319		AATTATCTTCCCCATCTCCTAACTCCTACCAAAAACTAATACTAAAACAC		II										OpenSea	GGTGCTGATCCATCTGCTGGGCCGTCACCTCCCGAGAGAGCGTGTGTTCCTCCAACCACG[CG]TGTCTTAGCACCAGTCTCTGGCAGGAGCCAGGAGATGGGGAAGACAATTTAAATGATTCA	ATTGTCTTCCCCATCTCCTGGCTCCTGCCAGAGACTGGTGCTAAGACACG			SPG20	NM_001142294	TSS200
SNORA30	0.840872	11.1452	0.00108143	0.000796114	chr16	30721139	-	cg00084577	30778481		CATATACCCTTTCCAAAACTAAAAAACCCACCCTATAACTTACAAAACCC		II										OpenSea	TTACTCTTCCTCATGTACCCTTTCCAGAGCTGAAAAACCCACCCTGTGGCTTGCAGGGCC[CG]TGGACTTTGTGACCTTGTTCTCCTGCTATAGATGGGGACTTTCAACCCCAAGAGGATGAG	CGGGCCCTGCAAGCCACAGGGTGGGTTTTTCAGCTCTGGAAAGGGTACAT			SNORA30;SRCAP	NR_002966;NM_006662	TSS1500;Body
	0.662256	43.5967	7.89066e-10	1.48955e-09	chr6	40929496	+	cg00084604	22686498		AAACTACAAACTTACCTCAAAAACACAAAAATAATAATTTAATAAACTAC		II										OpenSea	CGACACACATTCACTCCCTCCGCCTAATAATCCCAACCCAGATCCCCTGGAGTATCATCT[CG]TAGTTCATTAAACCATCACCTCTGTGTCCCTGAGGCAAGCTTGCAGTCTGTTGAGATTTT	GACTGCAAGCTTGCCTCAGGGACACAGAGGTGATGGTTTAATGAACTACG								TRUE
GATAD1	0.0133299	35.0104	2.43168e-08	3.90369e-08	chr7	92076896	+	cg00084687	41630466	48771459	AAAAACAATAAAAACATCAACACAAAACTACCAATAAAAAAACCAAACCA	AAAAACGATAAAAACGTCGACACGAAACTACCGATAAAAAAACCAAACCG	I	C	Grn							chr7:92076699-92077395	Island	CCTGGCCTCCGCCTGCGGAGCCGGCGGAACCCGCTTCCCGCCTCCACGGGGCAGCGCCAG[CG]GCCTGGTCCTTTCACCGGCAGCTCCGTGCCGACGCTCTCACCGCTCTTCCTATCGCCGGG	CGGCCTGGTCCTTTCACCGGCAGCTCCGTGCCGACGCTCTCACCGCTCTT		TRUE	GATAD1;GATAD1	NM_021167;NM_021167	1stExon;5'UTR	high-CpG:91914692-91915298			7:91914598-91915351	7:92075958-92078267	Promoter_Associated
	0.790525	13.6065	0.000322535	0.000267709	chr2	8723906	+	cg00085123	24662493		CTAAAACTCTAACTACRTACTAACTCCCAAAAAAAAAACCTACTACAAAC		II									chr2:8723855-8724093	Island	CCTGCACCAGCGCTTCCGGGCTGGGTCAGAAAAACAGGTCGTCCTCGCCGCCCGCGCCGG[CG]CCTGCAGCAGGTTCCTCTTCTGGGAGCCAGCACGCAGCCAGAGCTCCAGGGAGGGGGGTG	TGGAGCTCTGGCTGCGTGCTGGCTCCCAGAAGAGGAACCTGCTGCAGGCG								TRUE	2:8641313-8642176	2:8723689-8724336	Unclassified	TRUE
	0.459325	33.0031	5.56894e-08	8.56042e-08	chr5	1855960	+	cg00085370	14636306		AAAAAAATCATATATTTACRCTACRATAACAAACAAAACCATTTAACRAC		II									chr5:1856773-1858444	N_Shore	GCGGGGCCCATCAGTCATCCCTGAGCACAGACTCCGCTTGCCCTGCACTTACAGCCGTCA[CG]TCGCTAAATGGCTCTGCCTGTTACCGCAGCGCAAATACATGATCCTTTCACTTTGCAGAT	CGTCGCTAAATGGCTCTGCCTGTTACCGCAGCGCAAATACATGATCCTTT									5:1908866-1908992
OR1G1	0.639728	22.2454	5.77361e-06	6.66466e-06	chr17	3031874	-	cg00085430	51690448		CTTTAAACTTTCTCAAACTAAAATAATTTTTCCCATCCCATTTATCAAAC		II										OpenSea	TACTCCCTCACCTTTAGGCTTTCTCAGGCTGAAATAGTTTTTCCCATCCCATTTATCAGA[CG]AGCTAAGCTTCAGGTCTCACCTTAGATGTCACCTCTTCTGGGAAGTCTTTCCCAACTCAT	TTTAGGCTTTCTCAGGCTGAAATAGTTTTTCCCATCCCATTTATCAGACG			OR1G1	NM_003555	TSS1500
OAS2	0.210761	47.9236	1.49818e-10	3.03633e-10	chr12	113416442	+	cg00085448	58800510		AAAACTTCAAATATTCCTAAATAAACCAACCCAACTTCTAAACAAACACC		II										OpenSea	TTCACTGTCTTGCCGGCAGCCAGCTGAGAGCAATGGGAAATGGGGAGTCCCAGCTGTCCT[CG]GTGCCTGCTCAGAAGCTGGGTTGGTTTATCCAGGAATACCTGAAGCCCTACGAAGAATGT	CGGTGCCTGCTCAGAAGCTGGGTTGGTTTATCCAGGAATACCTGAAGCCC			OAS2;OAS2;OAS2	NM_001032731;NM_002535;NM_016817	1stExon;1stExon;1stExon			TRUE		12:113415627-113416688	Promoter_Associated	TRUE
	0.131078	24.1619	2.45871e-06	3.0119e-06	chr1	208040203	-	cg00085493	21711474		AAATCTCTCTCTAATCCTTAAAAACATAACCCTCTCAATAAATCACAAAC		II			rs926628	0.334545					chr1:208041862-208042718	N_Shore	AAAACATGCTGGGGTCTCTCTCTGATCCTTGGAAGCATAACCCTCTCAATGGGTCACAGG[CG]ATTTAGAGAAGGAAGAGCCGGGAGGAGGAGCCAAATTTTTCCACTGAACGAAAGGCATGA	CGCCTGTGACCCATTGAGAGGGTTATGCTTCCAAGGATCAGAGAGAGACC										1:208040112-208040408	Promoter_Associated_Cell_type_specific
TNFRSF18	0.394787	12.1055	0.000671776	0.000519074	chr1	1142405	+	cg00086243	34674509		CCCATAATAAATTTCACACCTAAAACCAACCAAATAAAATATACTAAACC		II									chr1:1141670-1142150	S_Shore	AGAGCCTCAACCATGGAGCCCCGTGCTGGGGAACCCCACAGAATGGGGACAGGGACCCCT[CG]GCTCAGCACACCCCACCTGGCTGGCTTCAGGTGTGAAACTCACCATGGGCTGCAGGCCTG	CGGCTCAGCACACCCCACCTGGCTGGCTTCAGGTGTGAAACTCACCATGG			TNFRSF18;TNFRSF18;TNFRSF18	NM_148902;NM_148901;NM_004195	TSS1500;TSS1500;TSS1500					1:1141523-1143111	Unclassified
PUSL1	0.0608584	12.6898	0.00050415	0.000400943	chr1	1242895	-	cg00086266	58637332	11646380	CAAAAAAAACTCAACCCAATAAAAATACAAACACAAAACAAAAACAAACA	CGAAAAAAACTCAACCCAATAAAAATACAAACACAAAACGAAAACGAACG	I	A	Red							chr1:1242400-1245185	Island	GACTGCAGGGCCCGGGAGGGGCTCAGCCCAGTGGAGGTGCAGACACAGAGCGGGGGCGGA[CG]GTCCCGAGGTGCCCACGGCTGCCCACGCGCACGCCCTCCACCCGGGGCGGCCGCACAGGG	CGGGAGGGGCTCAGCCCAGTGGAGGTGCAGACACAGAGCGGGGGCGGACG			PUSL1;ACAP3	NM_153339;NM_030649	TSS1500;Body				1:1232135-1235040
BTBD12	0.201589	10.9803	0.00117421	0.000856762	chr16	3662233	-	cg00086297	15755389	12635438	AAAACTTTACACATCATATTAAAAATTTAAACTTCAACTTAAAATCATCA	AAAACTTTACACATCGTATTAAAAATTTAAACTTCAACTTAAAATCGTCG	I	A	Red							chr16:3661120-3661775	S_Shore	CTTGGTATTTGAGGGACTTTACACATCGTATTAAGGGTTTGAGCTTCAACTTGGGGTCGT[CG]GGAGCCATTGAAGGTTTTTTGTTGTTTGTTTTTTGAGACGGGGTTTTGCTCTTGTTGCCC	GGGACTTTACACATCGTATTAAGGGTTTGAGCTTCAACTTGGGGTCGTCG			BTBD12	NM_032444	TSS1500					16:3660584-3662298	Promoter_Associated
NRP2	0.523917	21.123	9.57524e-06	1.06481e-05	chr2	206566025	-	cg00086429	40603405		CTTTTAAACACTAATAATTTCTACCTATAATTCCAACCCTTTAAAAAACC		II										OpenSea	GAGGCTGGGTCCTTTTAAGCACTGGTAATTTCTACCTGTAATTCCAGCCCTTTGGGAGGC[CG]AGGCAGGCAGGTCACCTGAGGTCAGGAGTTCGAGACCAGCCTGGTCAACATGGTGAAACC	CGGCCTCCCAAAGGGCTGGAATTACAGGTAGAAATTACCAGTGCTTAAAA			NRP2;NRP2;NRP2;NRP2;NRP2;NRP2	NM_201279;NM_018534;NM_201264;NM_201267;NM_003872;NM_201266	Body;Body;Body;Body;Body;Body			TRUE
PPT2	0.274212	63.2831	5.63376e-13	1.40279e-12	chr6	32122894	+	cg00086577	22767380		AAAATACACCCCTTAAAAAACCTTTACCATAATAAAAACCACAACCTCTC		II									chr6:32121829-32122529	S_Shore	CTCGATCTCTTCGATGGGAGAGAGAGCTTGCGACCCCTGTGGGAACAGGTGCAAGGGTTC[CG]AGAGGCTGTGGTCCCCATCATGGCAAAGGCCCCTCAAGGGGTGCATCTCATCTGCTACTC	AGATGCACCCCTTGAGGGGCCTTTGCCATGATGGGGACCACAGCCTCTCG			PPT2;PPT2	NM_005155;NM_138717	Body;Body		RDMR			6:32120376-32123743	Promoter_Associated
AS3MT	0.0492755	39.6601	3.71442e-09	6.55163e-09	chr10	104629122	-	cg00086670	43676301		CAAAAAAAATACTAATACCRACCTCCTAATTAAAAAACCTATAAAACAAC		II									chr10:104629038-104629479	Island	AGTGGAGCGAACAAGGGGGATGCTGATACCGACCTCCTGGTTGGAAAGCCTGTAGAGCAG[CG]CGGATGACAGTGGAACAGCGGGTCAGGCGGTGGGCGCCTGAGCGAGGGGCTAGAGCGGGA	AAGGGGGATGCTGATACCGACCTCCTGGTTGGAAAGCCTGTAGAGCAGCG			AS3MT	NM_020682	TSS200		DMR	TRUE	10:104619059-104619771			TRUE
SRRM2	0.853811	52.1085	3.12276e-11	6.73379e-11	chr16	2812825	+	cg00087023	24792380		AAACCCTAAAAAACTACRCCTCAAAAACAAACRAAATTTTACTTTAAACC		II									chr16:2812266-2812574	S_Shore	AGCCCAGAAATGAAGAAATCTCGCATTTCTTCAAGGCGGAGCAGGTCTCTCTCTTCACCA[CG]GTCCAAAGCAAAATCTCGCTTGTCTTTGAGGCGCAGCCTTTCAGGGTCTTCCCCATGCCC	CGGTCCAAAGCAAAATCTCGCTTGTCTTTGAGGCGCAGCCTTTCAGGGTC			SRRM2	NM_016333	Body				16:2752787-2752923
	0.692385	15.2373	0.000147248	0.000131397	chr2	71225672	-	cg00087073	26768455		CCTACCACAACCTCCCAAAATAATACTTTAATAATACAAACATAAACCAC		II									chr2:71221520-71222299	S_Shelf	CAAGCAATCCTCCTGCCACAGCCTCCCAAAGTAGTACTTTGGTAATACAGGCATGAGCCA[CG]TCACCCAGGCTACACATTTCTTTCTATAAAATATCTCTGGAAGGATACGTTAGAAAACAG	CGTGGCTCATGCCTGTATTACCAAAGTACTACTTTGGGAGGCTGTGGCAG
	0.125989	178.92	9.56289e-27	5.86681e-26	chr7	74042487	-	cg00087244	54669448		TTAACTAATTCTCATCCCTAACTACAAATCACAAACCCCRAAAAACCTTC		II										OpenSea	CAATCAATTCATTGGCTGGTTCTCATCCCTGGCTGCAGATCACAGACCCCGGGGAGCCTT[CG]CCCCACCCCAGGGCCATTGCAACAATCCCTCCGGGGTGGGGCATGGGCTTGAAGCCACCA	TGGCTGGTTCTCATCCCTGGCTGCAGATCACAGACCCCGGGGAGCCTTCG								TRUE				TRUE
SLC12A8	0.696008	37.1273	1.02666e-08	1.72366e-08	chr3	124856760	-	cg00087274	26677466		AAAAATACAACCCTACCACATTCACAAAATACACACTCACRCTAACACAC		II									chr3:124860569-124861019	N_Shelf	CAGGGCCAATGAGAAATGCAGCCCTGCCACATTCACAAAGTGCACACTCACGCTGACACA[CG]CTCACGCTCACACGCTCACGCTCACACTCACGCTCACACTCACACGCTCACACTCACACT	GAAATGCAGCCCTGCCACATTCACAAAGTGCACACTCACGCTGACACACG			SLC12A8	NM_024628	Body							TRUE
	0.553391	16.2068	9.29372e-05	8.63287e-05	chr4	180978709	+	cg00087316	74806344		AAATCTACAAATACAAAAAAATAATAACACTAAAATCCTTACCCTAATCC		II			rs62334520	0.081353					chr4:180979038-180980619	N_Shore	GGAAATTGGAAGGTTTGGATAGAAAGGAAAGCACAGTTTACATACATATGCATACTGTGA[CG]GATCAGGGCAAGGACTCCAGTGTCACCATCTTCCTGTATCTGTAGACCTTGTACAATGCA	CGGATCAGGGCAAGGACTCCAGTGTCACCATCTTCCTGTATCTGTAGACC
SRPK1	0.0909823	62.3543	7.79518e-13	1.91814e-12	chr6	35887678	+	cg00087417	16687376		TTCCTAAACCTATAAAACRTATCRACTTTTTTACAATATACCRACAAACC		II									chr6:35888479-35889060	N_Shore	GCATCTGGTTGAGGTTTAGACAGAAGAGAAGCAGTTAACAGACACCGACTGTATACACAG[CG]GTCTGCCGGCACACTGCAAAAAAGCCGATACGCCTTACAGGCTCAGGAAGTTGACTAACC	CGGTCTGCCGGCACACTGCAAAAAAGCCGATACGCCTTACAGGCTCAGGA			SRPK1	NM_003137	Body				6:35995656-35995689
SLC2A7	0.892373	36.9915	1.0847e-08	1.81606e-08	chr1	9069875	-	cg00087511	37735485		CTCTCRAATAAAATAACTTCTAATCTTTCCTTAACCCACACCTATTCACC		II			rs80285236	0.018756						OpenSea	CCTCCTTCTACCTCTCGAATGGGGTGACTTCTGGTCTTTCCTTAACCCACACCTGTTCAC[CG]CCCATAGATGTTTTCTAATGCGGTGGCATCCTTGCATTTACGCATTGAAGCACATATTTT	TCTCGAATGGGGTGACTTCTGGTCTTTCCTTAACCCACACCTGTTCACCG	TRUE		SLC2A7	NM_207420	Body
PRDM16	0.894748	47.5156	1.74916e-10	3.52303e-10	chr1	3308286	+	cg00087546	51618321		AACCACAATCAAACTCCCAAACTATAAACAATCCTATCCTCTAACAAAAC		II									chr1:3310102-3311035	N_Shore	TCAGCTATGTGCAGGACAAGAGGAAGGTGGCGAAGCCCGGGACTCCAGCGGGCTTTTCCT[CG]CTCTGCCAGAGGATAGGACTGTCTATAGTCTGGGAGCCTGACTGTGGTCTCCTCCAGCCG	CGCTCTGCCAGAGGATAGGACTGTCTATAGTCTGGGAGCCTGACTGTGGT			PRDM16;PRDM16	NM_022114;NM_199454	Body;Body				1:3298116-3298566
SLC45A1	0.976241	21.678	7.45201e-06	8.44811e-06	chr1	8390233	-	cg00087735	55769510	16746439	TTCATATCCTTCTAAAAACAAAACCACCACATTTAAAACTTCTCCTCCCA	TTCATATCCTTCTAAAAACGAAACCACCGCGTTTAAAACTTCTCCTCCCG	I	C	Grn	rs2289730	0.059075					chr1:8390202-8390800	Island	GCCTTGGCTACCTTCATGTCCTTCTAAGAACGGGGCCACCGCGTTTGGGGCTTCTCCTCC[CG]CAGAAGGGAACTCAAACCCTGTCTCTTTCCCCAGGTCTCGGAGGAGGCTTTGGATACGTG	CGGGAGGAGAAGCCCCAAACGCGGTGGCCCCGTTCTTAGAAGGACATGAA			SLC45A1	NM_001080397	Body				1:8312790-8313434
WDR46	0.874711	15.8869	0.000108125	9.91098e-05	chr6	33253643	-	cg00087898	51741334		CCTAACCATATTACRTTTAATTTTATAACCTAAAAATATATAAACCAAAC		II			rs3130256	0.252888					chr6:33256539-33256973	N_Shelf	GAGCCACCGCACCTGGCCATATTACGTTTAATTTTATAACCTAAAAATGTGTGGGCCAGG[CG]CAGTGGCTCACGCCTGTAATCCCAACACTTTGGGAGGCCGAGGCGGGCAGATCATCTGAG	CGCCTGGCCCACACATTTTTAGGTTATAAAATTAAACGTAATATGGCCAG			WDR46;WDR46	NM_005452;NM_001164267	Body;Body
	0.735508	16.4212	8.39951e-05	7.86893e-05	chr6	52225096	+	cg00087971	26807375		TAATAAATATTCCTTTCTTCTTACCCTTTATCCAAAAAACAAATATAAAC		II									chr6:52226753-52228006	N_Shore	GAAACAGAACTGCCTCATGCACAGATAACAATGCCTGACACCCATTACACTTTACATGCA[CG]TTCACATCTGCCTTTTGGATAAAGGGCAAGAAGAAAGGAACATTTACCATTGAGAAAGAA	GGTAAATGTTCCTTTCTTCTTGCCCTTTATCCAAAAGGCAGATGTGAACG
FBXO21	0.020113	38.8861	5.05927e-09	8.79451e-09	chr12	117628347	+	cg00088026	14708347	47692483	AATACAAAAAAAATATAACCCACAAATAAACAAAACAATCTCAAAACTCA	GATACAAAAAAAATATAACCCGCGAATAAACGAAACGATCTCAAAACTCG	I	C	Grn							chr12:117627650-117628488	Island	CGCGCGCGCGTGCGAGAGTGCCCGGGCGCCCCGCCTGGCCCCGCCTACTGGTCTTGGGGG[CG]AGTCCTGAGATCGCTCCGCCCATCCGCGGGCCACACCTCCCCTGCATCGGCTGGGGGCTG	GATGCAGGGGAGGTGTGGCCCGCGGATGGGCGGAGCGATCTCAGGACTCG			FBXO21;FBXO21	NM_015002;NM_033624	TSS200;TSS200				12:116111941-116112860	12:117627363-117628780	Promoter_Associated
	0.731094	13.1976	0.000393426	0.000320583	chr2	27344405	+	cg00088148	32658300		CCCCAACCCTTCTAATCTATAAAAAAATTATCTTCTCTAAAACTAAACAC		II									chr2:27346380-27346766	N_Shore	ACCTCAGGTGATCCGCCTGCCTTGAACTCTCAAAGCATTGGGCGTTACAGGCGTGAGCCA[CG]TGCCCAGCCTCAGAGAAGACAATCTTTCCACAGATCAGAAGGGTTGGGGGTGAGGGTGAT	CGTGCCCAGCCTCAGAGAAGACAATCTTTCCACAGATCAGAAGGGTTGGG
	0.119962	30.6942	1.46432e-07	2.13487e-07	chr4	2538934	-	cg00088299	53739385	42663419	AACTACTTCAAAATAAACAACAACAACAAACAAAAATCAATAACAATACA	AACTACTTCGAAATAAACGACGACAACGAACAAAAATCGATAACGATACG	I	C	Grn							chr4:2537098-2539421	Island	GCCGCCCCCGGAGGCTACTTCGAGGTAAGCGGCGGCAGCGGGCAGGGGTCGATGGCGGTA[CG]CGGTTGCCGTTCCCTCGCGCCTTGGCGGAGCTCGGCCTCCCGCTGTCGGCCCCGGGCCTG	GGCTACTTCGAGGTAAGCGGCGGCAGCGGGCAGGGGTCGATGGCGGTACG									4:2506962-2509219
GP9	0.420919	114.637	7.00058e-20	2.80489e-19	chr3	128780893	+	cg00088464	52718460	66677440	AACAACAAAACTAAAACTAACACAACAAACCTACAACAAAACCTCAAACA	AACAACGAAACTAAAACTAACACAACGAACCTACAACAAAACCTCGAACG	I	T	Red								OpenSea	AGAACCCCTGGCACTGTGACTGCAGCCTCACCTATCTGCGCCTCTGGCTGGAGGACCGCA[CG]CCCGAGGCCCTGCTGCAGGTCCGCTGTGCCAGCCCCAGCCTCGCTGCCCATGGCCCGCTG	CGCCCGAGGCCCTGCTGCAGGTCCGCTGTGCCAGCCCCAGCCTCGCTGCC			GP9	NM_000174	Body				3:130263561-130263649
FAM189A1	0.918005	13.7052	0.00030747	0.000256354	chr15	29499242	+	cg00088507	30605509		ACTAAAAACACTACTACAAAAACTACTTAACRAATAACTTTAAACCACTC		II			rs115325372	0.012598						OpenSea	TAAACTCAGGGCCAACATAGACATGCTCCGTAGGTTGGATGACACGGAGCCACTTTCCCG[CG]AGTGGCTCAAAGCTACTCGCCAAGCAGCTCCTGCAGCAGTGCCCTCAGCCAGCCCCTCCA	CTGAGGGCACTGCTGCAGGAGCTGCTTGGCGAGTAGCTTTGAGCCACTCG			FAM189A1	NM_015307	Body				15:27286469-27286554
	0.449977	11.6392	0.00084593	0.000638863	chr6	167560504	+	cg00088688	40680391		ATACTATACTCTCCAATTCCCCAAAAACAACRATTTCRAAAATAACTAAC		II										OpenSea	AGCTGCAGGTGGTGAAAATGGAAATGAAGGGTTAAAAGGAAACCTTTTGAAAATCTGCAC[CG]CCAGCCATCCCCGAAATCGCTGCCTCTGGGGAACTGGAGAGCACAGCACATTCCTGTCAG	CGCCAGCCATCCCCGAAATCGCTGCCTCTGGGGAACTGGAGAGCACAGCA								TRUE	6:167480309-167480792
IQSEC1	0.0746274	294.426	3.85578e-36	4.10716e-35	chr3	12976288	+	cg00088797	68725505		AATTAAATTCATAAAATAACTACTCCCCAAAAAAATCCTAAAAAAATACC		II									chr3:12976966-12978182	N_Shore	GCTAAGAATAGTCTGCTTTAAATACCCATCGCTCCTTGGATCTGCTCTCAGGATGGTCAA[CG]GCACCTTTCCAGGACCCCCTTGGGGAGCAGCTACTCCATGAACCCAACTCATGCATCTCC	CGGCACCTTTCCAGGACCCCCTTGGGGAGCAGCTACTCCATGAACCCAAC			IQSEC1;IQSEC1	NM_001134382;NM_014869	Body;Body							TRUE
	0.179924	45.84	3.31694e-10	6.50043e-10	chr12	52317349	-	cg00088844	40750465		CRCRAAAACCCAAATCTCAATTCCTACCCCAAATTAAAAACAACCTAATC		II										OpenSea	GCTCAGACCCCCGCGGGGGCCCAAATCTCAGTTCCTACCCCAGATTGGGAGCAGCCTAGT[CG]CCGCACCTGCCACGTCGCCCTCTGCTGGCCGAGGGCTGCCCAGCGGCCGCCTCCCATCCC	GCGGGGGCCCAAATCTCAGTTCCTACCCCAGATTGGGAGCAGCCTAGTCG							RDMR	TRUE	12:50603549-50603743	12:52317074-52317565	Unclassified	TRUE
VAT1L	0.812684	15.0905	0.00015793	0.000140025	chr16	78011694	+	cg00088916	52749325		ACAATAATCAACAACTTTTTAACTCAACTAACTACAAACAAACACRACAC		II										OpenSea	ATGAGGACCCGGCTGAGAAAACTCTTCTGTGCCCCAGTGAACAAATGCTGTAGTCCAGTG[CG]TGTCGTGTTTGTCTGCAGTCAGCTGAGCTAAAAAGCTGTTGATCACTGTTGTTTTTTGAA	CAGTGATCAACAGCTTTTTAGCTCAGCTGACTGCAGACAAACACGACACG			VAT1L	NM_020927	3'UTR
EP400	0.546638	16.0484	0.000100167	9.24302e-05	chr12	132516068	+	cg00089214	33783395		AAAAAAATTATCCCATAACAAAACTACTTAATTTATATTCCATTCAACAC		II									chr12:132514283-132514525	S_Shore	GGCTGCACAGAAGAGCTGGAATACAGTGCGGGGACCTTGGTGTTGCTTTAACATGAGCCT[CG]TGTTGAATGGAATACAAACCAAGCAGTTTTGCTATGGGATAATTTCTTTTTTGAGACAGA	AAGAAATTATCCCATAGCAAAACTGCTTGGTTTGTATTCCATTCAACACG			EP400	NM_015409	Body
LOC153328	0.32591	175.72	1.93925e-26	1.16415e-25	chr5	135169284	-	cg00089314	53770317		AAACCTCAAAACTAAATAAATCACCATAAACAACAAAAAATTAAAATACC		II									chr5:135170271-135171156	N_Shore	TGGCAACTCTGAAGCCTCAAGACTGAGTGGGTCACCATAAGCAGCAGGAAGTTGAGGTGC[CG]GGATGGGGTGTGATGCTTCCACTCCTCCCTGGAACTTTGCAATACTTCCCTAGCCAGGCC	CGGCACCTCAACTTCCTGCTGCTTATGGTGACCCACTCAGTCTTGAGGCT			LOC153328	NM_145282	TSS1500
SCG3	0.107084	158.978	8.85431e-25	4.81497e-24	chr15	51972699	-	cg00089384	61742356		ATACTAAATCCTTCTCTTTAATCATTATTCAAACTAATTCCCAACATACC		II									chr15:51973533-51973838	N_Shore	AAGGCCTGATTGTGCTGAATCCTTCTCTTTGGTCATTATTCAGACTGGTTCCCAGCATGC[CG]CAGTCCAGAGGAAAAGGTCCAAGTTCTGTTTAAAAATCAGAGACTAAAGAGCTTACTCAG	CGGCATGCTGGGAACCAGTCTGAATAATGACCAAAGAGAAGGATTCAGCA			SCG3;SCG3	NM_013243;NM_001165257	TSS1500;TSS1500
SYNPO	0.825733	56.2671	6.81308e-12	1.55333e-11	chr5	150003037	-	cg00089453	66810307		ACAAACTAAACTACAACCACTTCCCTAAAACAAACACTCTCAAAATTAAC		II			rs76742551	0.114368					chr5:150004670-150004984	N_Shore	CCTGGTTTCCCACAGGCTGGGCTGCAGCCACTTCCCTAGAGCAGGCACTCTCAGGGTTAG[CG]ATACCCCAACCTGGTGGGGGTCCCAGGATCCCACCCCCACCCCTCACTCTCCCAACCTGC	CGCTAACCCTGAGAGTGCCTGCTCTAGGGAAGTGGCTGCAGCCCAGCCTG			SYNPO;SYNPO	NM_001166208;NM_001166209	Body;Body					5:150002907-150003132	Unclassified_Cell_type_specific
LOC285830	0.0385572	151.836	4.83075e-24	2.51211e-23	chr6	29717223	-	cg00089464	63762319		AACTAACTATCATTCRCTTATTCTTTCCAAAACACACTTACAAAAAAAAC		II									chr6:29716468-29717158	S_Shore	CCACCCCATCAAGCTGACTGTCATTCGCTTGTTCTTTCCAGGACACACTTACAGAAGAGA[CG]AGGCCTGGTTATTCTTCCAACACACTCCCCTCAGCCGCGCACAGCGTTACTGGCTATGTG	GCTGACTGTCATTCGCTTGTTCTTTCCAGGACACACTTACAGAAGAGACG			LOC285830;LOC285830	NR_026972;NR_026973	TSS1500;TSS1500		DMR			6:29716684-29717232	Promoter_Associated
	0.126346	263.738	6.46251e-34	6.04269e-33	chr3	72641008	-	cg00089814	50600507		TAAAAATTTAACAAAAAACTATTCACTACCTTTAAACAATTAAACATCTC		II										OpenSea	TTAATCTCTGCTAGGAGTTTGGCAAGAGGCTATTCACTGCCTTTAGACAATTAGACATCT[CG]AGGGACAGACATTTTTTTGGAGCCTCTAGTTCCCAGCTGCATGTGGGTGGGCCTTTTATT	AGGAGTTTGGCAAGAGGCTATTCACTGCCTTTAGACAATTAGACATCTCG								TRUE				TRUE
	0.0612383	95.4235	1.75752e-17	6.03608e-17	chr6	170807096	-	cg00089821	55741315		TTCTTACCTTTATTAACCTACAATAACTAACAAAACCCAATTACAAACCC		II										OpenSea	ATGAAGCTCCTTTCTTACCTTTGTTGACCTACAGTGGCTAACAAAACCCAGTTGCAGACC[CG]GGAGGAGCAAGAAGCACTTTCCTTTTATGTCTGCAGCCCTAAGTAATCCTCCTCCCAGAG	TCTTACCTTTGTTGACCTACAGTGGCTAACAAAACCCAGTTGCAGACCCG								TRUE
	0.101801	316.107	1.28261e-37	1.49254e-36	chr5	1932098	-	cg00089823	63658382		CAACCCACAACTAACATAACCAAATTCCTCTTCTATAAAAAATCAATTAC		II									chr5:1930754-1931986	S_Shore	GGGGTTGTCCACAGCCCACAGCTGACATGGCCAAGTTCCTCTTCTGTGGGAAATCAATTG[CG]GGGGAGAGAAAACAGGAAAATTCCTTTTAAAATGTCTCAAATCTCCTGGGTTGTGTTGTT	AGCCCACAGCTGACATGGCCAAGTTCCTCTTCTGTGGGAAATCAATTGCG												TRUE
MIA3	0.318455	53.0957	2.16871e-11	4.74016e-11	chr1	222816858	-	cg00089945	63719472		CTACTTATTCTTACTTAATTATTCCTCTAAATTAACTTTATATTCAACTC		II									chr1:222817467-222817671	N_Shore	TCAGGGTTTTCCTGCTTGTTCTTGCTTGATTGTTCCTCTGAGTTGACTTTATATTCAACT[CG]AAGAGAGACCTTTAAAGGTCTAAAAATGGTATTTTTTATCTACAGATACCATTTTTTCCC	CGAGTTGAATATAAAGTCAACTCAGAGGAACAATCAAGCAAGAACAAGCA			MIA3	NM_198551	Body
	0.562576	20.1769	1.47203e-05	1.58601e-05	chr5	159340430	-	cg00089966	12803324		AACAAAAAAAACACCATTAACAAAAATTACTATATAAAATCCTACTACAC		II									chr5:159343215-159343574	N_Shelf	AGGGGAGGAGCAGCAAGGAAAGCACCATTAGCAAAGGTTGCTGTGTGGGGTCCTGCTACA[CG]GCTGTTATTAAGGCTAATACCTGTTCCCCTTACAGTGAGATCTTTGTTTTGCCTTCACGA	GCAAGGAAAGCACCATTAGCAAAGGTTGCTGTGTGGGGTCCTGCTACACG								TRUE				TRUE
TMEM125	0.830466	25.2468	1.52479e-06	1.92649e-06	chr1	43738732	+	cg00090197	58757353	10725443	TCAAACCAATAACCAACAACACAAAACCACTAAACAACACCACAAAAACA	TCAAACCGATAACCAACAACACGAAACCACTAAACAACACCACGAAAACG	I	T	Red	rs61736069	0.01					chr1:43738484-43738829	Island	CATGAACTGCATCCGCCAGGCCCACCATGTGGCCCTGCTGCGCAGTGGTGGAGGGGCCGA[CG]CCCTCGTGGTGCTGCTCAGTGGCCTCGTGCTGCTGGTCACCGGCCTGACCCTGGCCGGGC	CGCCCTCGTGGTGCTGCTCAGTGGCCTCGTGCTGCTGGTCACCGGCCTGA			TMEM125	NM_144626	Body				1:43511072-43511457
FBRSL1	0.611877	56.9094	5.40191e-12	1.24173e-11	chr12	133140305	-	cg00090265	37681441		AATATATAATTTACTTTTTAACACATACCTACRACTATATACCCACCCCC		II			rs115143722	0.029974					chr12:133140304-133140634	Island	CAGCTATTTTAAGTGTGTGGTTTGCTTTTTGACACATACCTACGACTGTATACCCACCCC[CG]TCGCCCCTGAACCCCCGAGCTCCTGTGCACCCCCTGCACCCCTCCGGCTGACACATACCT	CGGGGGTGGGTATACAGTCGTAGGTATGTGTCAAAAAGCAAACCACACAC			FBRSL1	NM_001142641	Body				12:131650378-131650768
	0.332006	34.4032	3.12088e-08	4.94578e-08	chr7	156832367	-	cg00090309	69675426		AAACTACAAATTAAAAATCCAAATATAAATAAAACCTACTCCCTCCAAAC		II									chr7:156832678-156832961	N_Shore	TCACAGTTCTGGGGCTGCAAGTTGGAGATCCAGGTGTGGGTAGGGCCTGCTCCCTCCAGA[CG]TTCTTGGGGATCGTCCCGCCGCCTCTCCCAGCTCCCAGGGGCTCGGAATTCCTGGTGTTT	CGTCTGGAGGGAGCAGGCCCTACCCACACCTGGATCTCCAACTTGCAGCC									7:156525128-156525773
ZNF507	0.884678	21.615	7.66665e-06	8.66934e-06	chr19	32835826	+	cg00090338	56770365		TAAATAAAACATTCCAACCAATTTCACCAAAAATACTAAATAATTTTACC		II			rs58968052	0.279398					chr19:32836353-32836840	N_Shore	CTCATGCCCACCGCTCACCCGGAGTCCAGACCCAAGCACCATGCTGCGTAGTTCCTAATA[CG]GCAAAACTATCCAGCATTTTTGGTGAAATTGGCTGGAATGCTTCACTTAGTCCGTTTTTC	CGGCAAAACTATCCAGCATTTTTGGTGAAATTGGCTGGAATGCTTCACTT			ZNF507;ZNF507	NM_001136156;NM_014910	TSS1500;TSS1500					19:32835711-32837400	Promoter_Associated
COL11A2	0.0804239	123.242	6.75972e-21	2.89062e-20	chr6	33160286	+	cg00090619	73621319	44689358	CTTCAATAACTATAAACAAACAACTAAAAACAAAAACCAAACCAAAAACA	CTTCGATAACTATAAACGAACGACTAAAAACGAAAACCGAACCGAAAACG	I	A	Red							chr6:33160945-33161337	N_Shore	GTGGCTGCCGCTTCTGTGTGTCCCCGGCCACCCTGGCGCCCAGAGCCCCCACCTCGCCCC[CG]CCCCCGGCCCGGCCCCCGCCTCCAGCCGCCCGCCCACAGCCACCGAAGGGAAACCCCACC	CGCCCCCGGCCCGGCCCCCGCCTCCAGCCGCCCGCCCACAGCCACCGAAG			COL11A2;COL11A2;COL11A2;COL11A2	NM_001163771;NM_080680;NM_080679;NM_080681	TSS200;TSS200;TSS200;TSS200	high-CpG:33268177-33268468		TRUE	6:33268007-33268477			TRUE
MORN1	0.5673	72.7139	2.26963e-14	6.28466e-14	chr1	2259065	-	cg00090764	41763306		TCCAAACTACAAAAACTCCATCRCTATCACCAAACCCAAAAACTATAAAC		II									chr1:2259064-2259326	Island	AGTGGGCGGTGTCCAGGCTGCAGAGGCTCCATCGCTGTCACCAGGCCCAGAGGCTGTGGA[CG]GCTGCGAGTGGCCCGTGCGGCTTTTAGAAGCACAGACAGGAGATGGGGTGGACGAGGCGG	CCAGGCTGCAGAGGCTCCATCGCTGTCACCAGGCCCAGAGGCTGTGGACG			MORN1	NM_024848	Body
TUBB	0.0475801	43.3205	8.78632e-10	1.65117e-09	chr6	30689640	-	cg00091044	61602381		AAAATATAACAAACCCACRAAATACCATACCCTAAAACAACRACCTAAAC		II									chr6:30687941-30688213	S_Shore	TGTCTAGGGGAAGGGTGTGGCAGGCCCACGGGATGCCATGCCCTAGAACAACGGCCTGAG[CG]CTTGTGGAATTAAAATGGGAGATGTGGGGCCGAGGTGGGCGAATTGGGATCCCTCCAGGT	CGCTCAGGCCGTTGTTCTAGGGCATGGCATCCCGTGGGCCTGCCACACCC			TUBB	NM_178014	Body		RDMR
	0.20876	104.93	1.08012e-18	4.01268e-18	chr1	182602986	+	cg00091302	61749500		CTAACATCATAATACAACTACAAATCTTATTTTTCCTTCCTATTTCATAC		II										OpenSea	CAGGGTGAGGCCACCCACAGAGCCATTTAATTATCCCTGAGTGCAAGGCCATGCCGCAGG[CG]CATGAAACAGGAAGGAAAAACAAGACCTGCAGCTGCACTATGATGTCAGCGATGGGGCAG	TGACATCATAGTGCAGCTGCAGGTCTTGTTTTTCCTTCCTGTTTCATGCG								TRUE		1:182602876-182602990	Unclassified_Cell_type_specific
MED12L	0.812402	14.0252	0.000263392	0.000222861	chr3	151048406	+	cg00091349	47736393		AATTCAAAACCAAATCACCCAAAACTTTATAATCAACTAACACTAATCTC		II										OpenSea	TGGAGTTCATGGTGAGTTTCATTTCATGTTTCTTGCCACAAGTGTTACCATGGAGTTAGA[CG]AGACTAGTGTTAGTTGATCACAAAGTTTTGGGTGACTTGGCTTTGAATTCTGAGAAGAAA	CGAGACTAGTGTTAGTTGATCACAAAGTTTTGGGTGACTTGGCTTTGAAT			MED12L;P2RY13	NM_053002;NM_176894	Body;TSS1500
KLHDC4	0.936444	16.9116	6.66886e-05	6.37528e-05	chr16	87753704	+	cg00091589	28633437		CTTAAAACRACCCTATATATCTTCTCCTCTCCTAATAATTAAAATAAATC		II									chr16:87754008-87754285	N_Shore	TAGCCTGCAGTGAGTCCTCAATGCAGCTGCTTTGGCTCACCCGGCTGTCGGCTCAGACGC[CG]ACCCATTTCAATCATCAGGAGAGGAGAAGACACACAGGGCCGCCCCAAGGACCCCGTCAC	TTGGGGCGGCCCTGTGTGTCTTCTCCTCTCCTGATGATTGAAATGGGTCG			KLHDC4	NM_017566	Body				16:86311002-86312039
FSTL1	0.176539	875.842	7.17797e-62	3.05121e-60	chr3	120170383	-	cg00091633	12743308	39716441	CAAAACAACAAAACACCAAAAAATAAACACAAAACCAAAAAAACCAACCA	CAAAACAACGAAACACCGAAAAATAAACGCAAAACCGAAAAAACCGACCG	I	A	Red							chr3:120169202-120170519	Island	GGGTCACGGCAGCAGGGCAGCGGGGCACCGGGAAGTGGGCGCAGGGCCGGGAAGACCGGC[CG]GCGTGGGGAAGGCTGCTGTGGGTTCTACAGTGCATTGTCCCGGGTGAGGTGGCGGCCGCC	CGGCCGGTCTTCCCGGCCCTGCGCCCACTTCCCGGTGCCCCGCTGCCCTG			FSTL1	NM_007085	TSS1500				3:121651810-121653132			TRUE
	0.315591	95.2232	1.8662e-17	6.39771e-17	chr10	124131072	+	cg00091760	43782395		ACAATTTACCTTTAAAATATCACTATCATCATTATCATCATACTTTACAC		II									chr10:124134088-124134933	N_Shelf	ACTAAGCATATGGAAGGGGCCCAAGAGCTATTTTTGAATGAAACATCAACGTACTTCACA[CG]TGCAAAGCATGATGATAATGATGACAGTGATACTTTAAAGGTAAACTGCAGGCTGGGGCA	CGTGCAAAGCATGATGATAATGATGACAGTGATACTTTAAAGGTAAACTG
GRM8	0.836937	48.0151	1.44709e-10	2.93706e-10	chr7	126829514	-	cg00091960	74614420		TATACAACAAATCCAATTTCTTTTTCRTTCTCCTAATAAAAAAACTATAC		II										OpenSea	TCTCATTGCCCTGTACAGCAGGTCCAGTTTCTTTTTCGTTCTCCTGATAGAAGGACTGTA[CG]CCTAAATATTCAGCACATATCCCCAAATTGATGTTTTACCTAAATTGTTTCTTAATTGGC	GTACAGCAGGTCCAGTTTCTTTTTCGTTCTCCTGATAGAAGGACTGTACG			GRM8;GRM8;GRM8	NM_001127323;NR_028041;NM_000845	Body;Body;Body			TRUE
	0.0868	121.934	9.59627e-21	4.06263e-20	chr4	185934797	+	cg00092309	67666357		TTAAAAATACAAAATCATAAACCTCTCCCCTAACCTCRCTAAATCAAAAC		II									chr4:185937242-185937750	N_Shelf	ACGGCAGTGCTTCTCAAACTCTGCGGTGCACACACCAACTGGGAGTGTCATTCAAATGCA[CG]TTCTGATTCAGCGAGGTCAGGGGAGAGGCCTATGATTCTGCATTCCTAACGAGCTCCTGG	TAGGAATGCAGAATCATAGGCCTCTCCCCTGACCTCGCTGAATCAGAACG							RDMR
SND1	0.800323	82.7745	8.65567e-16	2.64555e-15	chr7	127371565	-	cg00092551	68784342		AACATACAAAATTCCTCACAACTACTTAAACCAAACTCTATCCTTCCTTC		II										OpenSea	TTCCTCAGGAAAACATGCAGGGTTCCTCACAGCTGCTTGAGCCAGGCTCTGTCCTTCCTT[CG]CAGATTGCCCCGTGGCTGCCTGCCTCTTCACTCTCCTAAAGCTTTTTGGCTTTACCTTCC	ACATGCAGGGTTCCTCACAGCTGCTTGAGCCAGGCTCTGTCCTTCCTTCG			SND1	NM_014390	Body			TRUE
	0.906179	19.7038	1.82746e-05	1.9373e-05	chr21	47515209	+	cg00092565	41780432	38706312	ACTAACTACACACTAAAAAAATCCAAAAATTTTAAAAACAAATAAACACA	ACTAACTACACGCTAAAAAAATCCAAAAATTTTAAAAACAAATAAACGCG	I	A	Red							chr21:47517651-47518999	N_Shelf	CTCTAACAGGGAGGCCACAGCGACACTTTTGGCCTCCAGTATCAAGGTCCACTCACATCC[CG]CGTCCATTTGTCCTCAAAATCTCTGGATTTTCCCAGCGTGCAGCCAGCTGAGTGAGTGAC	CGCGTCCATTTGTCCTCAAAATCTCTGGATTTTCCCAGCGTGCAGCCAGC
	0.0812675	21.4431	8.28516e-06	9.31305e-06	chr7	151000789	+	cg00092967	13796424		ATCAAAACAACAAACRTAAACCAATACCTAACATAAAATAAAACTCCCTC		II			rs6953117	0.282519					chr7:151000579-151001042	Island	CGCCCCTTGGAGCGCCCCCGGGCCCGCGGAATCAGCCGCTGAGCAGCAGCCGGGAAGGGG[CG]AGGGAGCCCCACTCCATGCCAGGCACTGGCTCACGCCTGCTGCCCTGACCCTGGAGGCCC	TCAGGGCAGCAGGCGTGAGCCAGTGCCTGGCATGGAGTGGGGCTCCCTCG									7:150631513-150631975	7:150999526-151001106	Unclassified
AQP2	0.317008	165.156	2.10867e-25	1.1902e-24	chr12	50344548	+	cg00093087	51687400	50710358	AAACTAACCCAACTATCTCAAAACCAAAATACTCCAAACACTCACTCTCA	AAACTAACCCAACTATCTCAAAACCAAAATACTCCGAACACTCGCTCTCG	I	C	Grn								OpenSea	CCCTATAAATGCCCACAACCCAGCCTCCCCAGAGGCCTTGAGAAAGAGAGCGATAGAGTG[CG]AGAGCGAGTGCCCGGAGCATCCTGGCCCTGAGACAGCTGGGCCAGCCCCGCAGGGCTCTG	GGGCTGGCCCAGCTGTCTCAGGGCCAGGATGCTCCGGGCACTCGCTCTCG			AQP2;AQP2	NM_000486;NM_000486	5'UTR;1stExon
	0.434986	58.9292	2.61725e-12	6.17806e-12	chr1	2252019	-	cg00093522	45761466		CTACACAAACCCCAAATAAACAAAATAAAACCAAAAACCAAAACAAATAC		II			rs11806567	0.25365					chr1:2253723-2254758	N_Shore	GACCAGCCAAGCTGCACAGGCCCCAGGTGGGCAGGGTGAAGCCAGGGGCCAGGGCAGGTG[CG]GTGGGGCCAGGAGGCAGGGTCTCTGCAGTGGCCGCCTTCTGTGCTGACCGAGTGGCTGGC	TGCACAGGCCCCAGGTGGGCAGGGTGAAGCCAGGGGCCAGGGCAGGTGCG										1:2251937-2252152	Unclassified_Cell_type_specific
TRIM35	0.727759	23.2663	3.65816e-06	4.36078e-06	chr8	27144453	+	cg00093542	39715350		TCAATAACTCTCAAAATAAAAACTACCCTTTTTATCTAATACCTAACCCC		II									chr8:27145131-27145601	N_Shore	TCACATGGCTCTCCCAGGGCTGTCACACCCCAGGCCAACATTCACCTGTCCTGACTATCC[CG]GGGCCAGGTATCAGACAAAAAGGGCAGCCCCTATCCTGAGAGCCACTGAAATTACTCAAG	CGGGGCCAGGTATCAGACAAAAAGGGCAGCCCCTATCCTGAGAGCCACTG			TRIM35	NM_171982	3'UTR					8:27143909-27144767	Unclassified_Cell_type_specific
SEC14L4	0.25013	45.4843	3.80272e-10	7.40606e-10	chr22	30901640	+	cg00093544	19687484	62747383	AAAAAACACAACCAAACAACAACAAATACAAAACCAAACAACAACAAACA	AAAAAACACAACCAAACGACAACGAATACAAAACCAAACGACGACGAACG	I	A	Red							chr22:30901242-30901744	Island	CCCCGACTCGGCTGCTCATGGTGCCCGCGGGCGCAGAAAGGCTCAGGGCGCAGGTCCGCC[CG]CCCGCCGCCGCCTGGCCTTGTATCCGCTGCCGCCTGGTTGTGCCTCCTGGGCCAGATGTT	CGCCCGCCGCCGCCTGGCCTTGTATCCGCTGCCGCCTGGTTGTGCCTCCT			SEC14L4;SEC14L4;SEC14L4;SEC14L4	NM_174977;NM_001161368;NM_001161368;NM_174977	1stExon;5'UTR;1stExon;5'UTR				22:29231316-29231744			TRUE
CASC4	0.678102	79.1398	2.7671e-15	8.16835e-15	chr15	44579510	+	cg00093643	49742463		ATTCTATACTTCCTATCCTCAAAAATTATTTCCCTAAATCCCRTAATAAC		II									chr15:44580804-44581543	N_Shore	TGGTTTTCTGTACTGCATCTGAGAGAGTAATCATTGTTCTTTGAAGATGCAATAATTCTA[CG]CTACTACGGGACTTAGGGAAATAATTTTTGAGGATAGGAAGCACAGAATAATTAAGATGA	CGCTACTACGGGACTTAGGGAAATAATTTTTGAGGATAGGAAGCACAGAA			CASC4;CASC4	NM_138423;NM_177974	TSS1500;TSS1500					15:44578363-44579605	Unclassified
NDOR1	0.789826	12.0084	0.000704755	0.000542067	chr9	140113369	-	cg00093688	22636345		AAAAACCAACCCAACAAAAAAATCTATAAACAAAACCCCATTCACCCTAC		II									chr9:140114800-140115390	N_Shore	CAGCTCCTGGAGGAGGCCAGCCCAGCAGGAAAGTCTGTGAGCAGGACCCCATTCACCCTG[CG]GCAGACGGGCACCGTACTGGCCACGGGCTGACGCCGGCCACACTTCCCCTCCGAGGGCCA	GAGGCCAGCCCAGCAGGAAAGTCTGTGAGCAGGACCCCATTCACCCTGCG			NDOR1;NDOR1;NDOR1;NDOR1	NM_014434;NM_001144026;NM_001144028;NM_001144027	3'UTR;3'UTR;3'UTR;3'UTR
MTERFD3	0.609577	14.0408	0.000261419	0.000221357	chr12	107372431	+	cg00093956	70646461		ACTACTACTAAAATCCCAATCCTACAAACTATATTCTTTCAAAAAAATAC		II			rs34238336	0.01772						OpenSea	GACTGTTTATCAGTTGTATAGGTGAAGCATGCTAAGAAAGGTCTGTATTTTGGAGGTGAT[CG]CATCTTTCTGAAAGAACACAGCCTGCAGGACTGGGATCTCAGCAGCAGCTTCCACAACAT	CGCATCTTTCTGAAAGAACACAGCCTGCAGGACTGGGATCTCAGCAGCAG			MTERFD3;MTERFD3	NM_025198;NM_001033050	Body;Body
THAP2	0.0389643	17.641	4.7407e-05	4.65936e-05	chr12	72057474	+	cg00094036	67775463	58661470	CAAAAACCACTTAATATCCAAATAAAATAAAACCACACCAACCCAATCCA	CAAAAACCGCTTAATATCCGAATAAAATAAAACCGCACCGACCCAATCCG	I	T	Red							chr12:72056768-72057787	Island	AACCTTAGCCCTCCGTCCGGGGATCCGCCCGACAATTGCCTCGTTTCCCTTCTTTCCTAA[CG]GACTGGGTCGGTGCGGTCTTACCCTACTCGGACACCAAGCGGCCTCTGCTCCCCAACTTC	CGGACTGGGTCGGTGCGGTCTTACCCTACTCGGACACCAAGCGGCCTCTG			THAP2;ZFC3H1;ZFC3H1	NM_031435;NM_144982;NM_144982	TSS1500;5'UTR;1stExon	high-CpG:70343698-70343967			12:70343036-70344075	12:72056538-72058472	Promoter_Associated	TRUE
PDP2	0.77272	29.7861	2.15077e-07	3.06959e-07	chr16	66913816	+	cg00094063	24765417	20788437	AATACTATAAATCCTATCTCCTAAATCTCTCTCCACTCATCCATCCAACA	AATACTATAAATCCTATCTCCTAAATCTCTCTCCACTCATCCATCCGACG	I	A	Red							chr16:66914167-66914782	N_Shore	AAAGGTGGAGGAGGGAAAACCGTAAAATCAAGTGAGAGGCTTGGAATAGGGTGGCTGCGT[CG]CCGGATGGATGAGTGGAGAGAGATTTAGGAGATAGGATTTACAGCATTAGATAACTGGAA	CGCCGGATGGATGAGTGGAGAGAGATTTAGGAGATAGGATTTACAGCATT			PDP2	NM_020786	TSS1500					16:66913721-66915160	Promoter_Associated
CDH11	0.727645	13.0933	0.000413934	0.00033564	chr16	65039041	-	cg00094303	23740331		CATTTCCATTCCTTTCAATAAACCTTCAAAACTAAACATAAATTTATCAC		II										OpenSea	AATCCCCACTTCATTTCCATTCCTTTCAGTAAGCCTTCAGGACTGGGCATGAGTTTATCA[CG]TGGGAGCTACGGGCTTTGGGGAAGCTCACTGACTGCTTTGAGCTCAGCTTGCTCATTTAT	ATTTCCATTCCTTTCAGTAAGCCTTCAGGACTGGGCATGAGTTTATCACG			CDH11	NM_001797	5'UTR
GABBR1	0.106189	39.5293	3.91324e-09	6.88532e-09	chr6	29592854	-	cg00094412	10804411		AACACTCTAAAACCTACTTACCTCCCACTAAAACCTAACATTTAAAACAC		II									chr6:29595298-29595795	N_Shelf	GAAATAAAGAAAGCACTCTGGAGCCTGCTTACCTCCCACTGAGGCCTGACATTTGGGACA[CG]GTGGGAAGTTGGAGAAGGGGGAGCCAGGGGAAGCTGTTGGAATCTGAAGAACCAGCAGTC	GCACTCTGGAGCCTGCTTACCTCCCACTGAGGCCTGACATTTGGGACACG			GABBR1;GABBR1;GABBR1	NM_021904;NM_021903;NM_001470	Body;Body;Body
	0.0528252	43.2707	8.95844e-10	1.68185e-09	chr12	91775374	+	cg00094595	33674353		CTTATTAAAACTCAACCAAAATCATTTCTACAACCTAAAACTATTTTAAC		II										OpenSea	CTCAGCCAATAAGAGCTTCTGGGAACAAAAGCAATTCTTTTGTGTGAGATACTCAACCCA[CG]TCAAAACAGCTTCAGGCTGTAGAAATGATTTTGGTTGAGCTTTAACAAGGTAATAATGCA	TTGTTAAAGCTCAACCAAAATCATTTCTACAGCCTGAAGCTGTTTTGACG							DMR	TRUE
	0.296743	17.4196	5.25701e-05	5.12539e-05	chr2	96830479	+	cg00094734	50736475	49720325	ACAAAACTCTAAAAACACCACCACCAAAAAAAAACTACTAAAATCAACCA	ACAAAACTCTAAAAACGCCGCCACCAAAAAAAAACTACTAAAATCAACCG	I	A	Red								OpenSea	AGCCCTCCTCAGGCAGCATCAAGGGACCCAAGCCCCTCTCCCCCTTCCCTTCCTCCTTCC[CG]GCTGATCCCAGCAGCCCTTCCCTGGTGGCGGCGCTCCCAGAGCCCTGCAGTTTTTCCCCT	CGGCTGATCCCAGCAGCCCTTCCCTGGTGGCGGCGCTCCCAGAGCCCTGC								TRUE		2:96830329-96830867	Unclassified
MCM7	0.797425	11.1321	0.00108854	0.000800752	chr7	99692902	-	cg00094751	57749371		TAAAATTTTCCACTTAAAAACTAATCTAAAACTCTAAACATATCTATAAC		II										OpenSea	GATATGAAGTGTGGAATTTTCCACTTAAAAGCTGATCTGAGGCTCTGGACATGTCTGTAG[CG]GGAAGTGGTGGTGTGAAAAACACACACCCTAAGACTAATAAGCACTTTTTCAGGAGGCTC	GGAATTTTCCACTTAAAAGCTGATCTGAGGCTCTGGACATGTCTGTAGCG			MCM7;MCM7;MIR106B;MIR93	NM_005916;NM_182776;NR_029831;NR_029510	Body;Body;TSS1500;TSS1500
	0.0879892	68.0839	1.07767e-13	2.83736e-13	chr16	55365950	+	cg00094898	21790487		AAAAATAATATTTATCTTTTCRCAATTTAATTTTCCRAACCCTAAACCRC		II									chr16:55365814-55366022	Island	GGGCAACAGCTGCTCCCAACCCCAACCTCCCCAGGGACCCTCCAGTCGCCCTCGCTGACC[CG]CGGCTTAGGGTCCGGAAAATTAAACTGCGAAAAGATAAACATTATTTCCAGTCGGCTTTG	CGCGGCTTAGGGTCCGGAAAATTAAACTGCGAAAAGATAAACATTATTTC							RDMR		16:53922249-53923466
BAT5	0.0517492	12.8979	0.00045535	0.000365774	chr6	31670595	+	cg00094901	34665413	58712317	CAATTAAATCTTAAATCCCAAAAAAAAACCCTACACAAACTAAAAAACCA	CAATTAAATCTTAAATCCCGAAAAAAAACCCTACGCGAACTAAAAAACCG	I	T	Red							chr6:31670594-31671274	Island	GGGGGAGGCATGAAGAGGCACTGAAGAAGAGGAAACTGGGAGTCTGACAGCAAAATTCAA[CG]GCTCCCCAGTCCGCGCAGGGTCTCTTCCCGGGACTCAAGACTCAACTGGGACCGGCACGA	CGGCTCCCCAGTCCGCGCAGGGTCTCTTCCCGGGACTCAAGACTCAACTG			BAT5	NM_021160	Body		RDMR		6:31778513-31779226	6:31670342-31671568	Promoter_Associated
PDILT	0.744149	16.6906	7.39873e-05	7.00988e-05	chr16	20377894	-	cg00095099	23663504		TATATCTCTACCATAATAAATAAAATATCATAAAAAATTTTTCTTTCCTC		II										OpenSea	TATTTGATTAATGTGTCTCTACCATAATAGATGGAATGTCATAAGAGATTTTTCTTTCCT[CG]CCATTGAGCATCCATTGCCTGTTACATAGTAGATCCTCAATAAATGTTTTGCAACTGAAT	GTGTCTCTACCATAATAGATGGAATGTCATAAGAGATTTTTCTTTCCTCG	TRUE		PDILT	NM_174924	Body
C1orf122	0.773376	23.1532	3.84727e-06	4.57068e-06	chr1	38272200	-	cg00095214	69685409		AACATAAACCACTACCCTTAACCTTCTTCATCTTTCTTTACAACACTATC		II									chr1:38273374-38274402	N_Shore	CTGGGGTCACAGGCATGAGCCACTGCCCTTGGCCTTCTTCATCTTTCTTTACAGCACTGT[CG]TGAAGATTTATAGCCTAACTGTGTTCTCCAGAAACTGTTATCTCCAGAAAAACAGGAAGA	CGACAGTGCTGTAAAGAAAGATGAAGAAGGCCAAGGGCAGTGGCTCATGC			C1orf122;YRDC;C1orf122	NM_198446;NM_024640;NM_001142726	TSS1500;Body;TSS1500
CDH20	0.176168	197.525	1.79905e-28	1.22338e-27	chr18	59218797	+	cg00095259	60656333		AAATCCAAAAACTTAAAAAAATTACTTATTTATACTCTTCCTCTCTTTAC		II									chr18:59221451-59221986	N_Shelf	CTCAAAATACATTTAAAAATACAACATGTGGTTTAATTTTGTTGTTTTAGTTCAGTCCTA[CG]TAAAGAGAGGAAGAGTATAAATAAGTAACCTTTCTAAGTTCTTGGATCCCTGTGTCAAGA	GATCCAAGAACTTAGAAAGGTTACTTATTTATACTCTTCCTCTCTTTACG			CDH20	NM_031891	Body					18:59218734-59219071	Unclassified
	0.12334	1415.53	9.4002e-75	8.83903e-73	chr17	70172535	+	cg00095333	35759419		TCTAAAAAACTCCATAAAACTATCTAAACTTAAATCTTCAACTTCAACCC		II										OpenSea	CCCTCCCCCGGCCTTGTGTAATGTCATCAAATGGGAGTGGAGAGAGGCAAGGAAAGAGAG[CG]GGCTGAAGTTGAAGATCCAAGTTCAGATAGTTCCATGGAGCTTTTCAGAGCCGAGGCTGG	CGGGCTGAAGTTGAAGATCCAAGTTCAGATAGTTCCATGGAGCTTTTCAG								TRUE
	0.289933	30.6802	1.47299e-07	2.14669e-07	chr2	67775781	+	cg00095431	43770399		AAAAAATTATTTTATACCCCATCTCAAATTCCAACAAAACAAAATCTCCC		II										OpenSea	TACCTTTTTCCTTGTCAACACAATAACAAACATGAATGCAGCTGAGTAACTGGTTGCAAA[CG]GGAGATCCTGCTCTGCTGGAATCTGAGATGGGGCACAAAACAACCCCCTACTCTGCCTTT	CGGGAGATCCTGCTCTGCTGGAATCTGAGATGGGGCACAAAACAACCCCC								TRUE
CACNA1S	0.28398	82.9669	8.14364e-16	2.49459e-15	chr1	201081686	+	cg00095526	50662303		TAACTAAACTAAATAAAATAACAACTACCTAACCTCAAAAACTCAAACCC		II			rs4506487	0.370776					chr1:201083458-201084567	N_Shore	GGAGGATTACTCTCCTCGCTCCCAGCAAGTAAAATTAGCCTCCACTCGGCTCCCCGCTGC[CG]GGCCTGAGCTTCTGAGGCCAGGCAGCTGTCATTCCACCCAGCCCAGCCAGTGACTTCCCA	CGGGCCTGAGCTTCTGAGGCCAGGCAGCTGTCATTCCACCCAGCCCAGCC		TRUE	CACNA1S;CACNA1S	NM_000069;NM_000069	1stExon;5'UTR
	0.79387	18.6678	2.94336e-05	3.00662e-05	chr6	168811070	+	cg00095629	67786369		ATTCCAATCTAATTCACTCTATAAACAAACTTAATTCCCACACTAACCTC		II									chr6:168812524-168812738	N_Shore	CCACAGCTTCTCTGAGATTCTTCAGGAGGTGGAGGGAGTCCTCACTTCACTCCCTGAGAC[CG]AGGTCAGTGTGGGAACTAAGTTTGCTCACAGAGTGAATCAGACTGGAATTAAGTGCTACA	TTCCAGTCTGATTCACTCTGTGAGCAAACTTAGTTCCCACACTGACCTCG
SNTG2	0.680765	61.8242	9.38913e-13	2.29567e-12	chr2	1050773	-	cg00095772	67797394		ATACTACTATATAAATCTATAAATACTATTACCTCCTCTATACAACCCAC		II									chr2:1052315-1052730	N_Shore	GCCTGCGTCAGGTACTGCTGTGTGAGTCTATAAATGCTGTTACCTCCTCTGTGCAGCCCA[CG]TCAGGTACTGCTGTGTGTTGCTATAAATGCTGTTAACTCTGCATTCACATTGTAGACGTG	CGTGGGCTGCACAGAGGAGGTAACAGCATTTATAGACTCACACAGCAGTA			SNTG2	NM_018968	Body			TRUE
MAD1L1	0.70652	13.8453	0.000287314	0.000241101	chr7	2269822	+	cg00095918	62701496		AAAAAAATAAAACTATCCAAAAACTCTACTAACTACACRACTAATAACAC		II			rs73673559	0.015996					chr7:2272010-2272856	N_Shelf	CTTCCATGGTTGCTTTCCTTCCGGGGACAGACAAAGGACTGGTCAGGGGCAGCCTTTCCA[CG]TGCCATCAGCCGTGCAGTCAGCAGAGCCTCTGGACAGCCCCACTCCCCTAACGCACATTG	CGTGCCATCAGCCGTGCAGTCAGCAGAGCCTCTGGACAGCCCCACTCCCC			MAD1L1;MAD1L1;MAD1L1	NM_001013837;NM_001013836;NM_003550	5'UTR;5'UTR;5'UTR
	0.148481	58.0382	3.59957e-12	8.39531e-12	chr12	109569116	+	cg00095930	30651374		TAAAAAAACCCAACTAACAAAATATCACCTTTCAACRAAAAACTAATAAC		II										OpenSea	GAACGCTCACCCATGTCGGAGTGCTGGCCGGTCCAAGCCCCACCCCCATGGCCTGATGCA[CG]CCACCAGCCTCCCGCTGAAAGGTGACACTCTGCCAGCTGGGTTCCCTTAGTCACCCTGTG	CGCCACCAGCCTCCCGCTGAAAGGTGACACTCTGCCAGCTGGGTTCCCTT						low-CpG:108053416-108053607		TRUE				TRUE
DHX36	0.818168	20.0504	1.55953e-05	1.67344e-05	chr3	154039997	+	cg00095936	25789486		CATATTCTCTAAAAATCTTAATAATACRACTTCAACRTAACAAATTTACC		II			rs6810120	0.302557					chr3:154042004-154042376	N_Shelf	TGCCTAAAAAAACTATAATTATATCAGACTGGAGACATGGGCTCAGAGAAATGTGCACAG[CG]GTAAACCTGTTACGTTGAAGCCGTATTACCAAGATTTCCAGAGAACATGTCAAGATGCAA	ATGTTCTCTGGAAATCTTGGTAATACGGCTTCAACGTAACAGGTTTACCG			DHX36;DHX36	NM_020865;NM_001114397	Body;Body
SLC35F1	0.0527073	16.7098	7.33188e-05	6.95235e-05	chr6	118228060	-	cg00095976	38767389		CRAATATAATAAAAACAACATCTAAAATTCTCCRTTTAAATTTCTAATCC		II									chr6:118228042-118229811	Island	GCCAATTATGGCGAATGTAGTAGGAGCAACATCTAGGATTCTCCGTTTGGGTTTCTAATC[CG]GGGCCGGCACCTGTCTCGGCGTCCTGCCGCTGTCCCAGGCCGGTGGTGCTGGATTCCGCG	GAATGTAGTAGGAGCAACATCTAGGATTCTCCGTTTGGGTTTCTAATCCG			SLC35F1	NM_001029858	TSS1500		CDMR		6:118334736-118336530	6:118227966-118228387	Unclassified_Cell_type_specific	TRUE
	0.31024	170.806	5.8239e-26	3.39181e-25	chr16	65910068	-	cg00096418	17600391		CTCTTACCTATCTAACCAAAACCAATCAATACAATTCTCATTCTAAATAC		II										OpenSea	GCTAACCAGCTCTCTTGCCTGTCTGACCAGGGCCAGTCAGTGCAGTTCTCATTCTGAATG[CG]TGAGGCCCTGCAGGAATAGATTTTATGCTTTACTTGAGAAATGAAAATTGCTTTTTGCTC	CGCATTCAGAATGAGAACTGCACTGACTGGCCCTGGTCAGACAGGCAAGA								TRUE
PRRT3	0.873072	14.3377	0.000226561	0.000194327	chr3	9994967	+	cg00096419	17652380		TTACTACCATACCTCRACTAAACAATTATCTAATAAATACACTAATATAC		II									chr3:9993730-9994136	S_Shore	CCTTTTGCTCGCAGGGATAATGGAGCAGGGGCCATTCCTTGCTTAACACATCACTGTGCA[CG]TACACTAGTGCACCTACCAGATAATTGCCTAGCCGAGGCATGGTAGTAAAATCTATGGGT	TACTACCATGCCTCGGCTAGGCAATTATCTGGTAGGTGCACTAGTGTACG			PRRT3	NM_207351	TSS1500
TSC2	0.846942	10.6638	0.00137587	0.000987261	chr16	2116141	+	cg00096979	17810359	38636505	CCACAAAAACAAAAAACAACTTAATAATACCCAAAAATACAAAAACAACA	CCACAAAAACAAAAAACAACTTAATAATACCCGAAAATACGAAAACAACG	I	A	Red							chr16:2114025-2114244	S_Shore	CAACCCCACAGTCAGCTTGAGAACCTCCTGAGCATACCAGTAGCACACGCTCCCATCCCC[CG]TTGCTCCCGTACCCCCGGGTACCATCAAGCTGCTTCCTGTCTCTGTGGATTTACCTACTC	CCACAGAGACAGGAAGCAGCTTGATGGTACCCGGGGGTACGGGAGCAACG			TSC2;TSC2;TSC2	NM_001077183;NM_000548;NM_001114382	Body;Body;Body					16:2116116-2116289	Unclassified_Cell_type_specific
FAM193A	0.404375	33.4928	4.54508e-08	7.06616e-08	chr4	2627246	+	cg00097088	22671328		TCAAAAACAACAATTTTTATCTTACTCATATAATTCTTTCTCTCAATAAC		II										OpenSea	GAGCTGGACGGAGAAACTGGGCTAATGTGACAGACAGCAACAAGAGTAAGGCAGTTGCTT[CG]CTATTGAGAGAAAGAACCATATGAGTAAGACAAAAACTGTTGCTCTTGAGGAACTGGCAC	CGCTATTGAGAGAAAGAACCATATGAGTAAGACAAAAACTGTTGCTCTTG			FAM193A;FAM193A	NM_003704;NM_003704	1stExon;5'UTR
SIX3	0.0183648	51.513	3.89468e-11	8.3269e-11	chr2	45171818	+	cg00097146	70693336	67707376	CCAAAAAAATAAAAATACCAATATCTACACACTCCATCAAACTAAACACA	CCGAAAAAATAAAAATACCGATATCTACGCGCTCCGTCAAACTAAACACG	I	C	Grn	rs62840660	0.059044					chr2:45169505-45171884	Island	CGGCTGCCCCACGCACGGCTCGGCAGAGTCGCCGTCCACGGCGGCCAGCCCGACCACCAG[CG]TGTCCAGCCTGACGGAGCGCGCAGACACCGGCACCTCCATCCTCTCGGTAACCTCCAGCG	CCGAGAGGATGGAGGTGCCGGTGTCTGCGCGCTCCGTCAGGCTGGACACG			SIX3	NM_005413	Body				2:45024793-45025521			TRUE
	0.0787673	17.3552	5.41751e-05	5.26904e-05	chr10	65389215	+	cg00097225	43732448		AACATCTAATTTAAATCAACCAAAAAACATTTCTATCAACTTAATCCACC		II									chr10:65389875-65390835	N_Shore	GAGTGTTAAAAGAGTACCGGGAATATATTTGGCTTGTCCTGTTCTGTCAGTTCTGTAGGC[CG]GTGGATTAAGCTGATAGAAATGCTTTTTGGTTGATTTAAACCAGATGCTCCGACTATTTT	GCATCTGGTTTAAATCAACCAAAAAGCATTTCTATCAGCTTAATCCACCG								TRUE		10:65388411-65390568	Promoter_Associated	TRUE
ZBTB20	0.579231	11.2788	0.0010118	0.000750067	chr3	114102565	-	cg00097432	16767352		CATCCTCAAAAACAATTCATATCCTATCTCACCCTCTCTAATAATTCTTC		II										OpenSea	GAACTGCTCACCATCCTCAGAAGCAATTCATGTCCTGTCTCACCCTCTCTAATGGTTCTT[CG]GACTCCTTTTTCCGGAGCTGAGAAACCCTAAAACATAGCACCCGTTTACGTCTAGACATG	ATCCTCAGAAGCAATTCATGTCCTGTCTCACCCTCTCTAATGGTTCTTCG			ZBTB20;ZBTB20;ZBTB20;ZBTB20;ZBTB20;ZBTB20;ZBTB20	NM_001164345;NM_001164346;NM_001164347;NM_001164344;NM_015642;NM_001164343;NM_001164342	5'UTR;5'UTR;5'UTR;5'UTR;5'UTR;5'UTR;TSS200					3:114102192-114103467	Unclassified
	0.56769	20.2215	1.44235e-05	1.55639e-05	chr17	78473077	-	cg00097450	44650362		ACTAAACRTAAACCAAATAACAAAATTCCCCAATAAATTCAACTTCCRCC		II										OpenSea	CAAAGGTGGAAACTGAACGTGGGCCAGGTGGCAAAGTTCCCCAGTGGGTTCAGCTTCCGC[CG]GGTGGAGGAGGTGGGAGGCATGGCTGGAGGCCTGGCATCAGGCTGGATGAGGTGGACCCC	CGGCGGAAGCTGAACCCACTGGGGAACTTTGCCACCTGGCCCACGTTCAG								TRUE
LOC148709	0.0307564	18.6391	2.98267e-05	3.04353e-05	chr1	202830495	+	cg00097573	32750309	24760454	ACAATAAAAAAAATACCAAAAACACACAAAAAATCAATAAAAAAAACCCA	ACGATAAAAAAAATACCGAAAACGCACGAAAAATCGATAAAAAAAACCCG	I	C	Grn							chr1:202830061-202830923	Island	CATCCCCGCGCAGCCCACCCCACACCCTGGACTGCCGGGGCGCCCTTCCGTTTTGCGCTG[CG]GGCCCTTCCCACCGACCCCCCGTGCGCCCCCGGCATCCTCCCCATCGTGCGACACCCTCC	CGGGCCCTTCCCACCGACCCCCCGTGCGCCCCCGGCATCCTCCCCATCGT			LOC148709	NR_002929	TSS1500				1:201096711-201097773
LETMD1	0.250386	21.109	9.63606e-06	1.07106e-05	chr12	51442472	-	cg00097794	38653491		RACTTCCTAACCCTCTATACTCTCAATACCCCATATTATCTAATTTCCCC		II									chr12:51441598-51442187	S_Shore	ACTAGTGACCCGGCTTCCTGACCCTCTGTACTCTCAGTGCCCCATATTGTCTGGTTTCCC[CG]CGTGTCCTGAGCTCATCTTTCAGCCTCACTTTTTCGGCTCAGGTTTTACCGCTGCTATCT	CGGGGAAACCAGACAATATGGGGCACTGAGAGTACAGAGGGTCAGGAAGC			LETMD1;LETMD1	NM_001024668;NM_015416	5'UTR;Body				12:49727866-49728802	12:51441341-51443048	Promoter_Associated
	0.673441	12.3118	0.000606892	0.000473743	chr10	90619573	-	cg00098162	54619354		ATTATATAATATACCTAAAAATAACTTAAAAACCACACATAATAACTCAC		II			rs11202873	0.041022						OpenSea	TCCTCAGCATCATTGTGTAATGTGCCTAAGAATAACTTGGGGGCCACACATGGTGGCTCA[CG]CCTGTAATCCCAGCACTTTGGGAGGCTGAGGTGGGCTGATCACGAGGTCAGGAGTTCGAG	TTGTGTAATGTGCCTAAGAATAACTTGGGGGCCACACATGGTGGCTCACG		TRUE
SLC12A7	0.837259	11.7803	0.000788849	0.000599872	chr5	1056142	+	cg00098175	28643381	60790446	ATATACCCTAAACAAACCCCCAAAATACTCCCTAAAAATCCTCAATACCA	ATATACCCTAAACGAACCCCCAAAATACTCCCTAAAAATCCTCGATACCG	I	T	Red							chr5:1056321-1056685	N_Shore	CTGCCCACAAGGAAAACATGGCCCAGGCGGTTACTGGCGGGGGCAGGCAGGGGACAGAGA[CG]GCATCGAGGACTCCCAGGGAGCACCCTGGGGGTCCGTCCAGGGTACACCCTCCCACCTGC	CGGCATCGAGGACTCCCAGGGAGCACCCTGGGGGTCCGTCCAGGGTACAC			SLC12A7	NM_006598	Body				5:1109006-1109671
PNPLA6	0.033739	12.2526	0.000624835	0.000486356	chr19	7599173	-	cg00098239	37666448		AAATAAATCTAAATTTCCRTTAACCTCRCAAAAATATCCCTTCRAAAATC		II									chr19:7598413-7601008	Island	CTGCGGCCCCTGGGTGAGTCTGGGTTTCCGTTAGCCTCGCAGGGGTGTCCCTTCGAGGGT[CG]TTAGCGAGCCTCCGCTTTCCCACGATCTGTCCTCCGATTCCTGTTAACTCTAGACTTTCT	CGACCCTCGAAGGGACACCCCTGCGAGGCTAACGGAAACCCAGACTCACC		TRUE	PNPLA6;PNPLA6;PNPLA6;PNPLA6;PNPLA6;PNPLA6	NM_001166114;NM_006702;NM_001166111;NM_001166112;NM_001166112;NM_001166113	TSS1500;5'UTR;TSS1500;5'UTR;1stExon;TSS1500				19:7504882-7505397
KIAA1012	0.0842312	20.3985	1.33055e-05	1.44403e-05	chr18	29523426	+	cg00098280	48689301		ACCAAATCRATTACCCACAACAACCAAAAACRTCAAAAAAACCAAACTAC		II									chr18:29522401-29523577	Island	GGCAGGTGGAGCCTCGAGACGGGTGCTGTCGTGGTGATGGAGGCGCACGCTCGCTTCCCA[CG]CAGTTTGGCCTTTTTGACGTCCCTGGCTGTTGTGGGCAACCGATTTGGTTGGTCGCGCTG	CGCAGTTTGGCCTTTTTGACGTCCCTGGCTGTTGTGGGCAACCGATTTGG			KIAA1012	NM_014939	TSS1500				18:27776195-27777575	18:29522116-29523924	Promoter_Associated
FBXW8	0.0987543	1622.48	1.57876e-78	2.04978e-76	chr12	117401813	-	cg00098297	42666362		TATCATCTAACCATTCTATCATCCTAAAAACCTCAAATCTAAATAAATTC		II										OpenSea	GCACCCCACTTTATCATCTGGCCATTCTGTCATCCTGGGGGCCTCAAGTCTGAGTAGGTT[CG]GCCTGGCCTGGCTTTGATGGAAGCAGTCATTTGTTGGAGTGGCACTAGTCATAGGAGAGA	ATCATCTGGCCATTCTGTCATCCTGGGGGCCTCAAGTCTGAGTAGGTTCG			FBXW8;FBXW8	NM_153348;NM_012174	Body;Body			TRUE
	0.833913	26.6595	8.23217e-07	1.08363e-06	chr16	23727847	-	cg00098750	17735319		ATTTTTTTAAAAAATTCATTCATAAATCCACCRTTTAAAAACAACACCCC		II			rs114421883	0.014335					chr16:23724270-23724775	S_Shelf	AAATAAATAAAATTTTTTTAAAAAGTTCATTCATGGGTCCACCGTTTGAAAACAGCACCC[CG]TTAACATTCTGTCCTACTTCCGCCAATGGTTTCTTCTCCCTGTGCCTGTATGTATGATGG	CGGGGTGCTGTTTTCAAACGGTGGACCCATGAATGAACTTTTTAAAAAAA
HAGHL	0.0434555	57.2308	4.81113e-12	1.11083e-11	chr16	776809	+	cg00099091	35705383	21708483	ACTAAACCAATCATTTCCAAATTCTCCAACCCCTAATAAAAACATCTACA	ACTAAACCAATCGTTTCCGAATTCTCCGACCCCTAATAAAAACGTCTACG	I	C	Grn							chr16:776636-779417	Island	GCTGGCTGAGCCCCGGGACGGGGGAAGTATATCTCTGCACCTCTGGCCTGAGAAGAGGGG[CG]CAGACGTCCCCATCAGGGGCCGGAGAACTCGGAAACGACTGGCTCAGCCGGGGCGTCGGG	GCTGAGCCAGTCGTTTCCGAGTTCTCCGGCCCCTGATGGGGACGTCTGCG			HAGHL;HAGHL;CCDC78	NM_032304;NM_207112;NM_001031737	TSS1500;TSS200;TSS1500				16:716592-719863	16:776758-776913	Unclassified
PTPRN2	0.0704446	15.2901	0.00014359	0.000128461	chr7	157361621	-	cg00099393	29656469		AACRACAATATCTATATCTCACCTTTAACCATCTTATTAAAAACCATATC		II									chr7:157361512-157361805	Island	AGCCGCAACAAAGCGGCAGTGTCTGTGTCTCACCTTTGGCCATCTTGTTGAGAACCATGT[CG]ATCAGGACGTAGGTGCCGCTCCGGCCTGCACCGTCACTGCCAACAGAAGGAGAGAAATGA	CGACATGGTTCTCAACAAGATGGCCAAAGGTGAGACACAGACACTGCCGC			PTPRN2;PTPRN2;PTPRN2	NM_002847;NM_130842;NM_130843	Body;Body;Body				7:157053965-157054566	7:157360891-157362762	Unclassified_Cell_type_specific	TRUE
CCDC19	0.151118	178.105	1.14411e-26	6.97476e-26	chr1	159870134	+	cg00099427	47714437	72779386	ACCAAAAAATTTAACCAAAACCAAAATAAAAAACAAAACACACCAAAACA	ACCGAAAAATTTAACCAAAACCAAAATAAAAAACAAAACACGCCAAAACG	I	A	Red	rs2494486	0.185802					chr1:159869901-159870143	Island	CGTCGCTCCAACCGTTGCAGCTCCACGCTCCAGCCCAACCGCGGCTCTGAAGGATTGACC[CG]CCCTGGCGTGCCCTGCTCTCCACTTTGGCTTTGGCCAAACTTTTCGGTCAGAACCCGAAC	CGCCCTGGCGTGCCCTGCTCTCCACTTTGGCTTTGGCCAAACTTTTCGGT			CCDC19	NM_012337	TSS1500			TRUE	1:158136551-158136767			TRUE
GJB7	0.0868933	364.649	1.09717e-40	1.52463e-39	chr6	87993447	-	cg00099602	52801325		AAACCTTAACTACCACTTTAAAAAAATTACCAATTCCTTCATTTCAACTC		II										OpenSea	GACAGGGAGTGGGGCCTTGGCTGCCACTTTGGAAAGATTGCCAGTTCCTTCATTTCAGCT[CG]GAGGCCATCACATTTGCCTAAAGTGTCACTTTTTATATTTTCCAGTTCATTGTGCACCAA	GGCCTTGGCTGCCACTTTGGAAAGATTGCCAGTTCCTTCATTTCAGCTCG			GJB7	NM_198568	3'UTR
RRAGD	0.119649	163.781	2.8946e-25	1.6187e-24	chr6	90120705	-	cg00099766	25748395		RCTTTCTATTAACCTTTCCAAATAACCTTACAATAAAAAAACTTTTACTC		II									chr6:90120874-90122370	N_Shore	GTTTAACAGCCGCTTTCTATTGACCTTTCCAAGTGACCTTACAGTAAAGGAACTTTTGCT[CG]CTTCTGAGGGAAACTAAAAAAAGTTTAACCTCTCTGGAATACTAAAAGGCTCTCAACTTC	CTTTCTATTGACCTTTCCAAGTGACCTTACAGTAAAGGAACTTTTGCTCG			RRAGD	NM_021244	Body
KIAA0040	0.0661809	12.142	0.000659801	0.000510639	chr1	175162136	+	cg00099768	41642472		AAATAAACTAACCCAAAATAAAAAACCTAAACCRAACCCCTAAAACRAAC		II									chr1:175161900-175162364	Island	TCCAACTCTGTCCTGCCCCTGATGTCACAGGCACAACTTCCTGAATCTGGCTCGCCGTTC[CG]CCCGCTCCAGGGGCTCGGCCCAGGCTTTCCACCCTGGGCCAGCCCACCTCGGGTGCCTCT	CGCCCGCTCCAGGGGCTCGGCCCAGGCTTTCCACCCTGGGCCAGCCCACC			KIAA0040;KIAA0040;KIAA0040;KIAA0040;KIAA0040;KIAA0040	NM_001162893;NM_001162894;NM_001162895;NM_001162893;NM_014656;NM_001162894	1stExon;5'UTR;TSS200;5'UTR;TSS200;1stExon				1:173428403-173429031	1:175161878-175162180	Promoter_Associated	TRUE
SHISA2	0.110016	16.9467	6.55993e-05	6.27948e-05	chr13	26625273	+	cg00099976	11718427	28728309	CCACCAACTAAAAACAAAAATAACTTAAAAACTCCTAAACCTAAAACCCA	CCACCGACTAAAAACGAAAATAACTTAAAAACTCCTAAACCTAAAACCCG	I	A	Red							chr13:26624725-26626265	Island	CCGCGGCGCTTTCCGCGCGGGCCACTCCCCTCTGCCGCGACGCCCAGGAGGCGACGACGC[CG]GGCCCTAGGTCCAGGAGCTCCTAAGCCATCCCCGTCCTCAGCCGGTGGCCCGGTCCCCTT	CGGGCCCTAGGTCCAGGAGCTCCTAAGCCATCCCCGTCCTCAGCCGGTGG			SHISA2	NM_001007538	TSS200				13:25522227-25524343
SH2B2	0.750326	24.5835	2.04115e-06	2.53146e-06	chr7	101932902	-	cg00100114	40612494		CAAAAAAAAACCCAAAAAAACTTTATTAACACCTATAATCTCCAAAATTC		II									chr7:101929503-101931089	S_Shore	GGAGTTGAGCTCAGAGAAAGGCCCAGGGAAGCTTTATTAGCACCTGTAGTCTCCAGAGTT[CG]GGGATGCTCAGATCTTAGGGGTGCCACCAGAGGTCTCAGGAGGCACTGGTATGAGTGTCC	AGAGAAAGGCCCAGGGAAGCTTTATTAGCACCTGTAGTCTCCAGAGTTCG			SH2B2	NM_020979	Body					7:101932757-101932954	Unclassified_Cell_type_specific
WWC2	0.840444	83.9385	5.99056e-16	1.85143e-15	chr4	184067792	-	cg00100538	52638334		AAAATCACAAAAATTAAATATACACAAACTAACCTACTCATATACRCAAC		II										OpenSea	CAGGGTGGGGAAGGATCACAGGAATTGAGTGTGCACAGGCTGGCCTGCTCATGTGCGCAG[CG]TACAGCCTGGGTGGACACTAAGCCCTTTTAGATGTCTGTCTGTATGACAGGGTGGGGCTG	CGCTGCGCACATGAGCAGGCCAGCCTGTGCACACTCAATTCCTGTGATCC			WWC2	NM_024949	Body			TRUE
ZNF462	0.0590921	12.7265	0.000495171	0.00039449	chr9	109625179	-	cg00100800	56677346		TTTTTTCCTTCCTCTCTACTACACRTTATTATTATTATTAAAAAAACTTC		II									chr9:109622424-109623203	S_Shore	TCTTTCTTTCTTTTTTTCCTTCCTCTCTGCTGCACGTTGTTGTTGTTATTAGAAAGGCTT[CG]CGCACCCCCTGGTGCTCCGGCGTTTTGTGTGGCAGGAGAAGATTGTCTTCCTTCTCTCTT	TTTTTCCTTCCTCTCTGCTGCACGTTGTTGTTGTTATTAGAAAGGCTTCG			ZNF462	NM_021224	TSS200					9:109624911-109625649	Unclassified_Cell_type_specific
MIR521-2	0.668775	52.7579	2.45633e-11	5.34678e-11	chr19	54219607	-	cg00101104	64624457		TTACTCTTCTCCAAAAATCTTACCAATTCTCCTACTTAAATATAAACTAC		II										OpenSea	CTCATAATCCATTGCTCTTCTCCAGAAATCTTACCAATTCTCCTGCTTAAATATAAGCTA[CG]TGTAGTAGGCATTGTTTTTTCTTAGCAGATACGAAACTCAGGAAGATTGTCCTATGATAA	TGCTCTTCTCCAGAAATCTTACCAATTCTCCTGCTTAAATATAAGCTACG			MIR521-2	NR_030203	TSS1500
	0.0930817	280.899	3.51888e-35	3.54249e-34	chr17	53426657	-	cg00101260	25613503		TTTTACCCCTCAAAATTAAAATCACAAATACTCCACRCTTCATTAAAACC		II										OpenSea	CTCCTGCCTTCTTTTACCCCTCAGGATTGGAATCACAGATGCTCCACGCTTCATTGGAAC[CG]TCCTGAGACAGACAGGAAACATGTCAGCAGTGGGTCTCAATAGGGTTAGTGCCCTCTGTT	CGGTTCCAATGAAGCGTGGAGCATCTGTGATTCCAATCCTGAGGGGTAAA								TRUE		17:53426000-53427061	Unclassified
ASCC1	0.355401	265.443	4.81315e-34	4.54165e-33	chr10	73857843	-	cg00101602	33735361		ACAAATAATTACTTATCAAATACCTTTATTAAACTTAAATTCAAACCAAC		II										OpenSea	ACAGAACAAGTACAAGTGATTACTTATCAAATACCTTTATTAGACTTGGATTCAAGCCAG[CG]ACCTAAAATAAATACTTTTTGCTATGATCCTGTACTTTACAAAAGCTTTCAAAAGTGTGT	CGCTGGCTTGAATCCAAGTCTAATAAAGGTATTTGATAAGTAATCACTTG			ASCC1	NM_015947	Body			TRUE				TRUE
SCG5	0.704458	19.384	2.11618e-05	2.21809e-05	chr15	32984867	+	cg00101713	67757474		AAAATCCAAACACTTACTCTTCTAAATAAATAATCAATAACTTTAAATAC		II										OpenSea	TTACATGGTAAAATGCTATGAGATAGTGACCATTTTAGTTAAAACATACAAACCTAAGCA[CG]TACTCAAAGCCACTGACTATTTATTCAGAAGAGCAAGTGCCTGGATCCTCACAAAATTTG	GGATCCAGGCACTTGCTCTTCTGAATAAATAGTCAGTGGCTTTGAGTACG	TRUE		SCG5;SCG5	NM_003020;NM_001144757	Body;Body
FAM55C	0.156819	18.854	2.70089e-05	2.77827e-05	chr3	101497475	-	cg00101715	31668461		ATATCTTCTCAAAACTCCTCTCAATTCCTAAATTTCACAAAACTACTACC		II									chr3:101497830-101498648	N_Shore	TTCTTGAACAAGTGTCTTCTCAGGACTCCTCTCAGTTCCTGAATTTCACAAAACTGCTAC[CG]ACGTTTTACCAGTTAGAAAAATGTCCAAAATAGGATAACCCAGAATTGGGGATGGTGGAG	CGGTAGCAGTTTTGTGAAATTCAGGAACTGAGAGGAGTCCTGAGAAGACA			FAM55C;FAM55C	NM_001134456;NM_145037	TSS1500;TSS1500					3:101497340-101499032	Promoter_Associated
	0.116612	162.916	3.53563e-25	1.96759e-24	chr16	85479301	-	cg00101940	48769421		ACACTATATTAACRACAAATTTCTACTTCCCTTACAAAACCTAACCTCTC		II										OpenSea	CTTTGGGTTTGGCACTGTGTTAACGACAGATTTCTGCTTCCCTTGCAAGGCCTGGCCTCT[CG]GGGAGCGCGCCAGCAGCAGCAGCCCTCTCCTGGCTCGAGGGAGAGCTCCCCCCAGCCGCC	CACTGTGTTAACGACAGATTTCTGCTTCCCTTGCAAGGCCTGGCCTCTCG								TRUE	16:84036765-84036812			TRUE
SLC2A1	0.0984878	18.1691	3.70815e-05	3.71764e-05	chr1	43425337	-	cg00102166	71790327		AACAAACTAACTAACTAACATAATAAAACATTAAAAACATAATAAACCTC		II									chr1:43423467-43424768	S_Shore	AAAATATGAAAGGCAGGCTAACTGACTGACATGATAGGACATTAAGGACATGATAGACCT[CG]GGTTTGAACCAGCTCAACTGTATACTGGCCCGGCCGCGATCCTGGGCGAGTTCCTGGCCA	GCAGGCTAACTGACTGACATGATAGGACATTAAGGACATGATAGACCTCG			SLC2A1	NM_006516	TSS1500
SARS	0.629308	14.4158	0.000218216	0.000187852	chr1	109772439	-	cg00102183	30618324		AAAAAAACTCCTAACACAAAAATCTCTTCTAAATAAAACTACTATCCTCC		II										OpenSea	ACAGCAGGTAGGAGGAGACTCCTGGCACAGAAATCTCTTCTAAATAGGGCTGCTGTCCTC[CG]CTGCATGTTGCCCGTGGTAGCAGGCATCTCGTGGGAGGGATCTGCTAAATCAACCTAACC	CGGAGGACAGCAGCCCTATTTAGAAGAGATTTCTGTGCCAGGAGTCTCCT			SARS	NM_006513	Body			TRUE
	0.819838	14.8195	0.000179782	0.000157552	chr3	186645653	-	cg00102685	38733423		ACTAAACAACCTCTAAAAAAACRCCTTCTACTTTTATAAAATACAATAAC		II			rs13095782	0.276531					chr3:186648174-186649103	N_Shelf	GCGGAGTGGGGACTGGACAACCTCTGAAAGAGCGCCTTCTGCTTTTGTGGAGTGCAGTGG[CG]TGATCTCGGCTCACTGTAAGCTCCGCCTCCTGGGTTCACACCATTCTCCGGCCTCAGCCT	CGCCACTGCACTCCACAAAAGCAGAAGGCGCTCTTTCAGAGGTTGTCCAG
PIGQ	0.0455109	52.3343	2.87238e-11	6.21664e-11	chr16	620304	+	cg00102808	16696355	10746346	AAACCTACAATTCCATTTTTTACCCTTTCCTACAAACCAAAACAACTACA	AAACCTACGATTCCGTTTTTTACCCTTTCCTACAAACCGAAACAACTACG	I	A	Red							chr16:619805-620195	S_Shore	TGGGCCCCTGTGGACCCTGTGCAAGGGCGGTCGGCGGCCCGGGCCTGGCTGTGGGCCCTT[CG]CAGTTGTCCCGGTTTGCAGGAAAGGGCAAAAAACGGAATCGTAGGCTCTTCCCAAATGAG	CGCAGTTGTCCCGGTTTGCAGGAAAGGGCAAAAAACGGAATCGTAGGCTC			PIGQ;PIGQ	NM_148920;NM_004204	5'UTR;5'UTR				16:559666-560317	16:619287-620522	Promoter_Associated
CA14	0.0811985	28.2293	4.18058e-07	5.73817e-07	chr1	150230345	+	cg00102955	29632372		TATCTCTACTTCTCTTACTATCTCTATCTCTATAAACTTCCAAAAAATTC		II										OpenSea	AAAGAGGCAGCAAGAGATTTGTCCTGGGGATCCAGAAACCCATGATACCCTACTGAACAC[CG]AATCCCCTGGAAGCCCACAGAGACAGAGACAGCAAGAGAAGCAGAGATAAATACACTCAC	ATCTCTGCTTCTCTTGCTGTCTCTGTCTCTGTGGGCTTCCAGGGGATTCG			CA14;CA14	NM_012113;NM_012113	1stExon;5'UTR
TMEM81	0.872062	10.9829	0.0011727	0.000855789	chr1	205053265	+	cg00103209	30701483		ATACCACAACCTATACTATCACCTATAACCTTAACTATAAAAAAAAAACC		II										OpenSea	GACATTCTAAGCGCCGAGTCTGACATTTCCTTCTCACTCCATCAGGGCCCACCTCACAGA[CG]GTCTCCTCCTTATAGCCAAGGCCACAGGTGACAGTACAGGTTGTGGCATTGATGATAACT	CGGTCTCCTCCTTATAGCCAAGGCCACAGGTGACAGTACAGGTTGTGGCA			TMEM81	NM_203376	1stExon
ETNK2	0.328015	102.974	1.89954e-18	6.94766e-18	chr1	204121923	-	cg00103329	58633447		CRAACCCAATACTTTACTTAACATTCRAAATATAAAATAAACAAACCCTC		II									chr1:204120398-204121109	S_Shore	AGCGGTGTACCCGAGCCCAGTGCTTTGCTTGGCATTCGGGGTGTGAAGTGGACAGACCCT[CG]CGCGTCCTGGGGAGGACAGCCAAATGCCTGGCGCAGCTAAGGGCCAAAGCAAGGCATGGT	GAGCCCAGTGCTTTGCTTGGCATTCGGGGTGTGAAGTGGACAGACCCTCG			ETNK2	NM_018208	TSS1500
SNORD47	0.691323	24.572	2.0515e-06	2.54354e-06	chr1	173834155	+	cg00103398	10612496		AACACCATACCTAACTAATTTTATACAACTATATTATCCAAACTAATCTC		II									chr1:173837172-173837917	N_Shelf	GCCTGTAATCCCAGCACTTTGGGAGGTCAGTGCGGGCAGTATCACTTGAGGTCAAGAGTT[CG]AGACCAGCCTGGACAACATAGCTGTACAAAATTAGCCAGGCATGGTGTCACATGCCTGTA	CGAGACCAGCCTGGACAACATAGCTGTACAAAATTAGCCAGGCATGGTGT			SNORD47;GAS5;SNORD81;SNORD80	NR_002746;NR_002578;NR_003938;NR_003940	TSS1500;Body;TSS1500;TSS200
STXBP5	0.181656	291.037	6.66587e-36	7.00914e-35	chr6	147570728	+	cg00103401	36801501		CTCAATTTCTCTCTCCTCTTACATTTTATTATAAAACAACAAAAAAAATC		II										OpenSea	AGTGATTAACTTGGATATTTAGCTGAAGAGATTTCCAAGGAAAGTGTTGAGGGTGCGAGC[CG]ATTCTTCTTGCTGCTTTATAATAAAATGCAAGAGGAGAGAGAAATTGAGTGAAGAAGTTT	TCAATTTCTCTCTCCTCTTGCATTTTATTATAAAGCAGCAAGAAGAATCG			STXBP5;STXBP5	NM_001127715;NM_139244	Body;Body			TRUE
	0.314203	143.397	3.78948e-23	1.86453e-22	chr17	46600533	+	cg00103448	39631508	68735479	TCATTACATAACTCAAAAAAATATTCTCATTATAATCCACAAAATTAACA	TCATTACGTAACTCGAAAAAATATTCTCGTTATAATCCACGAAATTAACG	I	C	Grn							chr17:46604362-46604881	N_Shelf	CAAGGAATTCAGAGCCAGGACTGAGGCACAGGGGAAAAAATCTGGTACAACTGCAGGGGG[CG]CCAATTTCGTGGACTACAACGAGAATACCCTCCCGAGTTACGCAATGAGTCTGTCTTGTC	TCATTGCGTAACTCGGGAGGGTATTCTCGTTGTAGTCCACGAAATTGGCG								TRUE		17:46600310-46600829	Unclassified_Cell_type_specific
FAM164C	0.0807172	10.6448	0.00138901	0.000995652	chr14	75536130	-	cg00103685	15718342		TCAAAAAAATACAAATTCTTCTTTAAAAAAACTCCAAAAAAACCTCTCCC		II									chr14:75535825-75536376	Island	GAGCGTCGTTCTCAGAAAAGTACAAGTTCTTCTTTGAAGGAGCTCCAGAAAAGCCTCTCC[CG]CCCCTCCCCGGCTCCCCAAGGGCAGGGCTGGACCGAGCTGCAGAGTTGGCCGGACACTGA	CAGAAAAGTACAAGTTCTTCTTTGAAGGAGCTCCAGAAAAGCCTCTCCCG			FAM164C;FAM164C	NM_024643;NM_001042430	TSS200;TSS200			TRUE	14:74605630-74606376	14:75535650-75536678	Unclassified_Cell_type_specific
	0.104495	15.2074	0.00014936	0.00013311	chr20	30196041	+	cg00103778	35727470		AATAATAATTTATAACTATAAAACATTCTATACCAAACACTATACTAAAC		II									chr20:30196118-30196585	N_Shore	TACAGTACTAACCTCACGGAATGTAGTACAGAATAAATGAAATAAAGTAAGTGTGTAAAA[CG]TTTAGCACAGTGCTTGGCACAGAATGTTTCATAGTTATAAATTATTATTGTCGCCTGTGA	CGTTTAGCACAGTGCTTGGCACAGAATGTTTCATAGTTATAAATTATTAT								TRUE
LEFTY1	0.70342	17.7099	4.591e-05	4.52414e-05	chr1	226077628	+	cg00103855	27699362		CATTAATCATTAACTTTATAAACTTCRAAAAATTAACACCTCTAAACCTC		II									chr1:226075150-226075680	S_Shore	GTACAATGGCGCAGTCTCGGCTCACGGCAACCTCTCCCAATTTTTGAGCTGAAAAAAAAC[CG]AGGCTCAGAGGTGTCAACTTCCCGAAGCTCACAAAGTTAATGATCAATGTCCATATAAAG	ATTGATCATTAACTTTGTGAGCTTCGGGAAGTTGACACCTCTGAGCCTCG			LEFTY1	NM_020997	TSS1500			TRUE
PRDM16	0.909807	15.3932	0.000136703	0.000122811	chr1	3184106	-	cg00103908	23644320		CRATTCCCRTAAAAAACRCCCTAAATCTAAAATAACTAAATCACAATAAC		II									chr1:3184546-3184824	N_Shore	TGTACAAGGATCGATTCCCGTGGAGAGCGCCCTGGGTCTGGGATGGCTGGGTCACAATAA[CG]CTATGTCTCACTTTTTGGGGAACCTCCAGACTGTTTACCACAGTGGCTATACCATTTCAC	GATTCCCGTGGAGAGCGCCCTGGGTCTGGGATGGCTGGGTCACAATAACG			PRDM16;PRDM16	NM_022114;NM_199454	Body;Body				1:3173758-3174684
KCNQ2	0.311934	27.1205	6.74142e-07	8.98896e-07	chr20	62096129	-	cg00103961	12689386		ATATAAAAACAAAAACCCTACTAACTTAAAAACAAATAACACATTAATCC		II									chr20:62097193-62098254	N_Shore	AGCCACTCAGTGTGTGGGGGCAGGGGCCCTGCTGACTTAGAAACAAGTGGCACATTGATC[CG]CATTCAAACTTGCCAGCCAATCAACCACAGCCCCGCGCACAGACTCTCCCAGGTGGGACT	CGGATCAATGTGCCACTTGTTTCTAAGTCAGCAGGGCCCCTGCCCCCACA			KCNQ2;KCNQ2;KCNQ2;KCNQ2;KCNQ2	NM_172108;NM_172106;NM_172107;NM_172109;NM_004518	Body;Body;Body;Body;Body
	0.290561	98.5571	6.91987e-18	2.43992e-17	chr16	86953195	-	cg00104167	70635417	20773373	AACAAAAAACAAATTAAAAAACAAACAATTCATAAAACTATCAAAACTCA	AACGAAAAACAAATTAAAAAACAAACAATTCATAAAACTATCAAAACTCG	I	A	Red	rs117362436	0.032118						OpenSea	TGAAGATGAAAGAGCGGGAGGCAGGTTGGAAAACAGACAATTCATGGGGCTGTCAGAGCT[CG]ATTTGAATTTCATTCACACCAGGCCGAGCCGGGGCGGGGGGAGCGGGGCTTGAGGTCTTT	CGAGCTCTGACAGCCCCATGAATTGTCTGTTTTCCAACCTGCCTCCCGCT									16:85510459-85510912
	0.613615	17.5717	4.89654e-05	4.80192e-05	chr3	76146501	-	cg00104608	20769374		AAATCTCATAACCTAACACCTAAACTTACTCCTAAAAAACTACATAATCC		II										OpenSea	GTTCCCAGTGCAGATCTCATAGCCTAGCACCTGAACTTGCTCCTGGAGAGCTACATGGTC[CG]TTCTTGGGACTGCAGCAGGGGCTCCTGCTGAGAAGAGCTATTGATGCTTCCGTGCTGGCC	CGGACCATGTAGCTCTCCAGGAGCAAGTTCAGGTGCTAGGCTATGAGATC								TRUE
PCDHGB5	0.0607227	13.492	0.000340955	0.000281456	chr5	140892370	-	cg00104845	57645387	34803314	TCCTTAATCTACCCACAACAACCCATATTATATTTTATACTATATCCACA	TCCTTAATCTACCCGCGACGACCCGTATTATATTTTATACTATATCCACG	I	C	Grn							chr5:140892913-140893189	N_Shore	CGCAGCCGTCTGTCCTTGATCTGCCCGCGGCGGCCCGTGTTGTGTTTTGTGCTGTGTCCA[CG]CGCTAAGGCGACCCCCTCCCCCGTACTGACTTCTCCTATAAGCGCTTCTCTTCGCATAGT	TCCTTGATCTGCCCGCGGCGGCCCGTGTTGTGTTTTGTGCTGTGTCCACG			PCDHGB5;PCDHGC3;PCDHGA6;PCDHGB4;PCDHGA8;PCDHGA12;PCDHGB3;PCDHGA5;PCDHGA1;PCDHGA11;PCDHGA3;PCDHGA2;PCDHGB6;PCDHGA11;PCDHGC5;PCDHGA4;PCDHGB2;PCDHGA10;PCDHGC4;PCDHGB7;PCDHGA9;PCDHGC3;PCDHGB1;PCDHGA7	NM_018925;NM_002588;NM_018919;NM_003736;NM_032088;NM_003735;NM_018924;NM_018918;NM_018912;NM_032092;NM_018916;NM_018915;NM_018926;NM_018914;NM_018929;NM_018917;NM_018923;NM_018913;NM_018928;NM_018927;NM_018921;NM_032403;NM_018922;NM_018920	3'UTR;3'UTR;3'UTR;3'UTR;3'UTR;3'UTR;3'UTR;3'UTR;3'UTR;3'UTR;3'UTR;3'UTR;3'UTR;3'UTR;3'UTR;3'UTR;3'UTR;3'UTR;3'UTR;3'UTR;3'UTR;3'UTR;3'UTR;3'UTR		CDMR		5:140872467-140872619	5:140891341-140892957	Promoter_Associated	TRUE
ZNF311	0.0881197	12.2051	0.000639608	0.000496565	chr6	28973483	-	cg00105025	34698381		TTCTAAAAAAAACRTCAACTCTCTAATCTAAACRTTCCCTTAAACTCTCC		II										OpenSea	TTCCGGTGATTTTCTAGGAAAGGCGTCAACTCTCTGGTCTAGGCGTTCCCTTAAACTCTC[CG]CCCTCCTCCTCGCGGCTCAGCCTTCTAGGAGTTTGCGTGCGTTTATGGCCTGTGCAAAGG	TCTAGGAAAGGCGTCAACTCTCTGGTCTAGGCGTTCCCTTAAACTCTCCG			ZNF311	NM_001010877	TSS1500				6:29081405-29081477	6:28973134-28973660	Promoter_Associated_Cell_type_specific	TRUE
PAQR6	0.168849	231.296	2.2667e-31	1.82955e-30	chr1	156217178	+	cg00105102	73647453		CCAACTAACCCAACCCCTCCACTTATACCAAAAAATATACCRAAAAAAAC		II									chr1:156215368-156215899	S_Shore	TATCCCTCAGCCCCAGACCTGTGCACTGCCTCCGGGTGGCCGCAGCTCTGCTGCCCCGCC[CG]CCTCTCCCGGCACATTCCTTGGCACAAGTGGAGGGGCTGGGCCAGCTGGGCAGGCGGAGC	CAGCTGGCCCAGCCCCTCCACTTGTGCCAAGGAATGTGCCGGGAGAGGCG			PAQR6;PAQR6	NM_024897;NM_198406	5'UTR;5'UTR			TRUE
NUDT14	0.0698416	96.7454	1.1843e-17	4.11281e-17	chr14	105647194	-	cg00105253	38710393		AATCCCCAAAACAACCAAAAAATTCCACTACCAAAAAAATCRAATTAAAC		II									chr14:105647469-105647827	N_Shore	AAGCCTTCCCTGATCCCCAGGGCAACCAAGGAGTTCCACTGCCAAGAGGGTCGGATTGGG[CG]GGCGGGAAGGATGGGGCCCAGCAATGCTTCCTTGAAAGGATGAGTGGTGCCCCCTCAGAT	ATCCCCAGGGCAACCAAGGAGTTCCACTGCCAAGAGGGTCGGATTGGGCG		TRUE	NUDT14	NM_177533	Body					14:105646800-105648756	Unclassified
FBXO46	0.745853	13.4729	0.00034413	0.000283834	chr19	46216179	+	cg00105400	31681372		AATAACCCTAATAAAACAACRAACAACCCTAACCCTACAAAACTACCCAC		II									chr19:46214961-46216180	Island	CCCTTGGCCGGTCCACCTTGCTCGGCGGACACAAAGACTACAGGCGCTGGGGTGGTCGGT[CG]TGGGTAGCTCTGCAGGGCCAGGGCTGCCCGCTGTTCCACCAGGGCCACCATCTCGGCCAC	GTGGCCCTGGTGGAACAGCGGGCAGCCCTGGCCCTGCAGAGCTACCCACG			FBXO46	NM_001080469	Body				19:50906798-50908114
SYCE1L	0.349539	76.3246	6.9016e-15	1.98408e-14	chr16	77245845	+	cg00105512	10725510		CAATATACAATTCCTACTATAACTAAAAACCCACCCACCTCCCCCTAAAC		II			rs755255	0.137569					chr16:77245944-77247013	N_Shore	ATGGAGGATGAGGAGAGTGGGAAGAGTTCAAGTTTGAGAGGTGCCTGGAGACATGGAGAG[CG]TTTAGGGGGAGGTGGGTGGGTCTCCAGCCACAGCAGGAACTGCACATTGAGTTAATAAAT	AATGTGCAGTTCCTGCTGTGGCTGGAGACCCACCCACCTCCCCCTAAACG			SYCE1L	NM_001129979	Body					16:77245330-77247299	Promoter_Associated	TRUE
	0.0581414	32.8836	5.85251e-08	8.97095e-08	chr20	21087165	-	cg00105628	23726471	56650398	TATTAAAACTAAACACACCACCACATATTTTAACAACCCAAAACCATTCA	TATTAAAACTAAACACGCCGCCGCGTATTTTAACAACCCAAAACCATTCG	I	C	Grn	rs75837596	0.017361					chr20:21086139-21087175	Island	CATCACGCGAGTTATTGGGACTGAACACGCCGCCGCGTGTTTTGACAGCCCAGAACCATT[CG]CGGGGGTCGGGGTGTGTCTGGGTTTGGGGGCTGGGGGATGTCTAGCCACTCTAGAGAAAC	TATTGGGACTGAACACGCCGCCGCGTGTTTTGACAGCCCAGAACCATTCG									20:21035132-21035296
GXYLT1	0.016965	28.2135	4.20907e-07	5.77456e-07	chr12	42538806	-	cg00106074	12807386	47698431	TTCACATAAAAAAAACACAAAACTAACACACAAAAAATAATATAAATACA	TTCGCGTAAAAAAAACGCAAAACTAACGCGCAAAAAATAATATAAATACG	I	C	Grn	rs113994344	0.015639					chr12:42538125-42538902	Island	GCGCCGGCGCAGTTCGCGTGGGAGGGACGCAGGGCTGGCGCGCAGAGGGTGGTGTGAGTG[CG]CGGAACGCGGCGCGCCTGAGGGCTATAGCTAGCGCAGGCCGACGCGCAGGTGAATGGGAG	TTCGCGTGGGAGGGACGCAGGGCTGGCGCGCAGAGGGTGGTGTGAGTGCG			GXYLT1;GXYLT1	NM_173601;NM_001099650	TSS200;TSS200				12:40824317-40825169	12:42538483-42538963	Promoter_Associated
POLD2	0.0220176	17.3429	5.44868e-05	5.29669e-05	chr7	44163141	+	cg00106499	67601415	20803370	AAAAACCACACAAAAATTAACAAATTACAACAATAAACAAAACAAACACA	AAAAACCGCGCGAAAATTAACGAATTACGACGATAAACGAAACAAACGCG	I	C	Grn							chr7:44162850-44163720	Island	CTGACCCCGTTTCCCTGGACCCCACTCACCGCGCGGCGCGCCGCATCCCGCCAATCCCCG[CG]CGCCTGCCCCGCCCATCGCCGCAACTCGCTAATCCCCGCGCGGCTTCCCCGCCCATCGCC	GGAAGCCGCGCGGGGATTAGCGAGTTGCGGCGATGGGCGGGGCAGGCGCG			POLD2;POLD2;POLD2;POLD2	NM_006230;NM_001127218;NM_006230;NM_001127218	1stExon;1stExon;5'UTR;5'UTR	high-CpG:44129574-44129705			7:44129346-44130326	7:44162219-44163911	Promoter_Associated
PLXNB2	0.50018	15.2349	0.000147416	0.000131535	chr22	50714562	+	cg00106609	59710352		CRTCACACAAAAAAACACTAAAATAATTAAATATACACAACTCTACCTAC		II									chr22:50716018-50716656	N_Shore	GCCTTGGGCACAGCTGGCACTTGGGGCCCCCCATGTGGCACAGCCTCAGACAGACACCCA[CG]CAGGCAGAGTTGTGCACATCCAACCATCTCAGTGTCTCCCTGTGTGACGCACGGCTGTGG	CGCAGGCAGAGTTGTGCACATCCAACCATCTCAGTGTCTCCCTGTGTGAC			PLXNB2	NM_012401	Body				22:49056292-49056946	22:50714534-50715276	Unclassified
LOC339290	0.789762	19.6981	1.83221e-05	1.94193e-05	chr18	5241864	+	cg00106767	33659342		TAATTTTATTTCTAATTTATACTCACCCTTACACCAACAATATAAACATC		II									chr18:5237723-5238674	S_Shelf	CTTATCAAGTAAGTCTGCATTGGGATCTGAGGATTTGCATCTCTAACAAAAATTCCTAGG[CG]ATGCTCACACTGTTGGTGTAAGGGTGAGTACAAATTAGAAATAAAACTATTTAATTCTGC	AGTTTTATTTCTAATTTGTACTCACCCTTACACCAACAGTGTGAGCATCG			LOC339290	NR_015389	Body
	0.303914	241.467	3.42097e-32	2.89914e-31	chr2	3045057	-	cg00106808	24657375		ATTTAAAACTACTAAAACACCCAACRATCAAAACCAAAACAAACCCAACC		II			rs75075294	0.011295						OpenSea	TTTTTTTTAATATTTGAGGCTACTAAGACACCCAGCGGTCAGAGCCAAGGCAGGCCCAGC[CG]TGGGACTGGCTCCTAATCAGCGATGCCTGCGTGGAGCACTCTCCAAACGGAACCCCGCCT	CGGCTGGGCCTGCCTTGGCTCTGACCGCTGGGTGTCTTAGTAGCCTCAAA									2:3024064-3024356
	0.872572	15.4074	0.000135781	0.000122035	chr20	49619636	-	cg00106923	12712457		CTCAATCTACCCAAAAAACTATAAACTCCCTTTCAAAAACATCTATCCCC		II			rs114875246	0.011295					chr20:49620446-49620680	N_Shore	AGATTGTGCTTCTCAGTCTGCCCAGGGAACTGTAAACTCCCTTTCAAAAACATCTGTCCC[CG]CTCTAGGTTTAGATTTATATGCAGGTATATGATGCAAAGTATTTTTTTTTCACAGATTAA	CGGGGACAGATGTTTTTGAAAGGGAGTTTACAGTTCCCTGGGCAGACTGA
	0.812575	16.9068	6.68391e-05	6.38804e-05	chr21	45881105	-	cg00106925	28701406		AAAACAAAAAAACCACTAAAACCAAAAAAACTCCCAAACCCACTCACRAC		II									chr21:45883589-45883907	N_Shelf	TGGGGCCCCCTGGGGCAGGAAGGCCACTGAGGCCAGGGAGACTCCCAGGCCCACTCACGG[CG]CAGGCCCCACAGGAGCTGGCTGGAGGCTATGGGTGCGGGGCGTGGGCCTGCCGGGGGTTG	CGCCGTGAGTGGGCCTGGGAGTCTCCCTGGCCTCAGTGGCCTTCCTGCCC
HAP1	0.0559961	12.4239	0.000574366	0.000451018	chr17	39890994	-	cg00107016	60738410	11788424	CAAACCACACATAAAAATAAAAACTACCAAAAAACAACTAATAACAAACA	CGAACCACGCGTAAAAATAAAAACTACCGAAAAACAACTAATAACAAACG	I	A	Red	rs142096285	0.016					chr17:39889956-39891489	Island	CAGCCGCCGGGCCGGACCACGCGTAGGGGTGGGGGCTGCCGAGAAGCAACTAGTGGCAAG[CG]GGACTCAGAGCCGCGCGGGAGGGGAGCTAGTGGTGACGGAACAGAGCACAGTAAGAAAAG	CGGACCACGCGTAGGGGTGGGGGCTGCCGAGAAGCAACTAGTGGCAAGCG			HAP1;HAP1;HAP1	NM_177977;NM_001079870;NM_001079871	TSS200;TSS200;TSS200				17:37143503-37145015	17:39890561-39891346	Unclassified_Cell_type_specific	TRUE
SYT17	0.664142	27.1336	6.70351e-07	8.94156e-07	chr16	19181143	-	cg00107106	12608356		ATATTATCCAAAAACTATTAAATAATCRCCCAACAAACACTTAAACRACC		II									chr16:19179002-19180217	S_Shore	CTGTGTGCTGAATGTTGTCCAGGGGCTATTGAGTAGTCGCCCAACAAACACTTGGGCGAC[CG]CCTACTAAGTGCTGGCACTGGGGATACAGTGATGAAAACAGCACAGTTCCTGCCCCTCTG	TGTTGTCCAGGGGCTATTGAGTAGTCGCCCAACAAACACTTGGGCGACCG			SYT17	NM_016524	Body
	0.954473	39.5404	3.89595e-09	6.85662e-09	chr1	29461070	-	cg00107241	47727376	19722341	AACCTCAAAATTCAAAAATACACCCTCTTACAAACAATCCATAACCTACA	AACCTCAAAATTCAAAAATACGCCCTCTTACAAACAATCCGTAACCTACG	I	A	Red							chr1:29460810-29461172	Island	TGTTCCCCTCTGGGCCTCAGGATTCAAGGATGCGCCCTCTTGCAAACAGTCCGTGGCCTG[CG]ACAGAAAGAAAACCCCTGGGAGCGGTCGGGGTGGGGACCCACAAAACGCTGTGGCTAAAC	CGCAGGCCACGGACTGTTTGCAAGAGGGCGCATCCTTGAATCCTGAGGCC									1:29333234-29333816	1:29460788-29461077	Unclassified_Cell_type_specific	TRUE
COMT	0.0623521	90.3638	8.13473e-17	2.66917e-16	chr22	19930437	-	cg00107488	13619364		AATTAACCCCTATAAAACCAACTAATCTAAATTTACCACTAAAACTTACC		II			rs9332317	0.01178					chr22:19929096-19929468	S_Shore	TGGGAAGGGAGGGTTGGCCCCTGTGAAACCAACTGATCTGGGTTTGCCACTGGGGCTTAC[CG]AAGTCAGGCCCCCAACCTCCCACAGAGACTGGGAGACAGGGGCCCCATCCTCAGGTGTTG	CGGTAAGCCCCAGTGGCAAACCCAGATCAGTTGGTTTCACAGGGGCCAAC		TRUE	COMT;TXNRD2	NM_000754;NM_006440	5'UTR;TSS1500			TRUE
MCFD2	0.5908	38.1561	6.78028e-09	1.16166e-08	chr2	47136146	+	cg00107577	67688350		ATAAACCTAAATAAAAACACAATACACRACCAAAAATACRTATTCAACCC		II										OpenSea	TGAGCATGCCCTTGCCGCTGGCTCAGCTGCAGATGATGGGGAGGCCACTGGACCACAGCC[CG]GGCTGAATACGTACTCTTGGTCGTGCACTGTGTTCTTATCCAGGCCCATGCTGCCGGGTT	TGGGCCTGGATAAGAACACAGTGCACGACCAAGAGTACGTATTCAGCCCG			MCFD2;MCFD2;MCFD2;MCFD2;MCFD2;MCFD2;MCFD2	NM_001171509;NM_001171508;NM_139279;NM_001171510;NM_001171507;NM_001171511;NM_001171506	5'UTR;Body;Body;5'UTR;Body;Body;Body
ASTN2	0.0645389	76.2317	7.11435e-15	2.04329e-14	chr9	120174408	-	cg00107630	54618409		TCTATATTTACACACAAACAATAAAAAACCAACACAAATAAAAATCCCAC		II									chr9:120175253-120177496	N_Shore	TCATTGTGCACTCTGTGTTTACACACAAACAGTGGAAGACCAACACAAATAAAAATCCCA[CG]TCTCCCTACACAGCTCCTGCTATACCCAGCCATCTGGTGACTACCTCGCTAGCCAAATCC	CGTGGGATTTTTATTTGTGTTGGTCTTCCACTGTTTGTGTGTAAACACAG			ASTN2;ASTN2;ASTN2	NM_198186;NM_014010;NM_198187	Body;Body;Body
	0.748996	22.5695	4.99293e-06	5.82581e-06	chr16	86741267	-	cg00107631	61768340		TCATAAACATAAACAAAAACCACTATACTCTAACATACCTATAAACCRAC		II			rs300014	0.166794						OpenSea	AACGCAGCCTTTCATGGGCATAAACAAGGGCCACTGTGCTCTGGCATACCTGTGGACCGG[CG]ACGTGGCCTGAGAGCCATGCGTGTTCACAGTGCTCCCTCTTTTCACGCACAGAAACTTAC	CGCCGGTCCACAGGTATGCCAGAGCACAGTGGCCCTTGTTTATGCCCATG									16:85298298-85299025
	0.149235	11.2512	0.00102582	0.000759424	chr14	57261886	+	cg00107772	40699359		CTCRAAATACAATCCCTAAAATAACTACTCAACTCTCCCCTTTAAAACCC		II									chr14:57260878-57262123	Island	CGGAGCCCGAAGTCTTCCCCACCGCTGGCAGGAGAGCCCCGCGAGCTCTCCCGGACGTGT[CG]GGTCCTAAAGGGGAGAGCTGAGCAGCCACTTCAGGGATTGCACTCCGAGGTGGCCGAGGC	CGGGTCCTAAAGGGGAGAGCTGAGCAGCCACTTCAGGGATTGCACTCCGA									14:56330644-56331876
ELFN2	0.0424678	48.7454	1.09787e-10	2.25284e-10	chr22	37813098	+	cg00107982	13737502	47649445	AAAACTATATTAATAACAACCACATAAAAAAAACTATTATCCAAACAACA	GAAACTATATTAATAACGACCACGTAAAAAAAACTATTATCCAAACGACG	I	C	Grn							chr22:37815803-37816477	N_Shelf	CCACGGAGACCACAATGCCACAGAGGCGGCTCCCTCACCACGGCAACCACCGTCACTCAG[CG]CCGCCTGGACAACAGCTCCCTCCACGTGGCCGCCACCAACACAGCCTCGGTGACAGCCCC	CGCCGCCTGGACAACAGCTCCCTCCACGTGGCCGCCACCAACACAGCCTC			ELFN2	NM_052906	5'UTR		DMR			22:37812950-37813119	Unclassified_Cell_type_specific
SEMA5B	0.0815684	972.254	1.29938e-64	6.50801e-63	chr3	122637664	+	cg00108098	64662325		ATTCCCTACTCTATAAACTTTAAAATAACCTTTAACCAAAAACAACAAAC		II									chr3:122640713-122641355	N_Shelf	GCCCGAGCTCTCTTCTTGTGAATAAAAGGGATAACTGCCTCCTTGGCTCAAGTGGAACCA[CG]TTTGCTGCTTTTGGCCAAAGGCCACTTCAAAGCTTACAGAGCAGGGAACACTCTTAAGAA	TTCCCTGCTCTGTAAGCTTTGAAGTGGCCTTTGGCCAAAAGCAGCAAACG			SEMA5B	NM_001031702	Body
C1QA	0.360108	72.0842	2.7994e-14	7.69759e-14	chr1	22963614	+	cg00108454	22790474		CTAACTCACCCAAATAATAAAACTCTACATACACACAAAAATTCACAAAC		II										OpenSea	GCTCAGGTGGATGCTGAAAGGCGCTGAGCATGCAGAAGAGTGAGCAGGTGTCGCTTTGGG[CG]TTTGTGAATTCCTGTGTGTATGCAGAGCTCCACCATCTGGGTGAGCCAGTGTTAATTAAA	TGGCTCACCCAGATGGTGGAGCTCTGCATACACACAGGAATTCACAAACG		TRUE	C1QA	NM_015991	5'UTR
	0.0188551	79.8775	2.18215e-15	6.48845e-15	chr22	24819864	-	cg00108569	31636398	39636340	AAAACAACACAAATCTCAAAACTACCTACAAAAAACACCCATAAACAACA	AAAACAACGCGAATCTCAAAACTACCTACAAAAAACGCCCGTAAACGACG	I	C	Grn							chr22:24819537-24820810	Island	CGGGGCGGGGCGGGGGCAGCGCGGGTCTCAAAGCTGCCTGCAGGGGGCGCCCGTGAGCGG[CG]CGGCCGGAGCCGGAGACCCAGCGGCCGCCGAGACAGCGGGAGCCGGCGTGCGAGCGGCAG	GGGGCAGCGCGGGTCTCAAAGCTGCCTGCAGGGGGCGCCCGTGAGCGGCG						high-CpG:23149855-23149906	DMR		22:23149607-23150989	22:24819695-24820027	Unclassified
	0.845228	30.3495	1.69387e-07	2.44991e-07	chr5	55598438	-	cg00108694	40710435		ACATAACCACATTTTATAAACCCTCATTAAATTCCATCATATAAAAATCC		II			rs32489	0.393227						OpenSea	ACTGCAGCTGGGCATGGCCACATTTTATAGGCCCTCATTAAGTTCCATCATGTGAGGGTC[CG]CTCACTTCTTCAAATACTCAGATTCTCATCATTGGCAGTGGCTGGTGATCAGGTGGTAAG	CGGACCCTCACATGATGGAACTTAATGAGGGCCTATAAAATGTGGCCATG								TRUE
NT5DC2	0.146963	284.71	1.87383e-35	1.91508e-34	chr3	52565015	+	cg00108715	58716324		ACTATAAAACTTCCCTAACCCTCTAACCTAACAACTCCTACTTTATCATC		II									chr3:52567009-52568807	N_Shore	TTGCAGGGGCCCCAGCTCTAAGACTCCAGGGGATCCCTGTCTCAGCCACAACCCCAGTGC[CG]ATGACAAAGCAGGAGCTGCCAGGCCAGAGGGCCAGGGAAGCCCCACAGTGTGCCTGGCAG	CTGTGGGGCTTCCCTGGCCCTCTGGCCTGGCAGCTCCTGCTTTGTCATCG			NT5DC2;NT5DC2	NM_001134231;NM_022908	Body;Body					3:52564840-52565242	Unclassified_Cell_type_specific
TOP1	0.848259	19.6563	1.86762e-05	1.97665e-05	chr20	39655980	+	cg00109062	46640406		AAAACACTACACTTCTAACAAAAATTACTACTTCCATTCTTAACCCTCTC		II									chr20:39657061-39658412	N_Shore	AGTAATGGTTAGATTAGCATATTGAGAAGATCACTTTGGCAATTGTTGGAATGCAGTTTA[CG]AGAGGGCCAAGAATGGAAGCAGCAATCCCTGTTAGAAGTGTAGTGTTTTGGAGTGCGGTG	CGAGAGGGCCAAGAATGGAAGCAGCAATCCCTGTTAGAAGTGTAGTGTTT			TOP1	NM_003286	TSS1500
	0.524937	58.8411	2.70086e-12	6.36714e-12	chr16	85433452	-	cg00109069	67639408		TCCTAAAAAAACCCCTAACAAATAATAAATATTCCRTAAATACRAACTAC		II			rs1038419	0.000416						OpenSea	CTGTGCTTCGCTCCTAGAAGAGCCCCTGGCAGGTGGTGAGTGTTCCGTGAGTGCGGGCTG[CG]GTTATCATGATTAATATTACCATTAATATTGCTGAGAAGTCAAGACTGGCCAGGGCAGAC	CGCAGCCCGCACTCACGGAACACTCACCACCTGCCAGGGGCTCTTCTAGG									16:83990742-83990954
SLITRK5	0.0972592	27.8324	4.9582e-07	6.73603e-07	chr13	88330463	+	cg00109076	16728433		TAACTAAACRTAATCTATTTTTCCAACACTTCRAAATAATCCRACTCAAC		II									chr13:88329394-88329885	S_Shore	GAGTGCTGTCTTTGTAGAACCCAACCGGAACGAATATCTGGAGTTAAAAGCAAAACTAAA[CG]TTGAGCCGGACTACCTCGAAGTGCTGGAAAAACAGACCACGTTTAGCCAGTTCTAAAAGC	CGTTGAGCCGGACTACCTCGAAGTGCTGGAAAAACAGACCACGTTTAGCC			SLITRK5	NM_015567	Body		CDMR
GPA33	0.781648	17.6054	4.82012e-05	4.73219e-05	chr1	167022611	+	cg00109164	43661360		ACTACTTTAATTAATTATACCTTCCCTTCTCTAATCTCCTTAAAATAATC		II										OpenSea	ATTCGTGTTTAACTCACTGAATGAATACGTGGGTTTGGGTGGGAATCATCCCTGTGTCTA[CG]ATCATCTCAAGGAGACCAGAGAAGGGAAGGCACAACCAATCAAAGCAGTTTCCCCAATTA	CTGCTTTGATTGGTTGTGCCTTCCCTTCTCTGGTCTCCTTGAGATGATCG			GPA33	NM_005814	3'UTR					1:167022609-167022673	Unclassified_Cell_type_specific
RGS3	0.701578	30.0675	1.90875e-07	2.74268e-07	chr9	116344532	-	cg00109344	15795365		AACATAACTTTTAACTATCAAAACAACTATACAATAATAAATAAATCACC		II									chr9:116346400-116346603	N_Shore	TCTCAGCTTCGAGCATGGCTTTTGGCTGTCAGGGCAGCTGTACAATAGTGGGTAAGTCAC[CG]GCCTTTGGGCTCAGTTTTCTCATCCATCAAATGGACATTAATGATTTCTACAATGAGAGC	GCATGGCTTTTGGCTGTCAGGGCAGCTGTACAATAGTGGGTAAGTCACCG			RGS3;RGS3;RGS3;RGS3	NM_130795;NM_021106;NM_144488;NM_134427	Body;5'UTR;Body;5'UTR					9:116343993-116345494	Promoter_Associated
ATP11A	0.841807	79.3984	2.54577e-15	7.53434e-15	chr13	113487346	+	cg00109551	67602382		ACTAAAAAAAAACTAAATCACATCAAAAAACCCAAACAAACCCTTAACCC		II									chr13:113486835-113487347	Island	TGTACATCTCATCCTCGCCCGACGAGGTGGCGCTGGTCGAAGGTGTCCAGAGGTACGTCG[CG]GGCCAAGGGTCTGCCTGGGTTTCCTGATGTGACTCAGCCCCTCCCCAGCCCCAGTCAGGG	CGGGCCAAGGGTCTGCCTGGGTTTCCTGATGTGACTCAGCCCCTCCCCAG			ATP11A;ATP11A	NM_015205;NM_032189	Body;Body				13:112533635-112535571
	0.0812639	10.8906	0.00122806	0.000891926	chr20	39320005	+	cg00109703	53741318		ACAAATCTCTTAAAACCCTAAAAAAAAATACTACCAACTCTAATCCAATC		II									chr20:39321289-39321647	N_Shore	ATGTATGGCTCCGGCCTCAGGCGGCCAGGGCGGGACAAGCACGCCTGACTCTCTTGGTCC[CG]ACTGGACTAGAGCTGGTAGCACCCTCCCTCAGGGTCCTAAGAGACCTGTGGCTCCCAGAG	CAGGTCTCTTAGGACCCTGAGGGAGGGTGCTACCAGCTCTAGTCCAGTCG							RDMR	TRUE	20:38753165-38753723	20:39318258-39320111	Unclassified
	0.708507	13.7331	0.000303334	0.000253198	chr10	6625489	-	cg00110545	11772350		CATAAAATATTTCTATTTTCTATTAAACACTATCTCTTAATTATATAAAC		II									chr10:6621907-6622642	S_Shelf	CTTTCCCAGGCCATGGGGTGTTTCTGTTTTCTATTAGACACTGTCTCTTAGTTATATAAA[CG]TGGCTGCTCTCAGAAGTTCTCCACACCTTTGTTTCCTGGAAGAGGAAATGGCATTTCCTG	ATGGGGTGTTTCTGTTTTCTATTAGACACTGTCTCTTAGTTATATAAACG										10:6625435-6625671	Unclassified_Cell_type_specific
TNIP1	0.106759	17.0814	6.15832e-05	5.9261e-05	chr5	150461116	-	cg00110623	60703326		ACAAAACTATAAAAATTCCRAACTAAAAAAACCCATAAAAACTCTACCRC		II			rs4958438	0.27563					chr5:150460086-150460864	S_Shore	GACTCTTCTTAACAAAGCTATAGAAATTCCGAGCTGAAAAGACCCATAAAGACTCTACCG[CG]AACATTTTTTGCTCCAGACATTGTAAAGGATTCCCAGACATCGTAAACGCTTTGCTCCAG	CGCGGTAGAGTCTTTATGGGTCTTTTCAGCTCGGAATTTCTATAGCTTTG			TNIP1	NM_006058	TSS200					5:150459422-150461291	Promoter_Associated
SCRIB	0.930648	14.1256	0.000250937	0.000213254	chr8	144885851	-	cg00110724	49760410	35716363	TAAAAAAAACTCACCTTAAAAATAAAAATACCCTCATCTATAAAATCACA	TAAAAAAAACTCACCTTAAAAATAAAAATACCCTCGTCTATAAAATCGCG	I	A	Red							chr8:144885269-144886103	Island	GGCGGGCTGGGGTGGGGGGGGCTCACCTTGGAGATGAAGATGCCCTCGTCTGTGGGGTCG[CG]GGGGTTGCCAGCGTGGCCCCTGGCACCCCCGCGGATGCTGATGCCCAGCCTCTCCCCAGG	TGGGGGGGGCTCACCTTGGAGATGAAGATGCCCTCGTCTGTGGGGTCGCG			SCRIB;SCRIB	NM_015356;NM_182706	Body;Body				8:144957338-144958415
IGFBP1	0.0725883	368.079	6.83671e-41	9.60768e-40	chr7	45927947	-	cg00110785	54619343		CAAACAATATAAAATCAAAACCRTTTACCCTCCTCCCACCAACRATTTAC		II									chr7:45928002-45928585	N_Shore	TAACAACGGGACAAACAGTATGAAATCAAAACCGTTTACCCTCCTCCCACCAGCGGTTTG[CG]TAGGGCCTTGGGTGCACTAGCAAAACAAACTTATTTTGAACACTCAGCTCCTAGCGTGCG	CGCAAACCGCTGGTGGGAGGAGGGTAAACGGTTTTGATTTCATACTGTTT			IGFBP1	NM_000596	TSS200			TRUE
PPT2	0.10051	146.033	1.97818e-23	9.90395e-23	chr6	32121130	-	cg00110832	62606503		TAACAAATAAAAACCCTAAAACACTAAAATATCRATTAAAAATCACAAAC		II									chr6:32121829-32122529	N_Shore	AGTAAAAGCCCTAGCAAGTAAAAGCCCTGAGGCACTAGGGTGTCGGTTAGGGGTCACAGG[CG]GAGAGGTGGGGCGCCTGGGGGTTTCGGTAGGGAGCCACCCACAGATAACTCAGACAGCCA	CGCCTGTGACCCCTAACCGACACCCTAGTGCCTCAGGGCTTTTACTTGCT			PPT2;PPT2;PRRT1	NM_138717;NM_005155;NM_030651	TSS200;TSS1500;TSS1500			TRUE	6:32229091-32230507	6:32120376-32123743	Promoter_Associated
MAGI2	0.744151	20.4477	1.30107e-05	1.41416e-05	chr7	77669243	-	cg00110846	38744408		CAATAAACTTACTTCATTCTAACTCAATCTTAAAATCTATAAACCCAAAC		II									chr7:77669670-77670057	N_Shore	TTATTCCAGGGCAATAGACTTGCTTCATTCTGGCTCAGTCTTGAAGTCTATAGACCCAGG[CG]GATCTCTGCAGTTTTGCGAGATGAACCTCCTAGCAACCTGCTAATACCATTCATTCTGCA	CGCCTGGGTCTATAGACTTCAAGACTGAGCCAGAATGAAGCAAGTCTATT			MAGI2	NM_012301	Body
KIF3C	0.0810778	34.1745	3.42914e-08	5.41142e-08	chr2	26205029	-	cg00111359	54686427		CRATCCTCTCTACACCRACTAAAAAATAAATTAAACAAAATCCCCCAATC		II									chr2:26204554-26205649	Island	CCACCGCTCTCCGGTCCTCTCTGCACCGGCTGGGAGGTGAATTAGGCAGAATCCCCCAGT[CG]CCGCGGGAGCAGCGCCTGCCGAGCAGCCGTGCCCGGAGCCCGCCCCATGCAGGAGCAGAG	GGTCCTCTCTGCACCGGCTGGGAGGTGAATTAGGCAGAATCCCCCAGTCG			KIF3C;KIF3C	NM_002254;NM_002254	1stExon;5'UTR				2:26057468-26059529	2:26204073-26205999	Promoter_Associated
PLXNA1	0.773231	14.2561	0.000235641	0.000201412	chr3	126748873	+	cg00111613	50719348		TACCAACCAAACCCACCTTAATAACCAATAACCRTATCAAATAAATCTCC		II									chr3:126748660-126748891	Island	TGGTGAAGAACCACGACCACCTGGACCAGCGTGAGGGTGACCGCGGCAGCAAGATGGTCT[CG]GAGATCTACTTGACACGGCTACTGGCCACCAAGGTGGGCCTGGCTGGCAGATGGGGGCAG	CGGAGATCTACTTGACACGGCTACTGGCCACCAAGGTGGGCCTGGCTGGC			PLXNA1	NM_032242	Body
	0.814234	14.1088	0.000252982	0.00021484	chr2	3833127	-	cg00111778	48676497		ACACCTTCAAACRCCAACCATAAAACTAAAAATAAATATACTTACCTAAC		II									chr2:3833815-3834318	N_Shore	TCATAAAAGCTGCACCTTCAGACGCCAGCCATGAAGCTAAGGATGGATGTGCTTGCCTGG[CG]AGAGCAAGGGAGTGGGGGGCTCACAGCCCTTGGGAAAGCGGATGTGTAGCTGGGCCGGGA	CGCCAGGCAAGCACATCCATCCTTAGCTTCATGGCTGGCGTCTGAAGGTG							CDMR	TRUE
ZFPM2	0.188407	202.547	6.39383e-29	4.46293e-28	chr8	106787982	-	cg00112309	30611369		CATATTAATCAAAAAACCAAACAATCAAATAACTACCTCAATACCCCACC		II			rs10505085	0.061825						OpenSea	TCATTTAAAATCATGTTGGTCAGGGAGCCAGACAGTCAGATGGCTACCTCAGTGCCCCAC[CG]CAAGTTTCCGCAAAGCACTCAGGGCACAAACCCCAGAATGCTGATGAGACTTCATGCACA	CGGTGGGGCACTGAGGTAGCCATCTGACTGTCTGGCTCCCTGACCAACAT			ZFPM2	NM_012082	Body			TRUE
OR2B11	0.786498	26.2585	9.80009e-07	1.27555e-06	chr1	247616523	+	cg00112952	55681447		CTAAAACAACAAAAAACACCTATTACAACATATAAACTAAACAAATCTCC		II									chr1:247614695-247614944	S_Shore	ATAATTTATGAAGGATTTTTATTCTTGATTTGGTACCTTATGCATAGACTGTAAAACTAA[CG]GAGATCTGCTCAGCTTACATGTTGCAACAGGTGTTCCCTGCTGCCCCAGTTGATGTTCTG	CGGAGATCTGCTCAGCTTACATGTTGCAACAGGTGTTCCCTGCTGCCCCA			OR2B11	NM_001004492	TSS1500
SLC2A5	0.772454	14.9526	0.000168688	0.000148677	chr1	9098035	-	cg00113315	57781402		AAAATTAAAAAACCAATACACACTACCCCCCACCATAAAAACAAATAACC		II									chr1:9099280-9100513	N_Shore	AAGCCCACGGTGAAGTTGGAGAGCCAGTGCACACTGCCCCCCACCATGAAGGCAGATGGC[CG]AGAGGACTGCAGGAAGATCTCAGTGATGAGCAGCGCGGGTATGGGACCTGTAGGGGGAGG	CGGCCATCTGCCTTCATGGTGGGGGGCAGTGTGCACTGGCTCTCCAACTT			SLC2A5;SLC2A5	NM_003039;NR_024180	Body;Body
	0.521663	11.8135	0.000775985	0.000591047	chr5	82243	+	cg00113663	19742452		AATTTAAACTTCAACACACCTAAAAAACTCAAAAACCAAAAAAAAACCCC		II									chr5:83428-85530	N_Shore	GGCTGGTGGCTTGGACTTTAGGATGGCGAGGAAACGTGTGTGGAAGTGAGAGATGGCTTA[CG]GGGCCTCTTTCTGGTTTTTGAGTCTTTCAGGTGTGTTGAAGCCCAAACCACACAGCATCT	CGGGGCCTCTTTCTGGTTTTTGAGTCTTTCAGGTGTGTTGAAGCCCAAAC								TRUE				TRUE
HLA-H	0.245682	30.1837	1.817e-07	2.61848e-07	chr6	29855347	-	cg00113675	10726431		AAAACRATATATAAATTAAAAATACCCCRCCTTAAAAATTCRCCACCTCC		II			rs3132696	0.128018					chr6:29855295-29856565	Island	CTCAGGCCCCGAAGGCGGTGTATGGATTGGGGATGCCCCGCCTTAGGGATTCGCCACCTC[CG]CAGTTTCTCTTCTTCTCACAACCTGCGACGGGTCCTTCTTCCTTGATACTCACGAAGCGG	CGGAGGTGGCGAATCCCTAAGGCGGGGCATCCCCAATCCATACACCGCCT			HLA-H	NR_001434	TSS200				6:29963281-29964497
	0.788825	20.8322	1.09246e-05	1.20279e-05	chr1	2386451	+	cg00113712	50656460		AAAAAAAACAAAACCTTCTAAAACAAATAAAAATCAAAACACAACTAAAC		II									chr1:2387669-2388086	N_Shore	CTGGACCCTCCCTGCCTGGGGGCAGCCAGGCCTCGGCCCCCCATGTGGCCTGAGCACATG[CG]CCCAGCTGTGCTCTGACCCCCACCTGCTCCAGAAGGCTCTGCTCCTCCCTGAAGCCTCCA	CGCCCAGCTGTGCTCTGACCCCCACCTGCTCCAGAAGGCTCTGCTCCTCC
PIGV	0.0751103	32.8137	6.02506e-08	9.22313e-08	chr1	27114423	-	cg00114008	64737470	13656493	AAAAAAACAAAACTACTCCAAATCCAAACAAAAACAAAACAAAAACACCA	AAAAAAACGAAACTACTCCAAATCCGAACAAAAACGAAACGAAAACGCCG	I	T	Red							chr1:27114118-27114692	Island	TGGCCGCCGCGCAGGGAGGCGGGGCTGCTCCAAGTCCGGGCAGGAGCGGGGCGGGGACGC[CG]TCGGCGGAGCCAGCGCGCAGGCGCGGGCCGCGTGGGCCCCGGATGGAGGAGCTGAGGTTC	CGGCGTCCCCGCCCCGCTCCTGCCCGGACTTGGAGCAGCCCCGCCTCCCT			PIGV	NM_017837	TSS200	high-CpG:26986996-26987090			1:26986718-26987758	1:27114185-27116471	Promoter_Associated
	0.792488	28.9206	3.10939e-07	4.34255e-07	chr16	85316101	-	cg00114159	45679409		AACCCRATTCAAAATTCTCATATATATTTTAAAAACCCAAAACATTTACC		II									chr16:85317749-85318003	N_Shore	TTTTTGCTGAAAGCCCGGTTCAGAGTTCTCATGTGTGTTTTGGGGACCCAGGGCATTTAC[CG]AACCCGGTGAGGGCTGGAAATTCCAGTCTCAGAAAGTCAGAGTCGCACAGGATCGGGGAA	CGGTAAATGCCCTGGGTCCCCAAAACACACATGAGAACTCTGAACCGGGC
KCNB2	0.200465	25.2853	1.49929e-06	1.89617e-06	chr8	73658110	-	cg00114478	74713338		CAATCCCCTCCCTTCCTAAATCACTTCATTTACATAAACTATCAAACACC		II										OpenSea	CCTGGCATAGCCAGTCCCCTCCCTTCCTGAGTCACTTCATTTGCATAAACTATCAGGCAC[CG]GCTCAGAGGCCCACCATGAATAACAAAGACACTCTTATCACTCTGAAAATTTCAAGGGTT	AGTCCCCTCCCTTCCTGAGTCACTTCATTTGCATAAACTATCAGGCACCG			KCNB2	NM_004770	Body			TRUE
PHGR1	0.28622	337.854	4.9544e-39	6.27107e-38	chr15	40644728	+	cg00114694	38803497		AAAAAATAAAAACTTAAAATCTAAACCAACTTATCATTCACCAACAAACC		II			rs11070266	0.133206						OpenSea	AAGCAAGACATGGCCAGCCTTGGCACCACGTTACCTCAGCAGCTCCATCTCATGACAGCA[CG]GCTTGTTGGTGAATGACAAGTTGGCTCAGACTCCAAGCTCCCACCCCCTTCCAATCCTGG	CGGCTTGTTGGTGAATGACAAGTTGGCTCAGACTCCAAGCTCCCACCCCC			PHGR1	NM_001145643	5'UTR
TBCEL	0.138716	97.1638	1.04569e-17	3.64458e-17	chr11	120894690	-	cg00114963	35665437		AAAACAAATAAAATATTTATAATAAAACCTAAACCAATACAACCATCCCC		II									chr11:120894689-120895082	Island	GGGCACGAGAAAGAGCAGATGAGGTGTTTGTGGTAAAGCCTAAGCCAGTGCAGCCATCCC[CG]TCGCCATGGCAACCCCAGCGCGGTTGGGGAGGACCCGCTCCTCCGGCGCCCCCTCCCATT	CGGGGATGGCTGCACTGGCTTAGGCTTTACCACAAACACCTCATCTGCTC			TBCEL;TBCEL	NM_001130047;NM_152715	TSS200;TSS200					11:120894269-120895572	Promoter_Associated
	0.0194658	38.6657	5.52613e-09	9.56356e-09	chr22	22011917	-	cg00115040	60789368	22607404	ACTAAAACAAAACAACACAACTACAATAAACTAAAAAATCCACACCTACA	ACTAAAACGAAACGACGCGACTACAATAAACTAAAAAATCCGCACCTACG	I	C	Grn							chr22:22011565-22012516	Island	CCGCGCGGATTGGCTGGGGCGGGGCGGCGCGGCTGCAGTAGGCTAGAGAGTCCGCACCTG[CG]CCGCGGCCGTGGGGAGAGAGGGTGCGTCCCGGCAGTCCCGCACGACGGGCCCCGCCTCCC	GCTGGGGCGGGGCGGCGCGGCTGCAGTAGGCTAGAGAGTCCGCACCTGCG						high-CpG:20341860-20341962			22:20341566-20342609	22:22011063-22012798	Promoter_Associated
	0.804512	36.1001	1.5578e-08	2.55975e-08	chr10	111735487	-	cg00115149	16659425		ACCTTCAACCACTAAAATAACCTTTTTAATATTCRTATAATTCATACCCC		II										OpenSea	AAAATGCCACTGCCTTCAGCCACTAGAATGGCCTTTTTGATATTCGTGTGATTCATGCCC[CG]GTGATTTATGAGTCAGTAATTTATAAGATAATATTCTTAGATTCGTGATCTTATGAGATC	CGGGGCATGAATCACACGAATATCAAAAAGGCCATTCTAGTGGCTGAAGG								TRUE
EPS8L2	0.261813	38.3602	6.24649e-09	1.07471e-08	chr11	705892	-	cg00115288	60767449		RACCTACTAAAACRCAACTAAACCCTACCCAAAAAAAAACTCRAAACCTC		II									chr11:705794-706534	Island	CCCCGTCCCCCGGCCTGCTGGGGCGCAGCTAGGCCCTGCCCAAGGAAGAGCTCGAGGCCT[CG]CCCTGCTCATCCCGCGGAGGCGGCCCTGCGCCCCGCCTGTCCCCAGCGCCCCAGCTCTAG	GCCTGCTGGGGCGCAGCTAGGCCCTGCCCAAGGAAGAGCTCGAGGCCTCG			EPS8L2	NM_022772	TSS1500				11:695842-696558	11:705629-707129	Unclassified_Cell_type_specific
TROVE2	0.0863587	24.0384	2.59673e-06	3.16889e-06	chr1	193029121	+	cg00115313	47664444	50648496	AACAAAAACAATCCCAACTTCAAAAAAAACCCACCCTAAAAAATAATCCA	AACAAAAACGATCCCGACTTCGAAAAAAACCCACCCTAAAAAATAATCCG	I	A	Red							chr1:193028221-193029271	Island	CCTGTCCACCCTGGGTAACGGAACCAGCATCGCGGTAGGGACATCCTCGCTAGGCCCGGC[CG]GACCATTCCTCAGGGTGGGCCCTTTCCGAAGCCGGGACCGCTCCTGCTTGTCGGCATCGC	AGCAGGAGCGGTCCCGGCTTCGGAAAGGGCCCACCCTGAGGAATGGTCCG			TROVE2;TROVE2;UCHL5;TROVE2;TROVE2;TROVE2	NM_001042369;NM_004600;NM_015984;NM_001042370;NM_004600;NM_001042369	5'UTR;5'UTR;TSS1500;5'UTR;1stExon;1stExon				1:191294341-191295894	1:193027493-193029153	Promoter_Associated
COL11A2	0.632634	28.9922	3.01576e-07	4.2188e-07	chr6	33141305	-	cg00115458	59804365	14632448	TCAAAACTCAAAATCAACTTACCAAAAATCCTTTCAATCCAAAAAACCCA	TCAAAACTCGAAATCAACTTACCGAAAATCCTTTCGATCCAAAAAACCCG	I	T	Red	rs2855430	0.095289						OpenSea	AAGCGAGGTGGGTCAGAGCTCGGGGTCAACTTACCGGGGGTCCTTTCGGTCCAGGAAACC[CG]TTGGGACCCTGAGGTCCAGGGAGGCCCTAGAGACAGAGGTGGGGGGAGTCAGGAGAATGG	CGGGTTTCCTGGACCGAAAGGACCCCCGGTAAGTTGACCCCGAGCTCTGA			COL11A2;COL11A2;COL11A2	NM_080679;NM_080681;NM_080680	Body;Body;Body
MGAT5B	0.786286	36.5506	1.29704e-08	2.15149e-08	chr17	74940026	+	cg00115747	10604355		AAAAACACAAAAAAAATACCRAACCCTAATTTTCCATAACTATCAAACCC		II										OpenSea	GAGAAAGAGGTGAGAAGAAGAGGTGAGAAGAGGGAGGTCTAAGACACAGCGAGCCGGCCC[CG]GGCCTGACAGCCATGGAAAACCAGGGCCCGGCACCCCTTCTGTGTCTCTGCACCTCCCTG	GAGACACAGAAGGGGTGCCGGGCCCTGGTTTTCCATGGCTGTCAGGCCCG			MGAT5B;MGAT5B	NM_144677;NM_198955	Body;Body			TRUE
PDCD6IP	0.827313	14.6261	0.000197249	0.000171412	chr3	33910459	-	cg00115864	63640434		CTATACCCCTTAATCTTTATTCTCAATTAAAAAAAACAATCACATATCAC		II										OpenSea	GAGAACTCTCCCTGTGCCCCTTGGTCTTTATTCTCAATTAAGAAAAACAGTCACATGTCA[CG]ACAAACCAATCAATCTTTATGAGATATTCCTGTATCCATACCCCAGCTTGTTTGCAATTT	CGTGACATGTGACTGTTTTTCTTAATTGAGAATAAAGACCAAGGGGCACA			PDCD6IP;PDCD6IP;PDCD6IP	NM_001162429;NR_027867;NM_013374	3'UTR;Body;3'UTR
TULP1	0.233837	13.6152	0.000321169	0.000266702	chr6	35466268	+	cg00116315	25681308		CCCCAAAATTAAAAACACTATCTACCAAAATAAAAATCCAAAAAAATCTC		II									chr6:35464056-35466269	Island	CGCGGCCGAACTGCAGCACGATATAGTCGGCTATGGACACAAGACGGGGTGGGGGCGGCC[CG]AGACCTCCTTGGACCCCCATCCTGGCAGACAGTGCCCTCAACCTTGGGGGCAGTCTGTCC	CCCAAGGTTGAGGGCACTGTCTGCCAGGATGGGGGTCCAAGGAGGTCTCG			TULP1;TEAD3	NM_003322;NM_003214	Body;TSS1500
	0.858164	26.7706	7.84473e-07	1.03592e-06	chr8	921945	-	cg00116418	30681450		CCAAAAATACAAACTTATTATAAAACTAAAACCCAATCATAACATTATTC		II									chr8:923762-923974	N_Shore	ATGGTTGCAGCCCAGGGGTACAGGCTTATTATAGAACTGAGACCCAATCATAGCATTGTT[CG]GTGGCTCTTTTCCTTCAACACCTTTCCACCACATCAGTAGGGCTCCTGTATAATAACATG	CAGGGGTACAGGCTTATTATAGAACTGAGACCCAATCATAGCATTGTTCG
	0.807153	18.9009	2.64314e-05	2.72328e-05	chr1	94188268	+	cg00116430	46621432	51807483	AACACAAACATATTCCTCCAAATAATTTCCTACCCTAAAAACCCAACCCA	AACACAAACATATTCCTCCGAATAATTTCCTACCCTAAAAACCCAACCCG	I	A	Red								OpenSea	TGCCTAAGTCCCAGTCCCAGGGACTGGTGGGCTGTGAGGGAACAGAGGAGGCTTGTGTTC[CG]GGCTGGGCTCTCAGGGCAGGAAATCACCCGGAGGAATATGTTTGTGCTTTGATTGCTGAC	CGGGCTGGGCTCTCAGGGCAGGAAATCACCCGGAGGAATATGTTTGTGCT								TRUE
B9D1	0.0491487	21.1998	9.24808e-06	1.03109e-05	chr17	19266443	-	cg00116463	17719359	74748412	AACAACATAACCACAACTATCAAAACTAACTCTAAAATACCAAATACTCA	AACGACGTAACCACAACTATCGAAACTAACTCTAAAATACCGAATACTCG	I	A	Red							chr17:19265403-19266444	Island	CTGCAGAGCACGGGCGACGTGACCACAGCTGTCGGGGCTAACTCTGGAATGCCGGGTGCT[CG]GAGGAGCCTCCCCAGCTGGGGCCAAGCAGCGTCCAAGCAGGTGAAAAGGATGCGCCCCTG	GGCGACGTGACCACAGCTGTCGGGGCTAACTCTGGAATGCCGGGTGCTCG			B9D1	NM_015681	TSS1500				17:19206003-19207218	17:19265227-19267050	Promoter_Associated
SNAI2	0.118358	15.0084	0.000164252	0.000145102	chr8	49833833	-	cg00116554	52687491	17767449	AAACATTAAAATACTTCTTAACCAAAAAAAAACACAACATCTTACCAACA	AAACGTTAAAATACTTCTTAACCAAAAAAAAACGCGACATCTTACCAACG	I	A	Red							chr8:49835987-49836231	N_Shelf	TTGGCTTTTTGGAGGCGTTGAAATGCTTCTTGACCAGGAAGGAGCGCGGCATCTTGCCAG[CG]GGTCTGGCGGGCGCCCGGCGCGGATAACGGTCCGGCGGGAGGACACGGCGGTCCCTACAG	AGGCGTTGAAATGCTTCTTGACCAGGAAGGAGCGCGGCATCTTGCCAGCG			SNAI2;SNAI2	NM_003068;NM_003068	1stExon;5'UTR		DMR	TRUE	8:49996370-49996548			TRUE
	0.264501	127.174	2.38387e-21	1.04901e-20	chr8	67318804	+	cg00117237	21629421		CTCCAAATTTTCTCCCTCATCAAATTTACCTCAACAAAAACCACCTATTC		II										OpenSea	AGATGGGATCCAGCCCCTACCAGCTGACATGAGCAAGCAAAGAAAGTTTGTAGAACATAA[CG]AACAGGTGGCTCCTGCTGAGGCAAATTTGATGAGGGAGAAAACCTGGAGAGAACTTTAAT	CGAACAGGTGGCTCCTGCTGAGGCAAATTTGATGAGGGAGAAAACCTGGA								TRUE
	0.231298	21.4457	8.27531e-06	9.30267e-06	chr17	45962589	-	cg00117599	29702335		AATACTACTACTAAAAAACRAAAATCCTAAACCAAAACTTACAACACCAC		II			rs73985431	0.040183						OpenSea	TGGGAGGGGCAGGTGCTGCTGCTGAAAGACGGAAATCCTGGGCCAGGGCTTGCAGCACCA[CG]GAGAGGGGTGGGCAGGAAGGCCCATAAAAAGCTGGACCTTCCCCTTCCCACCCCTCAGTC	GTGCTGCTGCTGAAAGACGGAAATCCTGGGCCAGGGCTTGCAGCACCACG								TRUE		17:45962260-45962640	Unclassified_Cell_type_specific
PPAP2B	0.307461	207.215	2.47767e-29	1.77251e-28	chr1	57004017	+	cg00117825	32713341		AATCTTCCCTAATTCCAAAATTTATAAAAAAACTAATCCTTTTACTTTAC		II										OpenSea	GACCAAAATACCTCTTCCTCCCCAACTACCCAACTGCAATACCAAGCTCCAATGACACTT[CG]CAAAGTAAAAGGACCAGTTCTTTTACAAATCTTGGAACTAGGGAAGACCACCAAAAACAC	CGCAAAGTAAAAGGACCAGTTCTTTTACAAATCTTGGAACTAGGGAAGAC			PPAP2B;PPAP2B	NM_177414;NM_003713	Body;Body			TRUE
TTLL8	0.872775	14.341	0.000226201	0.000194058	chr22	50479197	+	cg00117914	18727488		ATACCRACTAATAAACAAATCAAAAAAATAACTTCTTTCAAAAAATCTAC		II										OpenSea	CACAAGAAGAAGAAAGAGACAAAAGAATAAACACCACCCTGGGATGAAGCATGAAGCTGC[CG]CAGACCCTCTGAAAGAAGTCACTTTCCTGACTTGCCCATCAGCCGGCACCTGCTCATGCT	TGCCGGCTGATGGGCAAGTCAGGAAAGTGACTTCTTTCAGAGGGTCTGCG			TTLL8	NM_001080447	Body		CDMR
AFF3	0.773552	48.4146	1.24399e-10	2.5404e-10	chr2	100629297	-	cg00118158	29706333		TCCAATTCCCRACATACCAACATATACATTAAACTCAAAATATATTACAC		II										OpenSea	TCTAAGAGAATTCCAATTCCCGGCATGCCAACATATACATTAAACTCAAAATGTGTTGCA[CG]TTATGAGTTATGTTTCTTTGTTACTAGCAGATGGTAAAAATTTCTATCATCTGCAAAGTT	CGTGCAACACATTTTGAGTTTAATGTATATGTTGGCATGCCGGGAATTGG			AFF3;AFF3	NM_001025108;NM_002285	Body;Body			TRUE
	0.678126	72.1411	2.74671e-14	7.55865e-14	chr7	51081616	-	cg00118199	44775447		AAAATAATAAAAATCAACTTACCCCATAACTCAACACTAAATCCCCTATC		II										OpenSea	ACGCTGAAGTCAGGATGATAAAGGTCAGCTTGCCCCATGGCTCAGCACTGGGTCCCCTAT[CG]CTCCCCGACTCCTCACCTGAGCACGGTGAGCTGCCCTCAGTGAGCTCGGGTCTGGGAAGG	GGATGATAAAGGTCAGCTTGCCCCATGGCTCAGCACTGGGTCCCCTATCG									7:51049110-51049280
PDE9A	0.740946	22.9326	4.24499e-06	5.00992e-06	chr21	44088420	-	cg00118229	51733349		AAAATCCAAAAAACCCAAATTCCAAAAAAAAATTACATTAACTCCCACTC		II									chr21:44088822-44089029	N_Shore	CTGCCATCCCCAGGGTCCAGGGAGCCCAGATTCCAGGGAAGGGTTGCATTAGCTCCCACT[CG]GAGTCCTGATGCAGCAGAGACAGACAGAGGCCCTGGGAGAAGTGAGCATGAATTATTAAG	GGGTCCAGGGAGCCCAGATTCCAGGGAAGGGTTGCATTAGCTCCCACTCG			PDE9A;PDE9A;PDE9A;PDE9A;PDE9A;PDE9A;PDE9A;PDE9A;PDE9A;PDE9A;PDE9A;PDE9A;PDE9A;PDE9A;PDE9A;PDE9A;PDE9A;PDE9A;PDE9A;PDE9A	NM_001001582;NM_001001568;NM_001001573;NM_001001567;NM_001001578;NM_002606;NM_001001580;NM_001001579;NM_001001581;NM_001001571;NM_001001584;NM_001001576;NM_001001585;NM_001001574;NM_001001572;NM_001001569;NM_001001570;NM_001001577;NM_001001583;NM_001001575	Body;Body;5'UTR;Body;Body;Body;5'UTR;5'UTR;Body;Body;5'UTR;5'UTR;5'UTR;Body;5'UTR;Body;Body;Body;Body;Body
	0.641575	61.1044	1.20973e-12	2.93114e-12	chr21	34392029	+	cg00118317	46771439		CTCCAATACATACATCTAAATTCAATCTTTAATTTTCCTTCCTTACACCC		II									chr21:34392162-34392656	N_Shore	TCACTGGAAAGAGGCGGGCGGGCGCGGGGAGCCTTCCTGAGGTTCCTGGTTCTCAAGAGC[CG]GGTGTAAGGAAGGAAAATCAAAGATTGAATTTAGATGTATGTATTGGAGGGGAATATTGG	TCCAATACATACATCTAAATTCAATCTTTGATTTTCCTTCCTTACACCCG								TRUE
ATP5C1	0.0826674	12.3978	0.000581776	0.00045617	chr10	7830125	+	cg00118442	50722384		AACATAATAACCACAACCCTACTAAAAATCRATCAAACAAACCTCAACRC		II									chr10:7829588-7830517	Island	GAAACGAGACTGAAGAAGAGAGCAAGGTGGGAGGGGCGCGCTGGGGAGCTTCGGCGCATG[CG]CGCTGAGGCCTGCCTGACCGACCTTCAGCAGGGCTGTGGCTACCATGTTCTCTCGCGCGG	CGCGCTGAGGCCTGCCTGACCGACCTTCAGCAGGGCTGTGGCTACCATGT			ATP5C1;ATP5C1;ATP5C1;ATP5C1;KIN	NM_001001973;NM_005174;NM_005174;NM_001001973;NM_012311	1stExon;1stExon;5'UTR;5'UTR;TSS200	high-CpG:7870096-7870170			10:7869595-7870904	10:7829121-7831108	Promoter_Associated
RNMT	0.0159008	12.5761	0.00053304	0.000421675	chr18	13726609	+	cg00118684	27748307	35769401	CCAAAAATACAAAAATCACATAAAAACAATCAAACAAAAATACCACAACA	CCGAAAATACGAAAATCACGTAAAAACGATCAAACGAAAATACCGCGACG	I	C	Grn	rs114367337	0.011295					chr18:13725979-13727370	Island	GAAGCTTCTGCATGCCGCGCGCGGCACGTCGGGACTCGTAGTTCCGGCGCGGAGGACGTG[CG]TCGCGGCACTCTCGCCTGACCGTCTCCACGTGACTCTCGCACCTCCGGAAGTGACGTAAG	CCGGAGGTGCGAGAGTCACGTGGAGACGGTCAGGCGAGAGTGCCGCGACG			RNMT;C18orf19;C18orf19	NM_003799;NM_001098801;NM_152352	TSS200;TSS200;TSS200				18:13715863-13717338	18:13725886-13727345	Promoter_Associated
	0.124849	115.82	5.05363e-20	2.04413e-19	chr16	1069760	+	cg00118783	71730440	30680362	ATAACCAAACAACAAAAAATCAAAACAACACCTATAAAAATAACCTTCCA	ATAACCGAACGACGAAAAATCAAAACAACGCCTATAAAAATAACCTTCCG	I	A	Red							chr16:1069294-1070214	Island	GTGTCCGGCCGGCAGCAGCCCCGGCCCTGGCCCTGCGCTGGCGTCTCGGCTGAGTCGAGC[CG]GAAGGCCACCCCCACAGGCGCTGTCCTGACCCCCCGCCGTCCGGTCACCCCCAGCCCACG	GTGACCGGACGGCGGGGGGTCAGGACAGCGCCTGTGGGGGTGGCCTTCCG									16:1009552-1010177			TRUE
	0.196802	223.136	1.07366e-30	8.32604e-30	chr9	132097931	-	cg00118808	50660328		AAAAAAAAACTATATTCCCTAACACTATAAAATAAACTCCTCCCTCTACC		II									chr9:132099123-132099616	N_Shore	CCCCCTCCTTTGGGGGGAAGCTGTGTTCCCTGACACTGTGGGATGAGCTCCTCCCTCTGC[CG]GCAGTATTTCCTCTCTGGGGGACCTCTGGGGAGGTGGCCTTGCAGTTGGGCACACCTGGC	CGGCAGAGGGAGGAGCTCATCCCACAGTGTCAGGGAACACAGCTTCCCCC								TRUE		9:132097858-132098338	Unclassified_Cell_type_specific
TTC24	0.730172	27.6418	5.38246e-07	7.27678e-07	chr1	156556391	+	cg00118966	15732416		AACTAAACAACTAAAAAAAAACTTAATCCCCAAAACCCCCTAATATATAC		II										OpenSea	ACTATTGTGTGACCTCCCCCTGCCAGCCTCAGCCCTCATCCCTGAAGCACCTGTCCAACA[CG]CACACACTAGGGGGTCCTGGGGACCAAGCCTCTTCCCAGTTGCTCAGCCCTGCAGGGATG	CGCACACACTAGGGGGTCCTGGGGACCAAGCCTCTTCCCAGTTGCTCAGC			TTC24	NM_001105669	3'UTR
	0.384196	21.0521	9.88763e-06	1.09696e-05	chr3	14597418	+	cg00118978	71774406		AAACACAATACTAACRATATCACTCAAATAACRACTAAACRTAATAAAAC		II									chr3:14597400-14597651	Island	CTGGGAAGTCCCTCTGGGCCCCTCGCCCTCCACCCAGACTCACCGGCACCTTTGAGACGC[CG]CCTCACCACGCCCAGCCGCCACTTGAGTGACACCGCCAGCATTGTGCCCTCCTGCCCTCC	GGCACAATGCTGGCGGTGTCACTCAAGTGGCGGCTGGGCGTGGTGAGGCG								TRUE
	0.765491	16.8761	6.78082e-05	6.4731e-05	chr6	159549723	-	cg00119053	59740431		AAAACTACTACTATAACACAACCAATTCACATCAAAAAATCCTCTAAAAC		II									chr6:159550082-159550382	N_Shore	AGTTTCCTTCCAGAACTGCTGCTGTGGCACAACCAATTCACATCAAGGAATCCTCTGGGA[CG]TGAGCTGCGGGCCTGGCGACGCGCAACACAAGCAGGGCAGGGCATTCATTGTTCATCGGC	CGTCCCAGAGGATTCCTTGATGTGAATTGGTTGTGCCACAGCAGCAGTTC									6:159469711-159470370
OR6K2	0.739047	36.2986	1.43689e-08	2.37086e-08	chr1	158670124	-	cg00119186	54646461		AAATAATAATCAAAAACCATAACTATCAAAAAACACACCTCACAAATACC		II										OpenSea	TGCATATGGCCAGGTAGTGGTCAAAGGCCATAACTGTCAAGAGACACACCTCACAGATGC[CG]GTGGAATGGAAGAAATACATCTGCAGGAGACAACCATTGAAGGAAATGCTCCTCTCACTA	CGGCATCTGTGAGGTGTGTCTCTTGACAGTTATGGCCTTTGACCACTACC			OR6K2	NM_001005279	1stExon
	0.324522	26.6014	8.4427e-07	1.10965e-06	chr4	174427146	-	cg00119279	10782309		AATAACACTTAAAAATTAAAAACCAAATTAATCCTCTCCTAAATTTCCCC		II									chr4:174427891-174428192	N_Shore	GAAACGGCTGAGGTGGCACTTGGAAGTTAGGAACCAAGTTAATCCTCTCCTAGGTTTCCC[CG]TGCTTCTAAGCCTGTGTTGTCCCCGCCCGGGCTGAAGGGGGAGCTCTGGGCTCAATTTAG	CGGGGAAACCTAGGAGAGGATTAACTTGGTTCCTAACTTCCAAGTGCCAC							RDMR			4:174426913-174427482	Unclassified
ADAM19	0.89236	17.0797	6.16337e-05	5.93058e-05	chr5	156904544	-	cg00119387	30708430		CCTAAATCCCAAACACATACAAACRCACAATAAACRATATAAAAAAACRC		II										OpenSea	ATTCACATTGCCCTGGATCCCAGACACATACAAACGCACAGTGGACGGTGTGAGAGGACG[CG]TTGGGGGTGACTTTGGAAATGTGGGCTTGGATTCTACAGAACCTCTCCTTCGCAGGCTCC	CGCGTCCTCTCACACCGTCCACTGTGCGTTTGTATGTGTCTGGGATCCAG			ADAM19	NM_033274	3'UTR					5:156902858-156904690	Unclassified
	0.25344	50.1385	6.50295e-11	1.36462e-10	chr6	30923743	-	cg00119460	29803488		CCCCRTAACATTAACCATAAAACTAACACCCRTTTATACTATACTTTCAC		II			rs73727141	0.022873					chr6:30923208-30923624	S_Shore	GTAGCTCCTACCCCCGTGACATTGGCCATAAAACTGACACCCGTTTGTGCTGTGCTTTCA[CG]TACATCGCACCTGTGATCCTCCGATCACCCTGCGAGTTACGAGGCCTGCTTTACAAGCCT	CGTGAAAGCACAGCACAAACGGGTGTCAGTTTTATGGCCAATGTCACGGG								TRUE	6:31031220-31031746	6:30922724-30924044	Unclassified	TRUE
	0.964775	18.2741	3.53179e-05	3.55598e-05	chr7	4349460	+	cg00120157	10657444	70649371	ATCATCAAACCTAAAAATAATCTCAAAAACCTCTAAACTCACAATTAACA	ATCGTCGAACCTAAAAATAATCTCGAAAACCTCTAAACTCGCAATTAACG	I	T	Red							chr7:4347707-4348017	S_Shore	CCAGGCTACCTGGGAGATGCAGCGTTCAGGAGCAGTCCACAGGACCGCCCTCACTTTTGA[CG]CCAATTGCGAGTTCAGAGGCCCTCGAGACCACCCTTAGGTTCGACGATTTGCTGGAAAGA	CGCCAATTGCGAGTTCAGAGGCCCTCGAGACCACCCTTAGGTTCGACGAT									7:4315986-4316109
	0.793309	30.1929	1.80999e-07	2.609e-07	chr8	49785517	+	cg00120416	72748471		AATAATATTATTTTAATCTACTTAATCACCTAATACCAATAATAATCCCC		II									chr8:49782687-49783270	S_Shelf	ACCTGTGATTTCCAGCCTAGGGACACACCTTCTGCACCCTCGGCCAGCACCAGCAGGGCT[CG]GGGACCACCACTGGCACCAGGTGACCAAGTAGATCAAAATAATACCACCAAGACTGAATG	CGGGGACCACCACTGGCACCAGGTGACCAAGTAGATCAAAATAATACCAC
ZNF827	0.721889	52.7563	2.45783e-11	5.3498e-11	chr4	146842191	+	cg00120464	72666455		CTTTCCTACTTCCCCTCCTACATTATCCCACATACTAAATAAAATTAAAC		II										OpenSea	AGGAAGTATACTATGCACACAAAGTTATTATGATAGAGCTATGGGAACCAGGGGAGGAGA[CG]CCTAATTCTACCCAGCATGTGGGACAATGCAGGAGGGGAAGCAGGAAAGGCTTCTCAGAG	CGCCTAATTCTACCCAGCATGTGGGACAATGCAGGAGGGGAAGCAGGAAA			ZNF827	NM_178835	Body			TRUE
SORCS2	0.397974	27.6848	5.2836e-07	7.15145e-07	chr4	7330616	+	cg00120473	46619500		TTAAAACTCAAAAACCCAATCCCTCCCCTAAACTAACTACCAAAAATACC		II			rs13114800	0.233547						OpenSea	CCATCTCTACCGTCCCTTCCGGCCTGAGGATGAGCATCCATGTCCAGCAGCCCCACTTGC[CG]GCACCCTTGGCAGTTAGCTCAGGGGAGGGACTGGGCTCCTGAGTCCCAAGCACCCTCCGC	CGGCACCCTTGGCAGTTAGCTCAGGGGAGGGACTGGGCTCCTGAGTCCCA			SORCS2	NM_020777	Body			TRUE				TRUE
HRH1	0.803253	15.7426	0.000115785	0.000105485	chr3	11195317	-	cg00120810	55624402		AAATAAAATCTAAAACCATAACTATTCAAAAATTCAAATAAAATTTTCCC		II			rs28364806	0.105672					chr3:11195901-11196552	N_Shore	CGAAACTGCTGGGGTAAAATCTGAAACCATAACTGTTCAAAGGTTCAAATGGAGTTTTCC[CG]GCGCTGAGAAGGCAGAAAAACCTCGACCTCTCTCTCCCAGCTCTGGAAATGAAGGCAGCC	GGTAAAATCTGAAACCATAACTGTTCAAAGGTTCAAATGGAGTTTTCCCG			HRH1;HRH1	NM_001098213;NM_001098212	5'UTR;TSS1500
TRIM31	0.626498	44.0216	6.69021e-10	1.27209e-09	chr6	30079436	-	cg00120932	46644473	47761406	TCTACTTCCAAAAATCATAAAATAAAATTTTTCTTACCATAAAAACATCA	TCTACTTCCAAAAATCGTAAAATAAAATTTTTCTTACCGTAAAAACATCG	I	A	Red								OpenSea	GGCAGAGATGTTTCTGCTTCCAGAGATCGTGGGATGGAGTTTTTCTTACCGTGAAGACAT[CG]ACCCTGTGTACACCTTGTGCCTTCACTTGTACTGTCTCCTTCTCCTTTTGCTGCAAGACT	TCTGCTTCCAGAGATCGTGGGATGGAGTTTTTCTTACCGTGAAGACATCG			TRIM31	NM_007028	Body
RERE	0.0436507	187.717	1.42005e-27	9.17335e-27	chr1	8484417	+	cg00120948	52718475		AAAATTACAAACTAATCTTAAAAAACTAAATCTAACCCTTCACTAAATCC		II									chr1:8483389-8484339	S_Shore	AAATCACCTGCCCACCGGGCAGAGGGTCCCTCCCACTCCCTGTGTTTGAGACCCGCCAGG[CG]GATTCAGTGAAGGGCCAGACTTAGCCTTTTAAGACCAGTCTGCAACCTCCTACTCCAGTA	AGGTTGCAGACTGGTCTTAAAAGGCTAAGTCTGGCCCTTCACTGAATCCG			RERE;RERE;RERE	NM_012102;NM_001042682;NM_001042681	Body;TSS1500;Body					1:8484230-8484456	Promoter_Associated	TRUE
CLEC16A	0.168077	541.488	8.64957e-50	1.9498e-48	chr16	11127037	+	cg00121339	32621331		AAATACACCCCCACCATTACTCAAACCAAATCACAAAAATCATCTAACTC		II			rs7196077	0.259887						OpenSea	ATTTCAGCGCTAGAGCCAGGACGTGCTGATGGATTGAATGTAGGGGTCGAGTGAAAGGGA[CG]AGTCAGATGACTCCTGTGATTTGGCTTGAGCAATGGTGGGGGTGCATTTACTAGGATGAG	AATGCACCCCCACCATTGCTCAAGCCAAATCACAGGAGTCATCTGACTCG			CLEC16A	NM_015226	Body			TRUE
DEF8	0.212399	477.179	8.6932e-47	1.66973e-45	chr16	90029483	-	cg00121465	30723410	52681309	CACATTAAATTACCAAAACCAAAACTAAAAAAACAACTAAAATTTCTCCA	CACGTTAAATTACCAAAACCAAAACTAAAAAAACAACTAAAATTTCTCCG	I	A	Red							chr16:90030509-90030740	N_Shore	AGACTGTGGCAGCACGTTGAGTTGCCAAGGCCAGGGCTGGGGAGGCAGCTGGGATTTCTC[CG]GAAGTTTGGCTTGGTCCTGAGGCTGCTGGTTCCTAGACAGTTGTGTGCCTGTGGGGCCGG	CGGAGAAATCCCAGCTGCCTCCCCAGCCCTGGCCTTGGCAACTCAACGTG			DEF8	NM_207514	Body
ZNF831	0.824999	43.807	7.27158e-10	1.37778e-09	chr20	57766397	-	cg00121551	40602477		AACCCTATACTACAACCTAAAAAACCTAACCCCACCCAAATAAAAAAACC		II			rs7264193	0.025676					chr20:57766396-57767896	Island	CCTTCATACTCAGCCCTGTGCTGCAGCCTGAAGGGCCTGGCCCCACCCAGGTGGGGAAGC[CG]GCGGCCCCTACGCTGACGGTGAACATCGTGGGCACTCTGCCTGTCCTGTCGCCGGGCCTG	GCCCTGTGCTGCAGCCTGAAGGGCCTGGCCCCACCCAGGTGGGGAAGCCG			ZNF831	NM_178457	1stExon				20:57199792-57201247
ARG2	0.0416149	59.4094	2.20557e-12	5.23637e-12	chr14	68086827	-	cg00122215	21670444		AATAAAAACCCCRTTCTCACAAAAACAAATAAAAACTAACACCTAAAACC		II									chr14:68086277-68086957	Island	TCCGTGGCTGTGATAGGAGCCCCGTTCTCACAAGGGCAGGTGAGAACTGGCACCTGGAAC[CG]CCGGGCAGGATCCTCCGCCCCCTAGAACCTGGAGACAGCGGCGGTAGGGTGCGGGGGACC	ATAGGAGCCCCGTTCTCACAAGGGCAGGTGAGAACTGGCACCTGGAACCG			ARG2	NM_001172	Body				14:67155948-67156734
KATNB1	0.0291536	26.7159	8.0332e-07	1.05894e-06	chr16	57769432	+	cg00122310	59622327	57807444	TAACCTCTAATAAACCAATACAAACTACCATTTCCTTAATCCCACCTCCA	TAACCTCTAATAAACCAATACAAACTACCGTTTCCTTAATCCCGCCTCCG	I	T	Red							chr16:57769596-57769973	N_Shore	AGTTTTCAGACACAAATTAGGTTCGAGGGAGGAAACGGAGAGGAAAGGGAAAACTTGAGA[CG]GAGGCGGGACTAAGGAAACGGCAGCTTGCATTGGTTTATTAGAGGCCAAGGGGCGGCTCT	CGGAGGCGGGACTAAGGAAACGGCAGCTTGCATTGGTTTATTAGAGGCCA			KATNB1	NM_005886	TSS1500				16:56326319-56327757	16:57769035-57769840	Promoter_Associated
	0.724249	36.7772	1.18311e-08	1.97148e-08	chr1	179801627	-	cg00122659	66727444		TAATACTACCAACTAAAACTAATAAATAAAAAATTAATCAAAACAACTAC		II										OpenSea	TTCCTGCTCATTGATGCTACCAGCTGGGACTGGTGGATGGAGAGTTAATCAAAACAACTA[CG]TAAATCTACAGGTTCTCATCCTTCCTCTGCAAAAGGTTGTCTATGCACCAGAACAAGCCA	CGTAGTTGTTTTGATTAACTCTCCATCCACCAGTCCCAGCTGGTAGCATC								TRUE		1:179801123-179801667	Unclassified_Cell_type_specific
NF1	0.66309	14.6589	0.00019417	0.000168947	chr17	29457918	+	cg00122765	56697396		ATACTAACAAACAAAATACTCCAACCACAATAATCCCTATAAAAAAACAC		II										OpenSea	AGTGCCTGCAGGCAAAGCAGCATGGAGCAGCCTTCGGTGGGAGGAGGGTATTGGCAGGCT[CG]TGCTTTTCCACAGGGATCACTGTGGTTGGAGCACTCTGCCTGTCAGCACCTTGTCAGTGC	TGCTGACAGGCAGAGTGCTCCAACCACAGTGATCCCTGTGGAAAAGCACG			NF1;NF1;NF1	NM_001042492;NM_001128147;NM_000267	Body;Body;Body			TRUE
	0.783727	73.0994	1.99678e-14	5.55199e-14	chr2	218898491	-	cg00122854	13610357		TCCTAAACTAACTACTTAACCTATATCAAATACCCTAAACTCTACCAACC		II									chr2:218898490-218898835	Island	GACTAGCACCGTCCTGGGCTGGCTACTTAACCTGTGTCAGGTGCCCTGGGCTCTGCCAAC[CG]CCAGCTCCCGACTCGGGGCGTCGTCCCTCACCCATTCCCGCAGCCCCTACCTGAAGCGGT	CCTGGGCTGGCTACTTAACCTGTGTCAGGTGCCCTGGGCTCTGCCAACCG
PFKFB3	0.425165	16.3691	8.6084e-05	8.04892e-05	chr10	6227266	-	cg00122944	34719328		AACTACTAACTTCCTCCRTAATCTCTTTACAAAACCCCTTAAAATAAACC		II										OpenSea	ATTACAGAAAGAACTGCTGGCTTCCTCCGTAATCTCTTTACAAGGCCCCTTGGGGTGGGC[CG]TTCCGAGCTGGTTCCACTCATCCGCTTACTCACAGTGGCAGGAGGGTTAGCCACTAAGCT	CGGCCCACCCCAAGGGGCCTTGTAAAGAGATTACGGAGGAAGCCAGCAGT			PFKFB3	NM_001145443	Body			TRUE
SOX17	0.0365697	52.6297	2.57541e-11	5.59431e-11	chr8	55370951	+	cg00123055	17669464	51676369	ATCTTACTCAACTCAACATTATACAAATCTAAATTCTACTACACCAACCA	ATCTTACTCAACTCGACGTTATACAAATCTAAATTCTACTACGCCAACCG	I	C	Grn	rs10104846	0.017696					chr8:55370170-55372525	Island	GAGTCCCGTATCCGGCGGCCGATGAACGCTTTCATGGTGTGGGCTAAGGACGAGCGCAAG[CG]GCTGGCGCAGCAGAATCCAGACCTGCACAACGCCGAGTTGAGCAAGATGCTGGGTGAGTC	CGGCTGGCGCAGCAGAATCCAGACCTGCACAACGCCGAGTTGAGCAAGAT			SOX17	NM_022454	1stExon		DMR		8:55532761-55535067			TRUE
	0.190031	200.644	9.44512e-29	6.52699e-28	chr1	234667087	+	cg00123090	62772471		TACTACAACCACAACRACAACAATAAACAATAACAAACCCTACCTACCAC		II			rs172035	0.37222						OpenSea	CACTGAACGTCAGCGCCGACTGCTCTTACTTAACAGGGGAGAGCCACAGACTCTGCAGTG[CG]TGGCAGGCAGGGCCTGTCACTGTCTACTGTTGTCGCTGTGGCTGTAGCAGTGGAGGTGGC	GCTACAGCCACAGCGACAACAGTAGACAGTGACAGGCCCTGCCTGCCACG									1:232733601-232734001
ZNF518B	0.140496	22.903	4.30149e-06	5.07277e-06	chr4	10458165	+	cg00123478	54679375		CRAAAACCAACCTAACATTATCTTTCCTTAAAAAAATCAAAAATAAACTC		II									chr4:10458129-10459353	Island	ATCTCTTCTCAACCTCCTATGTCCTCGCCCCCCGTAAAAGATGCGCAGGACCTCGATGGA[CG]AGCCCACCCCTGACCCTCTCAAGGAAAGACAATGCCAGGCTGGTTTTCGAGTTTATTGTC	CGAGCCCACCCCTGACCCTCTCAAGGAAAGACAATGCCAGGCTGGTTTTC			ZNF518B	NM_053042	5'UTR				4:10067138-10068870
	0.0678042	21.4479	8.26705e-06	9.29443e-06	chr5	43067144	+	cg00123486	33613353		ATCCTAATAAATCATTTCTCAACTACCRAAATATACTAAATTCCAATCCC		II									chr5:43066398-43067011	S_Shore	AACTGCCGGCTGGGTTTACCTATTGGTGCTCGTGTGGGACTAGCAGATTCGAGAAACCAG[CG]GGACTGGAACCTAGTACACTTCGGCAGTTGAGAAATGACTTACCAGGACAAATACTGCTT	CGGGACTGGAACCTAGTACACTTCGGCAGTTGAGAAATGACTTACCAGGA						high-CpG:43102884-43102907			5:43102156-43103300	5:43066236-43067370	Promoter_Associated
	0.12484	143.053	4.12707e-23	2.02482e-22	chr6	41343697	-	cg00123762	48719310	54740334	CTTCTTTAAAAATAAAACACAACTTTCAAACAAAACAAACATAAACACCA	CTTCTTTAAAAATAAAACGCGACTTTCAAACAAAACGAACGTAAACGCCG	I	A	Red							chr6:41340667-41342543	S_Shore	CGGCTTAAACCGCTTCTTTGAAAATGGAACGCGACTTTCAGACAAGGCGAACGTGGACGC[CG]AGGCGGAGGCCAGGCTGCGGAAATCTGAGGGCTACAGAATAGGGTTGGGTCTGGGGTACT	CGGCGTCCACGTTCGCCTTGTCTGAAAGTCGCGTTCCATTTTCAAAGAAG							CDMR		6:41451387-41451771
CPNE3	0.0810146	23.1449	3.86152e-06	4.58628e-06	chr8	87527257	+	cg00124004	60779383		AAAATCACCTCTTCCCACTCCATCTACCAACTTCTCRAATACTCTAAAAC		II									chr8:87526560-87527272	Island	GGATAGGGTACCCACACCACGTCCGTGGTGAAGCCAATGCCCAGTTGAGCGGGGGGCGCG[CG]CTTCAGAGCACCCGAGAAGCTGGCAGATGGAGTGGGAAGAGGTGACTCTTGATTTCAGGG	GAGTCACCTCTTCCCACTCCATCTGCCAGCTTCTCGGGTGCTCTGAAGCG			CPNE3	NM_003909	5'UTR				8:87595677-87596374	8:87526286-87527613	Promoter_Associated
	0.874753	22.9921	4.13371e-06	4.88646e-06	chr10	134735893	+	cg00124045	21701364	73786463	CCAACATAAAACCAAAACAAAACTCTAAAAACACAACAAAACAAAAACCA	CCAACATAAAACCGAAACGAAACTCTAAAAACACAACAAAACGAAAACCG	I	C	Grn							chr10:134735972-134736254	N_Shore	CGTGCTCATAGACACAGTGACAGCTCGGTCCCAGGCCTCCTTGCTTCAGGCAGCCCTGGG[CG]GCTCCCGCCCTGCTGTGCCCTCAGAGCCCCGCCCCGGCCCCATGCTGGGGCTGCAGCACC	CCAGCATGGGGCCGGGGCGGGGCTCTGAGGGCACAGCAGGGCGGGAGCCG									10:134585883-134586216
	0.129355	119.418	1.89175e-20	7.86682e-20	chr3	72305082	+	cg00124095	58622345		RCRCAAAACTTACTCRAAACAACTCTAATTTCCAAACCACAAACAAAAAC		II										OpenSea	TCATTAGGACTAAGCCAGTCCCATGGAGCCCCAAGAGGAGAAGAGGCCAATGAGCCAAGC[CG]TTCCTGCCTGTGGCCTGGAAATCAGAGCTGCTTCGAGCAAGCTCTGCGCGGGCTCTTTAA	CGCAGAGCTTGCTCGAAGCAGCTCTGATTTCCAGGCCACAGGCAGGAACG								TRUE		3:72305024-72305627	Unclassified_Cell_type_specific	TRUE
	0.386941	20.2035	1.45424e-05	1.56833e-05	chr15	89476436	+	cg00124133	65696449		AAACTCTTACTCTTAAATTTAATTTCCAACAAAAAACTTAATATTCTTCC		II										OpenSea	TGGGCCAGCTGGACATCTGGACAACTCATCTCATGCCTGAGTCCACAGTAAGGCCATTTC[CG]GAAGAACATCAAGTTCTTTGTTGGAAATCAAACCCAAGAGCAAGAGCCCCAGAATGGGCA	CGGAAGAACATCAAGTTCTTTGTTGGAAATCAAACCCAAGAGCAAGAGCC								TRUE
SNX5	0.0520023	82.9019	8.31317e-16	2.5449e-15	chr20	17950611	+	cg00124175	29612335		AAAATATTTTTCTTAATCCACTTCTTCATATAAATTCACTTTTTTCTTCC		II									chr20:17948755-17949921	S_Shore	AAGTTTTCTGTGGAATCAGCTGCCCTTGTGGCTTTCTCTACTTCCTCTTACTCATGTGGC[CG]GAAGAAAAAAGTGAACCCATATGAAGAAGTGGACCAAGAAAAATACTCTAATTTAGTTCA	GAGTATTTTTCTTGGTCCACTTCTTCATATGGGTTCACTTTTTTCTTCCG			SNX5;C20orf72;SNX5	NM_152227;NM_052865;NM_014426	TSS1500;Body;TSS1500					20:17950485-17950735	Unclassified
TBC1D1	0.889293	11.8153	0.000775315	0.000590585	chr4	37977849	+	cg00124213	38665392		ACCTAAAACTAAAAAATCCACTTCCATACTCATTCACATAAATATTACCC		II									chr4:37978702-37979595	N_Shore	ATGGAAAGAAACAGCAAGAAACAGAGGCCCTGAGTCCAGCAGCTTGCGAGGAACTAAATA[CG]GGCAACACCTATGTGAATGAGCATGGAAGTGGATCCTTCAGTCCCAGGCCAGTCTTGAGA	CGGGCAACACCTATGTGAATGAGCATGGAAGTGGATCCTTCAGTCCCAGG			TBC1D1	NM_015173	Body
CARS2	0.141253	1004.28	1.79985e-65	9.50786e-64	chr13	111295144	+	cg00124836	29751489	73638424	AATTACATAAAATCTAAAAACCAAAAAACATTTATATTCAAAACAAAACA	AATTACGTAAAATCTAAAAACCAAAAAACGTTTATATTCAAAACGAAACG	I	A	Red	rs77749976	0.059308					chr13:111294675-111294900	S_Shore	CCAAGCAAGGCTGAGTGATCCTCACTCGGGAGTTGGAAGAAAGGGCTGGGGGCTGCATGC[CG]CCCCGCCCTGAACACAAACGCTCCCTGGCTTCCAGACCTCACGCAATTGTGGCCGAGGTA	CGCCCCGCCCTGAACACAAACGCTCCCTGGCTTCCAGACCTCACGCAATT			CARS2	NM_024537	Body				13:110092677-110093332
C1orf220	0.712276	11.7779	0.000789779	0.000600484	chr1	178515751	+	cg00124920	28785442		AAACTAAAATTCTAATATTACTTATAAACTTCCCCAAAAAAAATCRAACC		II									chr1:178511362-178512356	S_Shelf	TTAAAAAATATTTTTAAAAAACAGCAGATGGATATCCCTACTGCATTTGAGACCTGGTTT[CG]GTTCGACCTCCTCTGGGGAAGCTCACAAGCAACACTAGAATCTCAGCTCTCTCTGTTCGC	CGGTTCGACCTCCTCTGGGGAAGCTCACAAGCAACACTAGAATCTCAGCT			C1orf220;C1orf220	NR_033186;NM_207467	Body;3'UTR
CBX4	0.0477749	39.2116	4.44206e-09	7.76848e-09	chr17	77811842	-	cg00125306	68636390	26642487	TACTCTATCTTTATAAACATTTAACCATAAATATAAAAAATAAATTTCCA	TACTCTATCTTTATAAACATTTAACCGTAAATATAAAAAATAAATTTCCG	I	C	Grn							chr17:77812016-77812276	N_Shore	GACATAAGGCCCTACTCTGTCTTTATGAACATTTAGCCGTGGATGTGGAAGGTAGATTTC[CG]CAGGCCTGACGTAGTCCCTGATACACAGCCCCCCCCTCAAATAAACACGCAAGGGCAGGA	TACTCTGTCTTTATGAACATTTAGCCGTGGATGTGGAAGGTAGATTTCCG			CBX4	NM_003655	Body				17:75426089-75426487	17:77811834-77812483	Promoter_Associated
PRDM13	0.126483	11.0004	0.00116247	0.000849189	chr6	100054008	-	cg00126261	67638391		CTAAAACTATTTCCCATTCTCCAAAAAAAATACAAACCCRAAATATACCC		II									chr6:100054686-100054988	N_Shore	AACTGTTGGTTCTGGGGCTGTTTCCCATTCTCCAGAGAAAGTGCAGGCCCGGGGTGTGCC[CG]AGAAAAGTGATGAGCAGTTGACCTCCCCTTCTCAACTTGGTCTGGAGGCTTCATCATATT	CGGGCACACCCCGGGCCTGCACTTTCTCTGGAGAATGGGAAACAGCCCCA			PRDM13	NM_021620	TSS1500				6:100160641-100160730
	0.153523	37.8864	7.55718e-09	1.28839e-08	chr8	23584644	-	cg00126320	61783382	44675304	ATAATAAAACTCCACACAAACCAAAAAAAACCACAAAAAAAACCAAAACA	ATAATAAAACTCCGCGCAAACCGAAAAAAACCGCAAAAAAAACCGAAACG	I	A	Red	rs111411461	0.139067					chr8:23584001-23584761	Island	GCGCCAGGGCGGGTGGTGGAGCTCCGCGCAGGCCGGGGGGAACCGCAAGAGGAGCCGGGG[CG]GGCGGCGGCCCCGGGCGGGTCAGGGGCGGCGCGAGCCCACACAGAGCGGTGAAACTACCA	GTGGTGGAGCTCCGCGCAGGCCGGGGGGAACCGCAAGAGGAGCCGGGGCG						high-CpG:23640589-23640590	DMR	TRUE	8:23639932-23640753
TRIM40	0.806309	13.729	0.000303946	0.000253649	chr6	30115323	-	cg00126536	24625470		TTCTCACTTTTTCTCTCTCCTAAAATACTAATAACTTACTAAACAAATAC		II										OpenSea	ACCAATTATGATTCTCACTTTTTCTCTCTCCTAGAATGCTGGTGACTTACTGAACAGGTA[CG]AGCTGTCCCTTCTTCTTTCCCACATGTGCATATAAACCCACACAACACAGACATGCACAG	TCTCACTTTTTCTCTCTCCTAGAATGCTGGTGACTTACTGAACAGGTACG			TRIM40	NM_138700	Body
KIF23	0.0370845	11.9031	0.000742354	0.00056787	chr15	69706375	-	cg00126739	21725478		AAAACTTAAAACAAAACACAACACAAAAATACAACACTTTTCACCAAAAC		II									chr15:69706516-69707352	N_Shore	AGACGGAGCCTGAGACTTGGAGCAGGGCACAGCACAGGAATACAACACTTTTCACCAGAA[CG]ACATTCCGACCTCTGAATCAACCCTGGAAAGGCCCTTCCATTGAACTTCTTGTGATGGAG	AGACTTGGAGCAGGGCACAGCACAGGAATACAACACTTTTCACCAGAACG			KIF23;KIF23	NM_004856;NM_138555	TSS1500;TSS1500					15:69706167-69707930	Promoter_Associated
	0.138258	50.1736	6.41826e-11	1.34732e-10	chr8	42103037	+	cg00126889	40770424		ATATTCAAACAAAACCTACRTTACTCTACCTAACTATATAATTCTCCACC		II										OpenSea	AGGCCATCTGCCAGCAGCTCCCAGGGAGCCACACAGAAATGTGTTGGAGAAGCCTTTGAG[CG]GTGGAGAATCACACAGCCAGGCAGAGTAACGCAGGTTCTGTCTGAACACACTTGGCATGC	CGGTGGAGAATCACACAGCCAGGCAGAGTAACGCAGGTTCTGTCTGAACA								TRUE
PPAP2A	0.569549	73.5906	1.69663e-14	4.74125e-14	chr5	54780174	-	cg00126995	61610376		ACCCATAAATCCACCCCCTTCTCCTTATTATAATTAAAATTAAACCCTCC		II			rs2115324	0.197267						OpenSea	TGATTCCCCTCACCCATAAATCCACCCCCTTCTCCTTGTTGTAGTTAGAGTTGAGCCCTC[CG]CTATTGCACTAGGTGCAATAGTCTTGAGTAAAGTTTTCCTTACCATTTTAACAAGTATCA	CGGAGGGCTCAACTCTAACTACAACAAGGAGAAGGGGGTGGATTTATGGG			PPAP2A;PPAP2A	NM_176895;NM_003711	Body;Body			TRUE
	0.0878567	322.405	4.92041e-38	5.85716e-37	chr6	112210969	+	cg00127353	54658450		ACTTAATCCCTATACTACCACAATCCTAAACTTTTATTTCTAAATCTTTC		II										OpenSea	TTTTAGTTAATTCAATTGGAAAAGAAAAAAAAAAAAAGACCTGCTAAAGACCTACTTACT[CG]AAAGATTTAGAAACAAAAGCCCAGGACTGTGGCAGCACAGGGACCAAGTGATCATAACTG	CTTGGTCCCTGTGCTGCCACAGTCCTGGGCTTTTGTTTCTAAATCTTTCG								TRUE
	0.799437	40.9487	2.22793e-09	4.01882e-09	chr16	86951112	-	cg00127861	19611343		ATAAATACCAAAAATCRTAACTACTAAAACRTACRATAAAAACATATTCC		II										OpenSea	AACTTCTTTGGGTAAATACCAAGGATCGTGACTGCTGGAGCGTGCGGTAAGAGCATGTTC[CG]TTTTGTAGGAAACTTTCGGACTGTCCTCCAGAGCGGCTGTGCCCCTGTGCATTCCCGTGA	CGGAACATGCTCTTACCGCACGCTCCAGCAGTCACGATCCTTGGTATTTA									16:85508579-85509223
IDI1	0.0243225	103.296	1.73039e-18	6.3456e-18	chr10	1095446	+	cg00128188	21750509	21652484	CAAAAAAACCATCATTCTAAACATACAAAAACTCCCCATACAACCAAACA	CAAAAAAACCATCGTTCTAAACATACGAAAACTCCCCGTACAACCAAACG	I	C	Grn	rs114721769	0.03258					chr10:1094337-1095594	Island	ACTGGCTGGTTGGGCACTCCCCCCCCTCCCCCCCCCCGAGTTCCGCCGCTGGGACTACAG[CG]TTTGGCTGCACGGGGAGTTCTCGTATGTCTAGAACGATGGCCTTTCTGCGGTGTCTGCGA	CAGAAAGGCCATCGTTCTAGACATACGAGAACTCCCCGTGCAGCCAAACG			IDI1	NM_004508	TSS1500	high-CpG:1085018-1085477			10:1084306-1085579	10:1094183-1095693	Promoter_Associated
TET1	0.0405256	112.511	1.26319e-19	4.97485e-19	chr10	70319998	+	cg00128195	66620488	45712442	AACAAAACACAAACTAAATTTACCCAAACTAAAACTAAAATCCCTCCTCA	AACAAAACGCGAACTAAATTTACCCAAACTAAAACTAAAATCCCTCCTCG	I	A	Red							chr10:70320130-70320822	N_Shore	AGACAGAGAAGTTGAGAGAGGTGGAGAACGAGGGGGAGGGGGAGGGGGTCGAGAGGGAGT[CG]AGGAGGGATTCCAGCTCCAGTTTGGGTAAATCCAGCTCGCGTTTTGTCTCTCGCTCAACT	CGAGGAGGGATTCCAGCTCCAGTTTGGGTAAATCCAGCTCGCGTTTTGTC			TET1	NM_030625	TSS200				10:69989993-69991497	10:70319419-70321411	Unclassified_Cell_type_specific	TRUE
KIAA0182	0.136653	345.425	1.65243e-39	2.14636e-38	chr16	85665539	-	cg00128386	52712456	62647324	CCTCTATACACAAAAAAAAACACTAATAACAACCCAATACAAAAAACACA	CCTCTATACACAAAAAAAAACACTAATAACAACCCGATACGAAAAACACG	I	C	Grn							chr16:85666621-85667149	N_Shore	GGACCCGCTGCGCCTCTGTGCACAGGGAGAGGCACTGATGGCAGCCCGGTGCGGGGGACA[CG]CAGAGGCCAGGCCCGCCTTGGGGGCAGCGTGGCTGGCGGTGCGGAGCAGAGAGCAGCTGG	CCTCTGTGCACAGGGAGAGGCACTGATGGCAGCCCGGTGCGGGGGACACG			KIAA0182;KIAA0182	NM_001134473;NM_014615	5'UTR;Body				16:84223026-84223084
DPP6	0.94292	26.7916	7.7737e-07	1.02721e-06	chr7	154667764	-	cg00128425	10810410	24716413	AACCATAACAACAACTTCCAAAAAACCAAACTCCTACACAAAATAAAACA	GACCGTAACAACGACTTCCAAAAAACCAAACTCCTACACGAAATAAAACG	I	A	Red								OpenSea	GTAAAGTGTGACGGCCGTGGCAGCGGCTTCCAAGGGACCAAGCTCCTGCACGAAGTGAGG[CG]GCGGCTGGGCTTGCTGGAGGAGAAGGACCAGATGGAGGCCGTGCGGTGAGCACCCGCCCA	GGCCGTGGCAGCGGCTTCCAAGGGACCAAGCTCCTGCACGAAGTGAGGCG			DPP6;DPP6;DPP6	NM_001936;NM_130797;NM_001039350	Body;Body;Body				7:154298431-154298785
PI15	0.6296	19.1459	2.36093e-05	2.45419e-05	chr8	75737456	-	cg00128482	28731337		TTTTTCATAAACCCTAACTCTACCTTTCTACTTTAAAACAAAATAAACTC		II			rs16938966	0.010533						OpenSea	TGGCCCTATTTTTTTTCATAGACCCTAACTCTACCTTTCTGCTTTAAAGCAAAGTAAACT[CG]GTGGCCTCTTCTTCTCCACCCCTCAAAATGATAGCAATCTCTGCCGTCAGCAGTGCACTC	TTTTCATAGACCCTAACTCTACCTTTCTGCTTTAAAGCAAAGTAAACTCG			PI15	NM_015886	5'UTR
C14orf102	0.0647662	14.5172	0.000207833	0.00017967	chr14	90798063	+	cg00128654	42654435		CTTTTACTTTAAATTTATATATCCATTTATATCCCAAAATTCTCCRCRAC		II									chr14:90798164-90798394	N_Shore	GAACAGGCCTCTGGGCCCCAGACCTCGGAGGGATTGAGCCTTTCCCAGAAGGCTTTGCAG[CG]CCGCGGAGAACTCTGGGATACAAATGGATACACAAATCCAAAGCAAAAGTCTAGACCTGG	CGCCGCGGAGAACTCTGGGATACAAATGGATACACAAATCCAAAGCAAAA		TRUE	C14orf102;C14orf102	NM_199043;NM_017970	5'UTR;Body			TRUE		14:90797830-90798833	Promoter_Associated
MKNK1	0.07645	58.1273	3.48645e-12	8.14026e-12	chr1	47070178	+	cg00128877	46706362		ATTCCTTCCTAACCTACAAAAACTCTCAATACATATTAATTACACCTATC		II									chr1:47069615-47070179	Island	TCCGGCGCTTTCTTTTCCGAATGGAGGGTGGAGAAGCCCGGGAAGGTAGGAGGCCGGGCG[CG]ACAGGTGTAATTAACATGTACTGAGAGCTTCTGCAGGCCAGGAAGGAATTTTAAAATGCC	TTCCTTCCTGGCCTGCAGAAGCTCTCAGTACATGTTAATTACACCTGTCG		TRUE	MKNK1;MKNK1;MKNK1;MKNK1;MKNK1	NM_198973;NR_024176;NR_024174;NM_003684;NM_001135553	TSS1500;TSS1500;TSS1500;TSS1500;TSS1500				1:46842219-46842766	1:47069491-47070741	Promoter_Associated
	0.769863	16.6606	7.50372e-05	7.10083e-05	chr1	88927170	+	cg00128951	67610509		AAACCACCAAATCTATTATTCCTATCCAAACCCTACTAAAAATCAAACTC		II									chr1:88928283-88928760	N_Shore	CCCAAACAGTGTAACCAAACAATCAATATGGACGCCCTCATTAAAATCCCCCAGTAGCTG[CG]AGTTTGATTTTCAGCAGGGTCTGGACAGGAATAATAGATTTGGTGGCCTGGAGGAACATT	GGCCACCAAATCTATTATTCCTGTCCAGACCCTGCTGAAAATCAAACTCG
STARD3	0.380912	123.896	5.67748e-21	2.43875e-20	chr17	37814104	-	cg00129232	13809303	65740484	TACTCCTAAACTATACCATACTACAACTCCAACACTAATAAATAATTACA	TACTCCTAAACTATACCGTACTACGACTCCGACACTAATAAATAATTACG	I	A	Red	rs1877031	0.002772						OpenSea	GCTTCTCTGGACTGCTCCTAGGCTATGCCGTGCTGCGGCTCCGGCACTGGTGGGTGATTG[CG]GTAAGATGCCACTTTCCTGGCAGCTTCTGGGCCCTGGCAGGGCTGGTGGAAGGGATGGGA	CGCAATCACCCACCAGTGCCGGAGCCGCAGCACGGCATAGCCTAGGAGCA			STARD3;STARD3;STARD3	NM_001165937;NM_006804;NM_001165938	Body;Body;Body
	0.160095	34.0502	3.60966e-08	5.67979e-08	chr8	70906996	+	cg00129273	71791410		ATAAACCTCRAAATAACTATAACCACTATAACAACTAAAAAACTACRAAC		II										OpenSea	ACGGGCGGGCAAGGCGCTGCAGGGAGGGACTCCAAAGACACACGCGCGCAGCCCTCCTCC[CG]CCCGCAGCCCTTCAGCTGCTACAGTGGCCACAGCTATTCCGAGGTCTATTCCGGCCTCGC	CGCCCGCAGCCCTTCAGCTGCTACAGTGGCCACAGCTATTCCGAGGTCTA							DMR		8:71069470-71069723			TRUE
RAPGEFL1	0.0205523	119.19	2.01233e-20	8.35448e-20	chr17	38347710	+	cg00129651	74632320	56643312	CAACCACACTCACAAAACCACAATCTTAATAAACTTCTTAAACAACTACA	CGACCGCACTCACAAAACCGCGATCTTAATAAACTTCTTAAACAACTACG	I	C	Grn							chr17:38347533-38347765	Island	GCGAGGTCACGCACTGGGTGGCCACCGAAGTGCTGCTCTGCGAGGCCCCGGGCAAGCGCG[CG]CAGCTGCTCAAGAAGTTCATCAAGATCGCGGCCCTGTGAGTGCGGCCGTCGGCGGGATGG	CGGCCGCACTCACAGGGCCGCGATCTTGATGAACTTCTTGAGCAGCTGCG			RAPGEFL1	NM_016339	Body			TRUE	17:35600985-35601551	17:38346579-38348542	Unclassified
CDK2	0.0483984	44.5506	5.45089e-10	1.04516e-09	chr12	56360414	+	cg00129774	46706475		CAAACAAATTTAATTCTTAAAAACTAAACAAATTTCTTCCCCRATAAAAC		II									chr12:56360467-56360909	N_Shore	GACTAGAGACATAGGTAGGAAACTTGGACCCAAAGCAGGTACTTGGGAAGAGTGTTCAGC[CG]CCCCACCGGGGAAGAAACTTGTCTAGCCCCCAAGAACCAAACTTGCCTGGGGCGGGATCA	CGCCCCACCGGGGAAGAAACTTGTCTAGCCCCCAAGAACCAAACTTGCCT		TRUE	CDK2;SILV;CDK2	NM_001798;NM_006928;NM_052827	TSS200;TSS1500;TSS200					12:56360234-56360721	Promoter_Associated
DSE	0.116408	257.166	2.03641e-33	1.85556e-32	chr6	116726398	-	cg00129811	11740508		CTCAACATTACCTACTAAACTTCAAATACAATTCTCTACAACTATTTCTC		II										OpenSea	TGCCTGCCTTGCTCAGCATTGCCTGCTGGGCTTCAAATGCAGTTCTCTGCAGCTGTTTCT[CG]GGTTTTTCACTTCTCAAAATTGCAAGTTAAAACTGAAAATCAAAAGCCGGGAGAATGTAG	TCAGCATTGCCTGCTGGGCTTCAAATGCAGTTCTCTGCAGCTGTTTCTCG			DSE;DSE	NM_013352;NM_001080976	Body;Body			TRUE		6:116726329-116726522	Unclassified_Cell_type_specific
SMAP1	0.110357	97.6179	9.13806e-18	3.19696e-17	chr6	71394664	+	cg00129827	22796343		CATATAATAACACTAAAACTCATAAAATTTAAATACCACACCCCCACCAC		II										OpenSea	TCAGCTCTCCCACTGCTGACTCTGATTTCTTTCTTTCCTTTCACTCCCTCCTTCCTTCTT[CG]TGGTGGGGGTGTGGTATTTAAACTTTATGAGCTCCAGTGTCATTACATGTAGAATGGTAA	CGTGGTGGGGGTGTGGTATTTAAACTTTATGAGCTCCAGTGTCATTACAT			SMAP1;SMAP1	NM_001044305;NM_021940	Body;Body			TRUE
CLYBL	0.891	19.9019	1.66903e-05	1.78147e-05	chr13	100517033	+	cg00130181	17610395	47662509	TCACACACTACCTATAAAAAAACAAAACAAAACTAAATCTCACAAAAACA	TCACACACTACCTATAAAAAAACAAAACAAAACTAAATCTCACGAAAACG	I	C	Grn								OpenSea	TGTTAAGAGTCAGGTCGTCCTGTTACTGAAATGCACCGTGCCTCTTCCCTCTGACGCACG[CG]TTTCCGTGAGACTTAGTTCTGTTCTGCTCTTTTACAGGCAGTGTGTGAAGAAACCCTGAA	TCACACACTGCCTGTAAAAGAGCAGAACAGAACTAAGTCTCACGGAAACG			CLYBL	NM_206808	Body			TRUE	13:99315010-99315041
	0.563435	12.4853	0.000557312	0.000438876	chr16	33070551	+	cg00130223	49743445	57781416	CACAAAACCACAACAAACAAAAAACCATAACAACAAAATTCACAATAACA	CACAAAACCGCGACGAACAAAAAACCATAACGACAAAATTCGCAATAACG	I	A	Red							chr16:33070214-33071314	Island	GCCGTGGCTTTTTGCCCCCCAAGCGCCAAGGCTTTTTGACCACCGCGGCTTTTTGACCTT[CG]CCACTGCGAATTTTGCCGCCATGGCTTTTTGCCCGCCGCGGCTTTGTGCCCCCCCAGCGC	CGCCACTGCGAATTTTGCCGCCATGGCTTTTTGCCCGCCGCGGCTTTGTG									16:32977716-32978860
ZNF337	0.0447566	16.369	8.60882e-05	8.04915e-05	chr20	25677623	+	cg00130309	53699494		RAATAAACCRCTATAACCAATATTCTAAAACRTATACCTAAACRACTCCC		II									chr20:25676700-25677784	Island	CGGAGGCTATGCGACCCTGCGCGTCGCATCCCCTCGGTGGACTACACTCCCCAGAGTCCT[CG]GGAGTCGTCCAGGTACACGCCCCAGAATATTGGTCATAGCGGTCCACCCGGGACTGCGCG	CGGGAGTCGTCCAGGTACACGCCCCAGAATATTGGTCATAGCGGTCCACC			ZNF337	NM_015655	TSS200				20:25624703-25625759	20:25676577-25678012	Promoter_Associated
	0.0931844	274.388	1.0466e-34	1.02597e-33	chr17	72266617	-	cg00130342	53603372	19650416	CTTTCTAAACACTCACAATCCTAAAAAAAAACTAACAAAACAAACAAACA	CTTTCTAAACACTCACAATCCTAAAAAAAAACTAACGAAACAAACAAACG	I	C	Grn							chr17:72270301-72270512	N_Shelf	ATGAGGTTTCCACTTTCTAGGCACTCACAGTCCTGGAAGGAAGCTGGCGAGGCAGGCAGA[CG]CTTTGGTAAGGGGGTGCCGCAGCAGCGAGCCGGCAGAACGTGCTGCCTGCATCTCACTCC	CTTTCTAGGCACTCACAGTCCTGGAAGGAAGCTGGCGAGGCAGGCAGACG
PYCR2	0.226593	17.7715	4.4611e-05	4.40608e-05	chr1	226110727	+	cg00130693	53741450		AAACTATTTCCTCATTTACAACAATAACCACTTTACTATTATTCTAAATC		II									chr1:226111642-226112552	N_Shore	AATATGTTTTTGGAGAACAGAACAACTAACTCACCAGATTCTTCCCAATATGCTCATTCA[CG]ACTCAGAATAACAGCAAAGTGGCCACTGTTGTAAATGAGGAAATAGCCTCAAAGTGGCTG	CGACTCAGAATAACAGCAAAGTGGCCACTGTTGTAAATGAGGAAATAGCC			PYCR2	NM_013328	Body
LAMA2	0.668814	16.486	8.14663e-05	7.65185e-05	chr6	129677367	-	cg00130947	21697460		TAAATTTTCACTACTATCATAAAAAATATATACAAATAATCTATATCCAC		II										OpenSea	CCTTTTATATGTGGATTTTCACTACTATCATGAAGAATGTATACAAATAATCTGTGTCCA[CG]TTAGGAACCTATTTAGACATCACAGTCTCTCATAGTTAGTGACCTAAATTCAGCCCCACC	CGTGGACACAGATTATTTGTATACATTCTTCATGATAGTAGTGAAAATCC			LAMA2;LAMA2	NM_001079823;NM_000426	Body;Body			TRUE
	0.553892	57.9385	3.73064e-12	8.69073e-12	chr16	85498042	-	cg00131423	21612501		AAAACTAAATAAACCTACAAAACTCTCTTCTTATTTAAATATTTAATCAC		II										OpenSea	CTTTTTTCCTTGAAGCTAAGTGAACCTGCAAAACTCTCTTCTTATTTGGGTGTTTGATCA[CG]GCTCCCCTCTGCCTGGCTTCCTCTGATCGCCCTTCCTCCGGGTGCCCGGCTGGTGGAGGA	AAGCTAAGTGAACCTGCAAAACTCTCTTCTTATTTGGGTGTTTGATCACG									16:84055343-84055584
DNAJC15	0.859474	14.919	0.000171424	0.000150878	chr13	43596656	-	cg00131557	14666387		RCTTCAACTACTAATTAATTTTTACTCTAAAAACTTAATAAAAACCAAAC		II									chr13:43597504-43597856	N_Shore	AAACACCATACGCTTCAACTGCTGGTTAATTTTTGCTCTAAAAACTTGATGGAGGCCAGG[CG]CGGTGACTCACGCCTGTAATCTCAGCACTTTGGGAGGCTGAAGCGGGCGGATCACCTGAG	CTTCAACTGCTGGTTAATTTTTGCTCTAAAAACTTGATGGAGGCCAGGCG		TRUE	DNAJC15	NM_013238	TSS1500
ARHGEF10	0.827491	18.7921	2.77916e-05	2.85183e-05	chr8	1892956	+	cg00131893	66692496		ACTACCTAAAATTCAAACTCTCTAAAATCAATCCCAAAAAAACTACCCCC		II			rs117802476	0.03776					chr8:1893696-1894083	N_Shore	CTCTAAGCTTCATCCCAGCCCTCACCCTCTGTCACCCCCTCCAATCCCTGATGGGCAAGG[CG]GGGGCAGTCCTCCTGGGACTGATCCCAGAGAGCCTGAACTCCAGGCAGCCCCTGAGGCCA	CGGGGGCAGTCCTCCTGGGACTGATCCCAGAGAGCCTGAACTCCAGGCAG			ARHGEF10	NM_014629	Body
RFX4	0.701701	39.4219	4.08447e-09	7.17089e-09	chr12	107155510	-	cg00132135	18718328		AAATTTCTATAACCAAACCAAACTTAACTATTTCTATAAAACACTATCTC		II										OpenSea	TCAGTGGGACTGGGTTTCTGTAGCCAAGCCAGACTTGACTGTTTCTGTAGAGCACTATCT[CG]GGCAGGCCATTCTGTGCCTTTTCCCTCTGTTCCATGACTTTGCTTTGTGTTGGCAACCAC	GGTTTCTGTAGCCAAGCCAGACTTGACTGTTTCTGTAGAGCACTATCTCG			RFX4;RFX4	NM_213594;NM_032491	3'UTR;3'UTR
CTNNA3	0.702545	21.7344	7.2648e-06	8.25134e-06	chr10	69456307	-	cg00132141	32782486		TCAAAACCCTAAAAATAATAACATCAAAACCATATATCACATCTAAAATC		II										OpenSea	ATTCAATGTCTTCAGAACCCTAGAGATGATGGCATCAAGGCCATGTGTCACATCTGAGAT[CG]TATTTTTCTTCTTCTGAAATATTACCTGTCTCATCCCTTGTACCAAGCATCACACTCTCT	CGATCTCAGATGTGACACATGGCCTTGATGCCATCATCTCTAGGGTTCTG		TRUE	CTNNA3	NM_013266	TSS1500
	0.828411	17.2534	5.68166e-05	5.50295e-05	chr4	10120780	+	cg00132208	10612352		TTTTATACATTCTCCACRACTCCTCAATTCRCAAAACTACTTTCATATCC		II									chr4:10117575-10118952	S_Shore	CTGGAAGATGCTCCTAGGGATGACCCCACTCCCCACCCACAACTGTTAATCAGGAAATAA[CG]GATATGAAAGTAGCTCTGCGAACTGAGGAGCCGTGGAGAATGTACAAAACAGATTCCTAA	CGGATATGAAAGTAGCTCTGCGAACTGAGGAGCCGTGGAGAATGTACAAA									4:9729878-9729950
	0.382581	16.4131	8.43143e-05	7.89623e-05	chr1	214152076	-	cg00132255	48783385		TTATTTTTTACAATTCTATTTTCAACAATACAAAAATCCTTAAATTCATC		II									chr1:214153214-214153668	N_Shore	CCCCACCCCTTTTATTTTTTACAATTCTATTTTCAGCAATACAGGGATCCTTGAATTCAT[CG]ACTTCCTGTGGTGCACAGTAAACCTGGCATACATGATTTTTACCCTTTAAATACTTTATT	TATTTTTTACAATTCTATTTTCAGCAATACAGGGATCCTTGAATTCATCG								TRUE
SLC22A23	0.952651	12.2178	0.000635624	0.000493734	chr6	3329936	+	cg00132509	32657498	30631413	TCCATAACTTCAATATAAACCAAATACACTCAAATACTTCATAAATATCA	TCCGTAACTTCAATATAAACCAAATACGCTCGAATACTTCGTAAATATCG	I	T	Red	rs4640930	0.19792						OpenSea	TGTCCTTGCAGCCAAGGTAGGTAACGATCGTACCTACCACATGAGGTGGTCATGAGAAAA[CG]ACACTCACGAAGCACTCGAGCGCACCTGGCTCATACTGAAGCCACGGAAGGCTTCCTATG	CGACACTCACGAAGCACTCGAGCGCACCTGGCTCATACTGAAGCCACGGA			SLC22A23;SLC22A23	NM_021945;NM_015482	Body;Body				6:3274790-3274982
	0.835196	25.6275	1.29066e-06	1.64923e-06	chr16	65735154	-	cg00132716	64678437		ACACCCAAAAAAAACATAAAAACTCCACATCTTTTCCCACAAAATCTCAC		II			rs9934661	0.0124						OpenSea	TGGAAGGTGGTGCACCCAGGGAAGGCATGGAAACTCCACATCTTTTCCCACAGAATCTCA[CG]CTGTGCATCTCTCCATCCATATCCTGTGTAATATTCTTTATAATAACCAGTAAAAGTAAA	CACCCAGGGAAGGCATGGAAACTCCACATCTTTTCCCACAGAATCTCACG								TRUE
FAM192A	0.372661	58.0986	3.52254e-12	8.22134e-12	chr16	57212731	+	cg00133403	63686474		TCACCTCTTTCTTACAAAATAAACAACCATTAAACTCTTCAAACAAAAAC		II			rs8054311	0.021434						OpenSea	TAATTTCAACTGATTAAAAATGGTCACTTATCCTGCGAAAGCAGTACTTGATGGAGACAG[CG]TTTTTGTTTGAAGAGTCCAATGGCTGTTTATTCTGCAAGAAAGAGGTGATAAGTACCTGT	CACCTCTTTCTTGCAGAATAAACAGCCATTGGACTCTTCAAACAAAAACG			FAM192A	NM_024946	5'UTR			TRUE
KIF5C	0.151658	146	1.9946e-23	9.98291e-23	chr2	149793702	-	cg00133811	19722489		TAAATACCCAAAAAAACTAACAAACACACRTAAATACTTCCTACTCCACC		II										OpenSea	GGCAAGTCAGGTAGATGCCCAAGGGAGCTGGCAGGCACACGTGGGTGCTTCCTGCTCCAC[CG]GGTTCTGTCTGAGGAACCCAGAGATGGTTCTCCCTCTCTCTCATGTGTCTCCCAGCATGC	AGATGCCCAAGGGAGCTGGCAGGCACACGTGGGTGCTTCCTGCTCCACCG			KIF5C	NM_004522	Body
	0.112143	2591.58	9.13362e-92	3.54239e-89	chr17	15317624	+	cg00133857	12617361		TAACCCCRTAATCTACTTTCTTAAAAAACATAACCTTAAAACAAAAACAC		II										OpenSea	AACCACCTCTTGGAGAAGGAAGATCTGAGCTAGCAGGGCCGTGCATCTTCCCGAAAGCTC[CG]TGTTCCTGCTTCAAGGCTATGCTTCCCAAGAAAGCAGATCACGGGGTTATTTTCCTGACG	AACCCCGTGATCTGCTTTCTTGGGAAGCATAGCCTTGAAGCAGGAACACG								TRUE
CD276	0.100641	29.3188	2.62366e-07	3.7023e-07	chr15	73977201	-	cg00133909	50769432		CRCTTTTACAAACCCCRAATCTAAAACRAACATAAAAACAAATCTATCCC		II									chr15:73976559-73977323	Island	GTGGGTGAATGCGCTTTTGCAGGCCCCGGGTCTGGAGCGGGCATGGGGGCAGATCTGTCC[CG]TGTTGAAGCTTAACGAAGCCACCGGCCGGCGCTGGGAGGTTAGCGGGGTCTCGGGTCCTG	CGGGACAGATCTGCCCCCATGCCCGCTCCAGACCCGGGGCCTGCAAAAGC		TRUE	CD276;CD276	NM_001024736;NM_025240	5'UTR;5'UTR				15:71763478-71764416	15:73975934-73977588	Unclassified
FAM107B	0.711308	115.658	5.28341e-20	2.13488e-19	chr10	14644132	-	cg00134210	23660360		TCRTTTAACTTTTACAAACAAAAACACATCACRACTCCTAAAAAAATACC		II									chr10:14645752-14646705	N_Shore	CTATTGGAGCTTCGTTTGACTTTTGCAGACAGAAACACATCACGACTCCTGAAGGAATGC[CG]ATCATCAGAGCAGACTGCATGCATGACTCATTCACTCACAGGCTACTACTGCACCGCAAC	CGGCATTCCTTCAGGAGTCGTGATGTGTTTCTGTCTGCAAAAGTCAAACG			FAM107B	NM_031453	Body		DMR			10:14643993-14644967	Promoter_Associated	TRUE
	0.0491387	266.881	3.75758e-34	3.57012e-33	chr3	64251663	+	cg00134602	32611367		ACACAAACTTTCAAACCTCTACATCAACAAACCTTTTATTTTTTATTTTC		II									chr3:64253533-64253819	N_Shore	TCTTAAGCTCACAGAGGGAATGAGAGAGTTATTTCAGTTTCTTAAATGGAAGTACAACCC[CG]AAAATAAAAAATAAAAGGCTTGTTGATGCAGAGGCTTGAAAGCCTGTGTGAGATTGAGGG	CACAGGCTTTCAAGCCTCTGCATCAACAAGCCTTTTATTTTTTATTTTCG												TRUE
MYH1	0.598516	91.9382	5.03138e-17	1.67328e-16	chr17	10419499	-	cg00134787	32654300		TCATCTACTACTTTTCAAAAACTATTAACTACTCTCATAAATAAAAAACC		II										OpenSea	GGGGACCTTAATCATCTACTACTTTTCAAAAACTATTAACTACTCTCATGAGTAGAAGAC[CG]TGAGAAAGAACTCACGTAGATCATCCAGGCTGCGTAGCGCTCTTTGAGGTTGTACAGCAC	CGGTCTTCTACTCATGAGAGTAGTTAATAGTTTTTGAAAAGTAGTAGATG		TRUE	MYH1	NM_005963	Body
C3orf37	0.0884171	23.0315	4.06167e-06	4.80745e-06	chr3	128997295	-	cg00135056	40609478		TAAAAATTCTTCTAACTTTCATTTCTTCAATATTCCTCCATTTTTACCTC		II									chr3:128997382-128997600	N_Shore	TGCGCGATTCCTGGAAGTTCTTCTGACTTTCATTTCTTCAGTGTTCCTCCATTTTTGCCT[CG]CACTGTGAGGCAGCTGGCAGGACTGTGAAGTAAGGAGTGGAGTTTCCTGGTTTCCCGCCT	GGAAGTTCTTCTGACTTTCATTTCTTCAGTGTTCCTCCATTTTTGCCTCG		TRUE	C3orf37;C3orf37	NM_020187;NM_001006109	TSS1500;TSS1500					3:128997156-128999004	Promoter_Associated
	0.937433	131.371	7.96943e-22	3.61686e-21	chr4	155661849	-	cg00135497	59789339	47709395	AAAAACACTATAACTATCATTCCTTCTTCTACAAACAAATAAAAAAAACA	GAAAACACTATAACTATCATTCCTTCTTCTACAAACGAATAAAAAAAACG	I	A	Red							chr4:155661678-155661984	Island	CGACCACCCTGCGGGGACACTGTAGCTGTCATTCCTTCTTCTGCAGGCGGGTAGGGGAAG[CG]GTGGCCAAAGTGGGAGTCGACCGCTCAGCACAGTCTGTCTGAGTGTTGACCAGGAAAGTC	GGGGACACTGTAGCTGTCATTCCTTCTTCTGCAGGCGGGTAGGGGAAGCG							RDMR		4:155881196-155881470
MIR130A	0.271011	46.1559	2.9386e-10	5.7911e-10	chr11	57407543	+	cg00135888	37677427		AAAACAAAATTCCAATTAAAAACTCTTCCTCTAAACTTCCCTCTAACCTC		II										OpenSea	GGAACAAACTCTGCCGGGGAGAGCGGGAGGGAACGTCTCCTGCTTCCTGAGGGGGTGGGA[CG]AGGCTAGAGGGAAGCCCAGAGGAAGAGCTCCCAACTGGAATTCTGTCCTCTATTCCTTAC	GGACAGAATTCCAGTTGGGAGCTCTTCCTCTGGGCTTCCCTCTAGCCTCG			MIR130A	NR_029673	TSS1500
	0.127392	1143.94	5.93561e-69	3.90918e-67	chr5	176045746	-	cg00136173	24749423		ATATCCAACCTAAAAACATTCAAATTTTACAATTTTAAAACCTTATACTC		II			rs11959085	0.029304					chr5:176046143-176047641	N_Shore	CAACTGGAAGTGTGTCCAGCCTAAAGGCATTCAAATTTTACAATTTTAAAACCTTGTGCT[CG]CAAATCAAACATATCTACAGGCCAAATTCAGCCTGAGGGCCACGAGTTTGCAATCTCCAC	TGTCCAGCCTAAAGGCATTCAAATTTTACAATTTTAAAACCTTGTGCTCG
KIF13A	0.962425	11.177	0.00106442	0.000784844	chr6	17975832	-	cg00136279	72767509	31662366	AAAACTTCCAATACAAAACAAAACACAAACAAATTACTACCACTAATTCA	AAAACTTCCAATACAAAACAAAACGCGAACAAATTACTACCGCTAATTCG	I	A	Red	rs9477561	0.063528						OpenSea	CCAAAAGAAAAAAAAGCTTCCAGTACAGAACAAAACGCGAACAAGTTACTGCCGCTAGTT[CG]GGCAGCCTGCTTTTATTCTCTTATCTGGCCCCACCCGCATCCTGCTGATTGGTAGAGCCC	AAAGCTTCCAGTACAGAACAAAACGCGAACAAGTTACTGCCGCTAGTTCG			KIF13A;KIF13A;KIF13A;KIF13A	NM_022113;NM_001105567;NM_001105568;NM_001105566	Body;Body;Body;Body				6:18083811-18083982
CYP11B2	0.823129	11.7655	0.000794627	0.000603771	chr8	144000430	+	cg00136400	22604484		TCCRCCTCCTTAATTCAAACATTCATCTTAACTCAACCTACTAAAAAACC		II										OpenSea	AACCCTGTCTCTACTAAAAATACAAAATTAGCCAGGTGTGGTGGCGCATGCCTGTAATCT[CG]GCTTCTCAGCAGGCTGAGTCAAGATGAATGCTTGAATCAAGGAGGCGGAGGTTGCAGTGA	CGGCTTCTCAGCAGGCTGAGTCAAGATGAATGCTTGAATCAAGGAGGCGG			CYP11B2	NM_000498	TSS1500
IL21	0.656047	25.4192	1.41381e-06	1.7954e-06	chr4	123542198	-	cg00136405	45743323		ACCAAAACTAAATCTCATAAATACCAACAATAAAACTAAACCTTAATCTC		II										OpenSea	CTCTCCATGTTGCCAGGACTGGATCTCATAAGTACCAACAGTAGAGCTAGACCTTGGTCT[CG]TTTTCACTTCAGCTTGACTGAGAACAGGTTGTCAGTTAAGCTACCTATTTATTCATCCTT	CGAGACCAAGGTCTAGCTCTACTGTTGGTACTTATGAGATCCAGTCCTGG		TRUE	IL21;IL21	NM_021803;NM_021803	5'UTR;1stExon
DST	0.325532	16.5548	7.88701e-05	7.43068e-05	chr6	56507796	-	cg00136547	12733385		ACAAATAATATACTAATAACTATTCAAAAAAATCTAACCTAAAACCATTC		II										OpenSea	TGCAACACACAGCAAATAATATGCTGATAACTATTCAAAAGAATCTAGCCTAAAGCCATT[CG]TTTGCTAGCTGAGGTTTGCCTTTTGTAGCTTGTATTAAAACCCTACAAGTATGAACAAAG	CGAATGGCTTTAGGCTAGATTCTTTTGAATAGTTATCAGCATATTATTTG			DST;DST;DST;DST;DST;DST;DST	NM_001144770;NM_020388;NM_183380;NM_015548;NM_001723;NM_001144771;NM_001144769	Body;TSS200;Body;TSS200;TSS200;Body;Body			TRUE
SDK1	0.781097	63.4045	5.40029e-13	1.34651e-12	chr7	4050043	-	cg00136968	66642496		TCCCTCTTACACACCTACTAAAAAACTAAATAAAAAAATATTCTAAACTC		II										OpenSea	GGCTGGCAGAGTCCCTCTTGCACACCTGCTGGAAAGCTGGGTGGGAAGATATTCTAAGCT[CG]CTGTGAATTTCATTACGCCTCTCTCCAGCCAAAGCCACTCAAGGGTGTGGTGGTGTAATG	CCCTCTTGCACACCTGCTGGAAAGCTGGGTGGGAAGATATTCTAAGCTCG			SDK1	NM_152744	Body				7:4016450-4016654
CMPK2	0.0468929	14.3392	0.000226405	0.000194207	chr2	7005942	-	cg00137156	39692307	59690450	ACAAAAAACAAAACCCAAAAAAAACCAAACACCAACAAAAAACAAAAACA	ACGAAAAACGAAACCCGAAAAAAACCAAACGCCAACGAAAAACGAAAACG	I	A	Red							chr2:7005163-7006340	Island	AGCCAGGCGCCGGCGGGAAACGAAACCCGGAGGGAGCCAGGCGCCAGCGGGAAACGAAAG[CG]AAGCGTTGCGGGGAAACGAAAGCCGGAGGCCCAGGCGGGGCAGGAGCCCTGGGGCTGGGG	CGCTTTCGTTTCCCGCTGGCGCCTGGCTCCCTCCGGGTTTCGTTTCCCGC			CMPK2	NM_207315	TSS200	high-CpG:6923374-6923422			2:6922615-6923777	2:7005757-7006125	Promoter_Associated	TRUE
ZNF174	0.024317	48.6478	1.13907e-10	2.33407e-10	chr16	3450828	-	cg00137585	65697327	54635484	CACATCTAAAAACACCCAACCTAAAAAAAACTACCTATCCCAAAAAAACA	CGCGTCTAAAAACGCCCGACCTAAAAAAAACTACCTATCCCAAAAAAACG	I	C	Grn							chr16:3450716-3451667	Island	CGGTGATCGCGGCGCGTCTGGGGACGCCCGGCCTGAGGGAGGCTGCCTGTCCCAAGGAGA[CG]CCCATCGGGGCCGGACCCGAACGCCTCGGAGAAGACTCCCAGCGGGGAGGGGCTCCTCGG	CGCGTCTGGGGACGCCCGGCCTGAGGGAGGCTGCCTGTCCCAAGGAGACG			ZNF174;ZNF174;ZNF434	NM_001032292;NM_003450;NM_017810	TSS1500;TSS1500;5'UTR				16:3390676-3391659	16:3450246-3452017	Promoter_Associated
	0.146914	2220.99	2.31706e-87	5.77704e-85	chr3	151218968	-	cg00137750	50666403		AAAAATCTATCCCAAAATTCAAAAACTACTTACACCATTAAAAATAATCC		II										OpenSea	TAAAAAACCAAAAAGATCTGTCCCAAAATTCAAGGGCTGCTTACACCATTGGAAATGATC[CG]TAAGGCAGTTTGAGGACTTTTTATTTTTTATTTTTCTTTTTAAGTTTGCCTCAAGCTTCC	CGGATCATTTCCAATGGTGTAAGCAGCCCTTGAATTTTGGGACAGATCTT								TRUE
C10orf78	0.035175	24.146	2.47599e-06	3.03163e-06	chr10	105881754	-	cg00137828	67785381	26731459	AATTCTACCAATCATACATCTAAACCTCCCATCATATAAACCAAACCCCA	AATTCTACCAATCATACGTCTAAACCTCCCATCGTATAAACCAAACCCCG	I	C	Grn							chr10:105881449-105881947	Island	CGCGCACCGGTTAATTCTGCCAATCATGCGTCTGGGCCTCCCATCGTGTGGGCCAAGCCC[CG]CCCCAACCACCCGCTGGCGGAGGCGCGCGCGCAGTCCCACCGCTCTGAGTCGCTGAGTGA	CGGGGCTTGGCCCACACGATGGGAGGCCCAGACGCATGATTGGCAGAATT			C10orf78;C10orf78	NM_001002759;NM_145247	TSS200;TSS200				10:105871107-105872267	10:105880568-105882528	Promoter_Associated
FAM169A	0.745814	40.4797	2.68222e-09	4.79898e-09	chr5	74163723	+	cg00137855	39739497		ATAACCAAACATCTAAAAACCAAACCTCCCTAACCCAAACACAAATACCC		II									chr5:74161536-74162716	S_Shore	GTTGATAATATTTGAAATGCCTGGGTGTGATTGACTCTTAGCTATTGTTTTAGAAGTATG[CG]GGTATTTGTGCCTGGGTCAGGGAGGCCTGGCTCCCAGATGTCTGGCTATTCTGGTAGGAG	CGGGTATTTGTGCCTGGGTCAGGGAGGCCTGGCTCCCAGATGTCTGGCTA			FAM169A	NM_015566	TSS1500
PMEPA1	0.111814	685.63	1.34472e-55	4.12019e-54	chr20	56286697	+	cg00138126	70729503		ACAAAAACTAAAAACRCCCAATTCACAACAAAATACCATCTAAAATAAAC		II									chr20:56283891-56285395	S_Shore	AGCCACAGCCAGCACTAGGTCAGGACCCAGGCCCCGGCCCAGGAGTGGGGCAATACCCAG[CG]TCTACCCCAGATGGCACCCTGCTGTGAACTGGGCGCCCTCAGCCCCTGCCTTGAGGAAGG	CAGGGGCTGAGGGCGCCCAGTTCACAGCAGGGTGCCATCTGGGGTAGACG		TRUE	PMEPA1;PMEPA1;PMEPA1	NM_199169;NM_199170;NM_199171	TSS1500;TSS1500;TSS200
RC3H2	0.0410203	14.284	0.000232499	0.000198959	chr9	125667186	+	cg00138267	63710377		RAATAAAACCCRAACCCTACRAAAACCCCTCTCTCTAATAAAACTTTTTC		II									chr9:125667114-125667804	Island	AGAGGCGTCCGCTCGGCCAGTGTCGAAGGAAGGTGGCCATTTGAGCCGGTCGCTCCGCAT[CG]AAAAAGCCCTACCAGAGAGAGGGGCCTCCGCAGGGCCCGGGTTCCATCCGAGTGTCAGGT	GATGGAACCCGGGCCCTGCGGAGGCCCCTCTCTCTGGTAGGGCTTTTTCG			RC3H2;RC3H2	NM_018835;NM_001100588	5'UTR;5'UTR				9:124706936-124707726	9:125666649-125668268	Promoter_Associated
MIR193B	0.0663707	51.6278	3.73211e-11	7.99363e-11	chr16	14397074	+	cg00138641	47740438		ACCTTTTTCTTTTTTTTTCTAACTTCTTTTTCCTAACTTAATATTATCTC		II									chr16:14395604-14397075	Island	CTTCTGCAGGACGGGGGCAAAAAAACTAGGTTCCGGGGTGCGGAGCGGGGTGTCTGTGCC[CG]AGACAACACCAAGTTAGGAAAAAGAAGTTAGAAAAAAAAAGAAAAAGGCATTTTGATTTG	CCTTTTTCTTTTTTTTTCTAACTTCTTTTTCCTAACTTGGTGTTGTCTCG			MIR193B	NR_030177	TSS1500				16:14303106-14304576
SLC45A1	0.888832	19.3531	2.14644e-05	2.24714e-05	chr1	8385396	-	cg00139056	17706319		CTCTATTTCAAAATTCCTACTACAACCTCTATTAAATACTTAAAATAACC		II									chr1:8385895-8386168	N_Shore	CCGCTGGCCTGCTCTGTTTCAGGATTCCTACTGCAGCCTCTGTTGGGTGCTTGGAGTGAC[CG]GTGTACCTCAAGGTTTGGAAGGAGACGCCCTTTCATTCTTGTCCTGGCTATAGGTCTGTT	CGGTCACTCCAAGCACCCAACAGAGGCTGCAGTAGGAATCCTGAAACAGA			SLC45A1	NM_001080397	Body
RPS6KA2	0.867436	11.1759	0.001065	0.000785207	chr6	167184903	-	cg00139242	67653421		RCATACACCTAATTAAAATTCCAATCRTACTTAATCCAAAACTTAAACCC		II			rs2345067	0.345539						OpenSea	GTAATACGCTCGCATACACCTAGTTAAAATTCCAATCGTGCTTGGTCCAGGGCTTAAACC[CG]GAAGCGCGTGTGTCTAGGAGGCCTTTCTTCTTCCCAAGCCTCTTTTTGGCCAGCATGGTT	CGGGTTTAAGCCCTGGACCAAGCACGATTGGAATTTTAACTAGGTGTATG			RPS6KA2	NM_001006932	Body				6:167104893-167105038
SNTG1	0.844461	46.8059	2.29198e-10	4.56358e-10	chr8	50904638	-	cg00139517	61663486		CATTATACTATACTATTTCCACRCCTCCCTTACAACATATCTTCCTTTAC		II										OpenSea	TCCTGAGCTATCATTATACTGTACTGTTTCCACGCCTCCCTTACAACATGTCTTCCTTTG[CG]GGAACAGAACTGGAACACACTGGAAACTTATACATATCTGACCCATATTTTTGGAGCTAT	ATTATACTGTACTGTTTCCACGCCTCCCTTACAACATGTCTTCCTTTGCG	TRUE		SNTG1	NM_018967	5'UTR
	0.0783206	5851.23	1.74531e-115	1.05597e-111	chr7	106125168	-	cg00139681	22616509		ATAACAATAAACTAAATTATAACTTAAAACTAACTATAACCAACCTCCAC		II										OpenSea	TGGAAATGAAGGTGGCAGTAAGCTGAATTGTAACTTGGAACTGGCTGTGGCCAGCCTCCA[CG]TGACCAATTTTGTAATTTATTATTAACTTTATGCAGCTACACACAAAAGGGAGTGAAGAT	CGTGGAGGCTGGCCACAGCCAGTTCCAAGTTACAATTCAGCTTACTGCCA								TRUE
TOP1MT	0.928358	15.1988	0.000149974	0.000133616	chr8	144403371	-	cg00139947	67688336	17786498	AACAAATACATATCACATAACAAAAACAACTAACACAAAAACACTCACCA	AACAAATACGTATCACATAACGAAAACAACTAACGCGAAAACACTCACCG	I	A	Red							chr8:144403266-144403524	Island	CCAGACATCCAGAGCAAATACGTGTCACATAGCGGGGGCAGCTGGCGCGAGGGCACTCAC[CG]GCTTCTCCACCGGCACTCTGTTGTAGTAGCGGATGCAGTCCTTCCCCAGGAAGTCAAATT	AGCAAATACGTGTCACATAGCGGGGGCAGCTGGCGCGAGGGCACTCACCG			TOP1MT	NM_052963	Body				8:144474483-144477654
EEA1	0.0168769	79.9852	2.10791e-15	6.27552e-15	chr12	93323273	-	cg00140235	19600361	33678465	CAATAACAACATAAACAACTACATAACAAACAAACAACAAAACACTATCA	CGATAACAACGTAAACGACTACGTAACAAACAAACGACAAAACGCTATCG	I	C	Grn							chr12:93322342-93323498	Island	ACCAATCGGAAGCGGTGGCAACGTGGGCGGCTGCGTGACAGACAGGCGGCAGGACGCTGT[CG]CCGCAGCTTCTTCCGGCTAGCTGGGGGACGCCGAGGCTGCGGAGTGCACGCCTGGGCTCC	CGGTGGCAACGTGGGCGGCTGCGTGACAGACAGGCGGCAGGACGCTGTCG			EEA1	NM_003566	TSS200				12:91846494-91847733	12:93322722-93323577	Promoter_Associated
GPR176	0.899716	26.3272	9.51142e-07	1.24002e-06	chr15	40152928	+	cg00140335	50606464		ATACTCACAAAAAAACAAAATCAATCAAACTCTTCATAACTCRAAATAAC		II										OpenSea	CCCTAGTATGGATAGGAGAAGCTAACTTAGACCTGCTTGCCGATGAGGATTTTAGGCTGA[CG]CTACTCCGAGTCATGAAGAGCCTGATTGACTTTGCTCTTCTGTGAGTACTTACATTCTGG	CGCTACTCCGAGTCATGAAGAGCCTGATTGACTTTGCTCTTCTGTGAGTA			GPR176	NM_007223	Body			TRUE
IRF5	0.577253	62.447	7.54607e-13	1.85921e-12	chr7	128580709	-	cg00140447	41754384	31706428	CTAATTTCTAAATTATCCCAATCTAACCACTTTCATTTCCCCTAAAACCA	CTAATTTCTAAATTATCCCGATCTAACCACTTTCGTTTCCCCTAAAACCG	I	A	Red	rs3807306	0.339741					chr7:128577818-128578756	S_Shore	CCCACAGTGAGTCTGGTTTCTGAGTTGTCCCGGTCTAGCCACTTTCGTTTCCCCTGGGGC[CG]GGTGGAGGCTGGGGCAGAAAGCGGAACTGAGCCCGCGTGTTCTGAGGCCAGGGCAGGGCT	CGGCCCCAGGGGAAACGAAAGTGGCTAGACCGGGACAACTCAGAAACCAG			IRF5;IRF5;IRF5;IRF5;IRF5;IRF5;IRF5	NM_001098630;NM_032643;NM_001098631;NM_002200;NM_001098629;NM_001098627;NM_001098628	5'UTR;5'UTR;5'UTR;5'UTR;5'UTR;TSS200;5'UTR			TRUE		7:128580484-128581775	Promoter_Associated
FLJ39582	0.039262	23.9955	2.6465e-06	3.22582e-06	chr22	21356515	-	cg00140479	63699365	13809318	ACCACCAAAACAAAACAAAACAAAATCCTAACTAACTAAATTAATAAACA	GCCACCGAAACGAAACGAAACGAAATCCTAACTAACTAAATTAATAAACG	I	A	Red							chr22:21355973-21356824	Island	GGAGGTGCCCCCGCCACCGGGGCGGGGCGGGGCGAGGTCCTAGCTAGCTGGGTTAGTAAG[CG]GCGCGAGCGTGCGAGTTTCTGACGCGCCCGCGTCGTCCCAGCTCCCTGGACTACCAGTAT	GCCACCGGGGCGGGGCGGGGCGAGGTCCTAGCTAGCTGGGTTAGTAAGCG			FLJ39582;FLJ39582;THAP7;THAP7	NR_027051;NR_027052;NM_030573;NM_001008695	Body;Body;TSS200;TSS200	high-CpG:19686434-19686528			22:19685633-19686795	22:21355010-21357545	Unclassified
CHMP7	0.0128274	31.9092	8.78772e-08	1.31916e-07	chr8	23104037	+	cg00140501	37732506	29768454	AAACATAAAATAAATTCCATAAATCTTCAAAACACATACATTACACTACA	AAACGTAAAATAAATTCCATAAATCTTCAAAACGCATACGTTACGCTACG	I	C	Grn							chr8:23103775-23104601	Island	CGCAAGCGCTCGGTGTCTCTCTGAAAAGAACTTCATCATACTGCCTCCTGGCTGACGGAG[CG]CAGCGCAACGCATGCGCCTTGAAGACTTATGGAACTTATTTCACGCTCAGGGCGGCGGTG	CGCAGCGCAACGCATGCGCCTTGAAGACTTATGGAACTTATTTCACGCTC			CHMP7	NM_152272	5'UTR				8:23159807-23160512	8:23103679-23105111	Promoter_Associated
AMZ1	0.807619	22.1918	5.91402e-06	6.81513e-06	chr7	2740918	-	cg00140786	36784308		AAAAAAACCACTTTCTCTTTAAAATACTAAAATAAAAATCAACCCATTTC		II			rs73281175	0.03065					chr7:2742273-2742546	N_Shore	GTCTCAAAAAAAAAAAGACCACTTTCTCTTTGGGGTGCTGAAATGAGGATCAGCCCATTT[CG]CCGGCAAGGAGATGGAAGCAGGGAGAGGTCCCTTGACCTGTGTGACTGGCAGAGCTGGTC	AAAAGACCACTTTCTCTTTGGGGTGCTGAAATGAGGATCAGCCCATTTCG			AMZ1	NM_133463	Body
TUFM	0.0368902	35.5371	1.96001e-08	3.18245e-08	chr16	28857836	-	cg00140813	17712337	66647429	TCTCAAAAACAAAATATAATAAAAAAATTTTCCACCACTCACACCTCTCA	TCTCGAAAACGAAATATAATAAAAAAATTTTCCACCACTCGCGCCTCTCG	I	A	Red							chr16:28857204-28858139	Island	AGGGGGCTGGTGTCTCGAGGGCGGAGTATGATGGAGAGGTTTTCCACCACTCGCGCCTCT[CG]GGCTGAGGGGCAACGTAGTTCTCTCTGGCGGTCGCAGGGGGCACTGAGGAGCGTCCCCTA	TCTCGAGGGCGGAGTATGATGGAGAGGTTTTCCACCACTCGCGCCTCTCG			TUFM	NM_003321	TSS200	high-CpG:28765276-28765565			16:28764756-28765631	16:28857289-28858619	Promoter_Associated
WNT3	0.655254	15.4068	0.000135822	0.00012207	chr17	44859215	+	cg00140914	28681310		AACTATATAACCCCRAAAAATAACAAACCTCTCTAAACCTCAATCTTCCC		II			rs77638255	0.015191						OpenSea	CCCCTGTGCAGGACGAAATTCCAGAGCCCCGGGTCTAGTCTAATTCCCTCTTCCTCTATA[CG]GGAAGATTGAGGCCCAGAGAGGTTTGTCATTTTCCGGGGTCACACAGCTGGCTGCCCAGG	CGGGAAGATTGAGGCCCAGAGAGGTTTGTCATTTTCCGGGGTCACACAGC			WNT3	NM_030753	Body
BAT2	0.0973374	55.8538	7.91376e-12	1.79521e-11	chr6	31587821	+	cg00141143	49773465		ATATTACRTCATACAAATAAAATAACTAAACAAACCAATCCAAAAACCCC		II			rs2857694	0.415864					chr6:31587779-31589024	Island	GCAAATAGGTAGAACTGCCCGAAGAATGCCTACGCTGCGTGGTGCGGACGAAACGCTTCC[CG]GGGCCTTTGGATTGGTCTGTCTAGCCACCTCATTTGCATGACGTAATATAATAACTGGAA	CGGGGCCTTTGGATTGGTCTGTCTAGCCACCTCATTTGCATGACGTAATA			BAT2	NM_080686	TSS1500				6:31695777-31696305	6:31587577-31589180	Promoter_Associated
	0.81736	24.7164	1.92507e-06	2.39643e-06	chr13	113544658	-	cg00141447	73619370	46703397	TCTACCAACCAAACCATCAAAACAACAAAAAAATCTCAAACAAAAACCCA	TCTACCGACCAAACCATCGAAACAACAAAAAAATCTCAAACAAAAACCCG	I	A	Red	rs113504562	0.013266					chr13:113548643-113549127	N_Shelf	CATCACTGTCTTTCTGCCGGCCAAGCCATCGGGGCAGCAGAAGAGTCTCAAACAGAAACC[CG]GCTCAGCTCTTGTTTCTCACCTCCTTGTTTCAGCAAAATTCTCCCCAAAAGGTGGCTATA	TCTGCCGGCCAAGCCATCGGGGCAGCAGAAGAGTCTCAAACAGAAACCCG									13:112591932-112592870
SEPHS1	0.0613117	25.5504	1.33488e-06	1.70165e-06	chr10	13388442	-	cg00142036	40768428		ATCRCTCATATAAATCTCACRAAACCCRAATTTAAACAATAATCCAAACC		II			rs7902331	0.06758						OpenSea	TTGGGACGCACATCGCTCATATAAATCTCACGAAGCCCGAGTTTGGGCAGTAATCCAAAC[CG]TCTTCACAAAAACACGGTTTGGGATGAGCAATGATTTCGGTGGGAAACGTAACAACTGAG	CGGTTTGGATTACTGCCCAAACTCGGGCTTCGTGAGATTTATATGAGCGA			SEPHS1	NM_012247	5'UTR				10:13428448-13428574
LGALS1	0.040597	62.4343	7.57973e-13	1.867e-12	chr22	38071001	+	cg00142150	48800379		AAACTAAACCRAACRCCAAACCTAAAACTACAAAACTTAACTAAAACCTC		II			rs4820294	0.263045					chr22:38073037-38073412	N_Shelf	GAGGCTGTCAGGCCAGGGCGCTTTGACTATCCCCTGCCTGCCCCTGAACGCGGCCAAGCC[CG]AGGCCTTAGCCAAGCCCTGCAGCCTCAGGCTTGGCGCCCGGCCCAGCCTTTCTTTAGCCT	GGCTGGGCCGGGCGCCAAGCCTGAGGCTGCAGGGCTTGGCTAAGGCCTCG			LGALS1	NM_002305	TSS1500					22:38070968-38071698	Unclassified
DLGAP2	0.645998	16.3717	8.59791e-05	8.03987e-05	chr8	1508017	+	cg00142239	16715502		CCRAATTTACTTTTATCTAAACTAAACCAACAAAAAATACAAACAAAAAC		II									chr8:1509850-1511735	N_Shore	GTGGCAGCGTGAGCTCCCCCGTGCCCAGGAACTGGGTGGCCGGGCCTCCTTCTGCCCCAT[CG]CCTCTGCCTGCACCTTCTGCTGGTCCAGCTCAGACAAAAGTAAACCCGGACCTCACCCCA	CGCCTCTGCCTGCACCTTCTGCTGGTCCAGCTCAGACAAAAGTAAACCCG			DLGAP2	NM_004745	Body		RDMR
C10orf128	0.445135	11.111	0.00110003	0.000808325	chr10	50396833	+	cg00142482	64766440		TAATAAACATTCCTAAACTCAAAAACTCCCATAACACAAAAACAATAACC		II										OpenSea	TGCAGTAGCCTCTGCCTTGGAGCAGAAATAGGAAATGCCCCTCCAGCCAATAGTCCAGCT[CG]GTCACTGTTTTTGTGCCATGGGAGCCTCTGAGTCTAGGAATGCCTATCACTCTCTTCTCA	CGGTCACTGTTTTTGTGCCATGGGAGCCTCTGAGTCTAGGAATGCCTATC			C10orf128	NM_001010863	TSS1500
PPIB	0.0616496	17.561	4.92103e-05	4.82364e-05	chr15	64454827	-	cg00142735	69627313		CCAACACTAAAAAATATTTACAAAAAACCTACTCTAAAACTACCAATATC		II									chr15:64454890-64455577	N_Shore	TCACCATCTCCCCAGCACTGAGGGGTGTTTGCAAAAAGCCTGCTCTGAGACTGCCAGTGT[CG]GCCCCAGATGGGTATCCGGGGATCCAACTAACTCCCTGGGTCAGGGCAGGGGCTGGGGGT	CAGCACTGAGGGGTGTTTGCAAAAAGCCTGCTCTGAGACTGCCAGTGTCG			PPIB	NM_000942	Body					15:64454317-64456156	Promoter_Associated
APOA1	0.0531667	116.378	4.33437e-20	1.76089e-19	chr11	116706562	+	cg00142925	21632420		RCCAAAACCTACTACCCRTACTAAAAAACTTCAAAATCAACTTCCTAAAC		II									chr11:116706481-116706910	Island	AAGGGGGGCGGCGGCGGGCGCCTCACTGGGTGTTGAGCTTCTTAGTGTACTCCTCGAGAG[CG]CTCAGGAAGCTGACCTTGAAGCTCTCCAGCACGGGCAGCAGGCCTTGGCGGAGGTCCTCG	CCAAGGCCTGCTGCCCGTGCTGGAGAGCTTCAAGGTCAGCTTCCTGAGCG			APOA1	NM_000039	Body			TRUE	11:116211443-116212104	11:116705937-116707323	Promoter_Associated_Cell_type_specific
LIMS2	0.668076	20.0832	1.5363e-05	1.65041e-05	chr2	128420784	+	cg00142933	62631410		AAACTAAAACAAACACCCTCCCTAATCAACCTCTAAACAACCCTAAATAC		II									chr2:128421719-128422182	N_Shore	ACAGCCTTGGGGCCATCAGTGCCCTGGCCACTCGCAGCCTGGTACCACAGTTATGCCACA[CG]CATCCAGGGCTGTCCAGAGGTTGACCAGGGAGGGTGCCTGCTCCAGCTCTGCCACACTCA	CGCATCCAGGGCTGTCCAGAGGTTGACCAGGGAGGGTGCCTGCTCCAGCT			LIMS2;LIMS2;LIMS2;LIMS2	NM_001136037;NM_017980;NM_001161403;NM_001161404	Body;Body;Body;5'UTR
BAI1	0.142217	36.9129	1.11978e-08	1.87138e-08	chr8	143592721	-	cg00143220	66688336		CCRAAAAATAACTAATAAATAAATCCCATCTCCCCTAACCTTAAAAACCC		II									chr8:143591567-143592674	S_Shore	AGTCGGGACCCCCGGAAAGTGGCTGATGGGTGGGTCCCATCTCCCCTGGCCTTGGAGGCC[CG]GGATCTCCGAGGGAGCCTGGGCCTGGGGAGAGGCTGGGTCCTGAGCCGGGGGCTGGGAGG	CGGGCCTCCAAGGCCAGGGGAGATGGGACCCACCCATCAGCCACTTTCCG			BAI1	NM_001702	Body		DMR
RPTOR	0.889988	19.9091	1.66354e-05	1.77593e-05	chr17	78605344	-	cg00143364	34659404	17708391	ACTATACATATACCCAAACTTTCTCAAAAAAAACAAACCTATAAAATTCA	ACTATACATATACCCGAACTTTCTCGAAAAAAACGAACCTATAAAATTCG	I	A	Red								OpenSea	CTTCAAAGATGGGCTGTGCATGTGCCCGGGCTTTCTCGGAGAGGACGGGCCTGTGGGATT[CG]GTTTGTCTGCCCTGCGGTCTCAGCTCCCTTATGAGCTCAAGAAAAGTGATGATGTCAGTG	GCTGTGCATGTGCCCGGGCTTTCTCGGAGAGGACGGGCCTGTGGGATTCG			RPTOR;RPTOR	NM_001163034;NM_020761	Body;Body			TRUE
NMUR1	0.275192	24.3574	2.25524e-06	2.77787e-06	chr2	232394702	-	cg00143376	54690508		TTCTTTTTTCTATTTTCTATCACCTAAACTATTCAATCTCCATATTTAAC		II									chr2:232394763-232395337	N_Shore	CCACAAGTTGATTCTTTTTTCTGTTTTCTGTCACCTGAACTGTTCAGTCTCCATATTTGA[CG]CCCTTGGCACTGCCAGTTCTGGGGTTCCCTCTCCTCTATTGAGCCCCACACCCTTCCTCC	TCTTTTTTCTGTTTTCTGTCACCTGAACTGTTCAGTCTCCATATTTGACG		TRUE	NMUR1	NM_006056	Body
MESDC1	0.782576	15.7452	0.000115642	0.000105372	chr15	81292171	+	cg00143527	27651349		CCTTATTCTTCAAAAAATAATTAAAACACCTAAACTACTCCCAACAAAAC		II									chr15:81292793-81295609	N_Shore	ACGCCCAGCCTGTGTTGGGCTGGGCACCTTAGAGGACCTGTTTCAGGACTGCGTGACTGG[CG]TTTTGCTGGGAGTAGCCCAGGTGTTTTAACCACTTCCTGAAGAACAAGGTTCGGTAAAAA	CTTGTTCTTCAGGAAGTGGTTAAAACACCTGGGCTACTCCCAGCAAAACG			MESDC1	NM_022566	TSS1500					15:81291975-81292175	Promoter_Associated
SLC6A9	0.0431116	12.8749	0.000460494	0.000369517	chr1	44495758	-	cg00143623	45760300		CTCCTTTAAAAATAATCCRCRAAAAAATATAACTTACRAAAAACAAACCC		II									chr1:44495629-44497112	Island	AAGCGTCCCGTCTCCTTTAAGAGTGATCCGCGAGGGGGTGTGGCTTGCGGAGAGCAGGCC[CG]AAAGGGGGTGCGGCTCCTTTAAGTATCCGCCGGCCCGAGGCGCGGAGGCCTCCGGCCGGC	CGGGCCTGCTCTCCGCAAGCCACACCCCCTCGCGGATCACTCTTAAAGGA			SLC6A9	NM_001024845	5'UTR				1:44268193-44269699	1:44495533-44496231	Promoter_Associated
	0.0537327	719.23	8.34629e-57	2.72764e-55	chr10	77191062	-	cg00143643	57721371		ACAATTAAAATCCATTATATAACCCAACTTACRAAATACAAAAAAAACCC		II									chr10:77191061-77191571	Island	CCCTCCTCGCTGCAGTTGAGGTCCATTATGTAACCCAGCTTGCGAAATGCAGGAAAGGCC[CG]GCTGGCTACAGCCCGGCTAACGGCTCAGAAAGGGCGCCCCTGATAGGAATACCCCCACCT	CGGGCCTTTCCTGCATTTCGCAAGCTGGGTTACATAATGGACCTCAACTG						high-CpG:76861057-76861424	RDMR					TRUE
PLXNB2	0.285653	72.2485	2.65013e-14	7.30152e-14	chr22	50720552	+	cg00143809	39795318	59787361	CATAAACTCAACTCTAACACCAACCCATAAAATCATACCCAAAAAAAACA	CGTAAACTCAACTCTAACACCGACCCATAAAATCGTACCCAAAAAAAACG	I	A	Red							chr22:50718979-50721884	Island	CGTAGTCTGTACCCACCACCTGCAGGCAAGTCCCAGCTGTCAGCCCCCGGGCGCAGACCC[CG]CCCTTCCTGGGCACGATCCCATGGGCCGGTGCCAGAGCTGAGCCCACGCCAGGACTGACC	CGTGGGCTCAGCTCTGGCACCGGCCCATGGGATCGTGCCCAGGAAGGGCG			PLXNB2	NM_012401	Body		DMR		22:49060999-49064752
ACSF3	0.0941449	1817.76	1.05477e-81	1.73731e-79	chr16	89203153	+	cg00144414	30682377	15727361	CAAAAACCCCTAACCTCACAAACCCACTATATAATCTTAAAACAAAAACA	CGAAAACCCCTAACCTCACAAACCCGCTATATAATCTTAAAACAAAAACG	I	A	Red								OpenSea	GGTTGCCAGCTTTGATGCCAGCCGCTCCTGCCTCCCCCACCTGCCTCTGTGCCTACAGCC[CG]CTTCTGCCTCAAGATCACACAGCGGGCTTGTGAGGCCAGGGGTCTCCGCTGCTGCTCAAG	CGGAGACCCCTGGCCTCACAAGCCCGCTGTGTGATCTTGAGGCAGAAGCG			ACSF3;ACSF3;ACSF3	NM_174917;NR_023316;NM_001127214	Body;Body;Body				16:87730473-87730975
LONRF2	0.0989249	11.7906	0.000784839	0.000597154	chr2	100937796	-	cg00144550	24677492		AACAAAATAACCCCTAAACCTAAACAAAACTCTCRAAAACCCAAAACCTC		II									chr2:100937779-100939059	Island	CATCCTTAGGAAGCAAAGTGACCCCTAAGCCTAGACAAAGCTCTCGAAAGCCCAAAGCCT[CG]GGCCCACCGGCCAGCTCCCCACCCCGCTGCTGGGCCGGACAGGTGTAGGGGAGGCGGACC	GCAAAGTGACCCCTAAGCCTAGACAAAGCTCTCGAAAGCCCAAAGCCTCG			LONRF2	NM_198461	Body		DMR		2:100303937-100305595			TRUE
	0.137856	202.218	6.83917e-29	4.76279e-28	chr15	68112888	+	cg00145079	70729386		ACAATAAATAACAAAACTAAAACCRCAACCCAAACTCCRAAAAAATAAAC		II									chr15:68113241-68113520	N_Shore	CGCCTGCCCGCTCTGGACAGGGCCTCAGGACCCAGAGCCCCCACTGAGGAAGAGGAGTCC[CG]CCCATCCCTTCGGAGCCTGGGTTGCGGTCCCAGCTCTGCCACTCACTGCCTGCCTGAACC	CGCCCATCCCTTCGGAGCCTGGGTTGCGGTCCCAGCTCTGCCACTCACTG								TRUE	15:65899664-65900754
LOC284009	0.114703	104.939	1.07737e-18	4.00296e-18	chr17	2319906	+	cg00145352	60618461		ACAAAAATTAAACCTATTACCCAAACAAACTAAAACTACTTTTATTCTTC		II										OpenSea	GGGACAGTGCGGCCAGCATGTGTGGGGAAGGAAGCAGGCTGACGGAGGCAAAGCAGATTC[CG]AAGAACAAAAGCAGCTTTAGTTTGCCTGGGCAACAGGCTCAACTTCTGTCTCCACTTCAG	CAGAAGTTGAGCCTGTTGCCCAGGCAAACTAAAGCTGCTTTTGTTCTTCG			LOC284009;METT10D	NR_028335;NM_024086	TSS1500;3'UTR					17:2319074-2320255	Unclassified
	0.883372	25.9939	1.09975e-06	1.4203e-06	chr13	113105097	-	cg00145438	58607478		ACTAACAAAAACCTTATTTTTACAAAATAAATCCAATCTCRAACCTTTCC		II									chr13:113106337-113106544	N_Shore	ACTTCGATTCTGCTAACAGGAGCCTTGTTTTTGCAAGATAGGTCCAGTCTCGAGCCTTTC[CG]CTCCACAGGGCTCGGTCCCTGAACGCTGCCCAGGGCCTCCCCACACGGAGATTTCTCTTT	CTAACAGGAGCCTTGTTTTTGCAAGATAGGTCCAGTCTCGAGCCTTTCCG									13:112152852-112153146
SMAD7	0.045128	21.1154	9.60813e-06	1.06815e-05	chr18	46475244	+	cg00145587	28600424	23775330	CAACACACTTAAAATACATCTCCCAAATACACTAAAAATAAACAACCCCA	CAACACGCTTAAAATACATCTCCCGAATACGCTAAAAATAAACAACCCCG	I	T	Red							chr18:46474931-46479364	Island	CCCCAGGCGTGCAATTCACCTCTGCCCCCGCCGGTCCGCTCGGCACTCGCGCGGGGGACA[CG]GGGCTGCCCATTCCTAGCGCACTCGGGAGATGCATCCCAAGCGTGCTGGGGAACGTGGGG	CGGGGCTGCCCATTCCTAGCGCACTCGGGAGATGCATCCCAAGCGTGCTG			SMAD7	NM_005904	Body				18:44728981-44729889
	0.158845	83.0222	8.00247e-16	2.45251e-15	chr16	1095673	-	cg00145732	35751500		AACCRAATTTTTATCACCTCCTAATAACAACRAAAAACACAACACTAACC		II									chr16:1098522-1098875	N_Shelf	CCTGTGGTGGGGGCCGAGTTTTTGTCACCTCCTGATGACAGCGAGGGACACAGCACTAAC[CG]GGACAGCCTCTTGCTCAGGGGAGCAGCTGCACCAGCACCGAAGCCCAGGCCGGGTGGGGA	GCCGAGTTTTTGTCACCTCCTGATGACAGCGAGGGACACAGCACTAACCG									16:1035269-1036026
ITGB4	0.972992	12.8159	0.000473984	0.000379258	chr17	73729676	-	cg00145838	35753378	28788455	ACAAAAAAACAAAAACAAACCATACTCCAACCATAAAAAATACCAATACA	ACGAAAAAACGAAAACAAACCGTACTCCGACCGTAAAAAATACCAATACG	I	A	Red	rs61735297	0.012037					chr17:73726238-73726526	S_Shelf	TCAGCCCTGCCTGCGGGAGGGCGAGGACAAGCCGTGCTCCGGCCGTGGGGAGTGCCAGTG[CG]GGCACTGTGTGTGCTACGGCGAAGGCCGCTACGAGGGTCAGTTCTGCGAGTATGACAACT	GCGGGAGGGCGAGGACAAGCCGTGCTCCGGCCGTGGGGAGTGCCAGTGCG			ITGB4;ITGB4;ITGB4	NM_001005731;NM_001005619;NM_000213	Body;Body;Body				17:71241250-71241305
	0.744034	70.1324	5.38567e-14	1.44947e-13	chr2	11104394	-	cg00145875	32712503		TCTAACCAAACRCAACAAAAAATTTTTTTAACAAAACTCCCTAAAACCTC		II									chr2:11101031-11101488	S_Shelf	ATGTGATTTATTCTGACCAAGCGCAACAGGGAGTTTTTTTAGCAGGACTCCCTGAGACCT[CG]CAGAGGCTGAGAGACCATCCACTCCCCGCTCTGCTGGGTTGTAGCAACTCGGTCCATTCA	CTGACCAAGCGCAACAGGGAGTTTTTTTAGCAGGACTCCCTGAGACCTCG							RDMR	TRUE
CASZ1	0.165604	968.432	1.65127e-64	8.22505e-63	chr1	10697703	-	cg00145904	12753312		AAAAAAATAAACAAATATAACCTCRAACAACCTACCCTCRCAAAAAACTC		II									chr1:10698299-10698910	N_Shore	GGCCTGGAGTAGGGAAGGTGGGCAGGTGTGGCCTCGGGCAGCCTGCCCTCGCAGGGGACT[CG]GTCCCCGGGGACCTCAGAGCCACTGGCCAGGTGTGTGCCTGCCAGGTCAGGCCCTGGCCC	GGAAGGTGGGCAGGTGTGGCCTCGGGCAGCCTGCCCTCGCAGGGGACTCG			CASZ1	NM_001079843	3'UTR
CACNA2D1	0.77989	11.2421	0.00103043	0.00076259	chr7	82019862	+	cg00145985	46787477		CTAAAAATAACATTTTACACTCTTACTAATCATTTTACATTAACTTCTTC		II										OpenSea	TTTAGGGATTTCTTAAGGCAAATCTTAAGAACTAAAACATCAACAAGAAAAGTCAATTAT[CG]AAGAAGCTAATGCAAAATGACTAGCAAGAGTGTAAAATGCTACTTCTAGAAAAGTGGTTT	CGAAGAAGCTAATGCAAAATGACTAGCAAGAGTGTAAAATGCTACTTCTA			CACNA2D1	NM_000722	Body			TRUE
	0.531434	26.748	7.92225e-07	1.04546e-06	chr10	33299147	+	cg00146027	17755444		CTAATTATCATCTATTATCTAACTACTCCTCACAATATAAACTTATACTC		II										OpenSea	ATCATACTGATAGAGTGATGCACTAAGCCTGTATTTATTTTCAGATCGATTTCTAGATAA[CG]AGCACAAGCTCATATTGTGAGGAGCAGCTAGACAACAGATGATAATCAGGGTGTGTGCTT	CGAGCACAAGCTCATATTGTGAGGAGCAGCTAGACAACAGATGATAATCA								TRUE		10:33299011-33299856	Unclassified	TRUE
SNTG2	0.829903	31.7873	9.24817e-08	1.38435e-07	chr2	1268037	+	cg00146085	48700341		CCCATATCACACTATATACTCCAATTAACCATAAACAAAAATAATTAAAC		II									chr2:1266419-1266661	S_Shore	AATCAATCAATTTGGCACCATCTGCAGTGGAGAGGAATATAGACAAAGGTAAAGATGCAG[CG]TTCAATCATTCCTGCCCATGGTTAACTGGAGCACATAGTGTGACATGGGTTTCTGAGTAA	CCATGTCACACTATGTGCTCCAGTTAACCATGGGCAGGAATGATTGAACG			SNTG2	NM_018968	Body
MYH11	0.876429	46.669	2.41492e-10	4.79805e-10	chr16	15877946	+	cg00146612	37808318	38744447	ACCTCCAAAAACAATCTTAAAAATCACAATACACTAACTTTAATAACACA	ACCTCCAAAAACAATCTTAAAAATCGCGATACACTAACTTTAATAACGCG	I	A	Red								OpenSea	GTTTACATATGCACAGGTCCAAGCAGGACCAGGTTATGCGTTGCGTAGCTGGGGCCTTAC[CG]CGCCACCAAAGCTAGTGCATCGCGACCTCCAAGACTGTTTCTGGAGGCTTGAGTCAAGCA	CGCGCCACCAAAGCTAGTGCATCGCGACCTCCAAGACTGTTTCTGGAGGC			MYH11;MYH11;MYH11;MYH11	NM_022844;NM_002474;NM_001040114;NM_001040113	Body;Body;Body;Body
GRM7	0.741794	21.3943	8.46959e-06	9.50493e-06	chr3	7517194	+	cg00146655	48640464		CCCAAACTCCTAACATTATAATCTACCATCCTTAATTAAATCCTATAAAC		II										OpenSea	ATTTCCTGATAATTATTTTTTTTTTCCATTAACAGTATAGATCACCTTGGCTTTAAGTGC[CG]TTTACAGGATTCAATTAAGGATGGCAGATTACAATGTCAGGAGTCTGGGGAGAAGGAGTG	CCAGACTCCTGACATTGTAATCTGCCATCCTTAATTGAATCCTGTAAACG			GRM7;GRM7	NM_181874;NM_000844	Body;Body			TRUE
	0.0974267	42.7322	1.10535e-09	2.05595e-09	chr4	113442804	+	cg00146676	67744410		TACTAAAAATTAACATCTTAAAATCTATAAAACTTTCTAACTCAAAACTC		II									chr4:113444181-113444389	N_Shore	GAAAGTGCAAGAAAGAGAGCACTAATCGCTGAACCAGGAGACAAACACGATTACCAGCTC[CG]AGCCTTGAGTCAGAAAGTCTCATAGACTTTAAGATGTTAATCCCCAGCATAATCCTTCCT	GCTGGGGATTAACATCTTAAAGTCTATGAGACTTTCTGACTCAAGGCTCG								TRUE
	0.0627596	18.3422	3.42201e-05	3.4547e-05	chr4	113431261	+	cg00146698	29750349		CCAAAACRCTTAATTTAAAAAATAATACATCTCCCTTAAAACCRCCCCAC		II			rs4078533	0.451892					chr4:113431825-113432596	N_Shore	CCTGCAGACCTGGCCCCTCCTTGGCCCTAGGGGACCCCTGCCGATGCCCACTCGGTGCCA[CG]TGGGGCGGCCCCAAGGGAGATGCACCATCCCCCAAACCAAGCGCTTTGGAAAAGAAACTG	CGTGGGGCGGCCCCAAGGGAGATGCACCATCCCCCAAACCAAGCGCTTTG							DMR	TRUE	4:113649971-113650822
MAP3K14	0.0955777	934.257	1.46192e-63	6.87439e-62	chr17	43392332	-	cg00146864	23646340		ACAACRAAAAAAACAACCCTAAATAAAACTTTCATCTCTTTCACATCTCC		II									chr17:43393891-43394938	N_Shore	AGAGGGTGCCAACAACGAAGAAAACAACCCTGGATAAAGCTTTCATCTCTTTCACATCTC[CG]CAGATCTCTCACCAGACCCTAGCCAGGGATGAACTGTTATCAATCACCAAAAAAAAAAAA	CAACGAAGAAAACAACCCTGGATAAAGCTTTCATCTCTTTCACATCTCCG			MAP3K14	NM_003954	5'UTR		CDMR
VIM	0.064136	42.1875	1.36811e-09	2.52096e-09	chr10	17270376	+	cg00146951	15660426		TAATTCTCAATACTACCAACTTACAACTAAACCATCRCCTTACTATATAC		II			rs80339700	0.042137					chr10:17270430-17272617	N_Shore	GACAGGCTTTAGCGAGTTATTAAAAACTTAGGGGCGCTCTTGTCCCCCACAGGGCCCGAC[CG]CACACAGCAAGGCGATGGCCCAGCTGTAAGTTGGTAGCACTGAGAACTAGCAGCGCGCGC	AGTTCTCAGTGCTACCAACTTACAGCTGGGCCATCGCCTTGCTGTGTGCG			VIM;VIM	NM_003380;NM_003380	5'UTR;1stExon		DMR		10:17310178-17312830	10:17270370-17270664	Promoter_Associated	TRUE
FAM19A5	0.18071	212.798	8.10859e-30	5.96722e-29	chr22	48917166	+	cg00147509	46644408		AACAAAAAACAAAACTAACTACCTAACAAAAAAATATCTACAAACTAAAC		II										OpenSea	TTTTGCAACATCAAACAGTGAGGAGTGGAAGGTTCCAGATCACGGCCCAGGGACCCCTGG[CG]TTCAGTTTGCAGACATTCTCTTGCCAGGCAGCCAGCTTTGCTTCCTGTCTGACTTTTGCT	ACAGGAAGCAAAGCTGGCTGCCTGGCAAGAGAATGTCTGCAAACTGAACG			FAM19A5	NM_001082967	Body		CDMR
	0.357166	32.7252	6.25125e-08	9.5478e-08	chr7	127906889	-	cg00147849	10678502		ATAACTCCTAACACATAACTATTATTTCTTCAACAACTACTATATACCAC		II									chr7:127910860-127911287	N_Shelf	AAGGCCTTTCAATAGCTCCTAGCACATAGCTATTATTTCTTCAGCAACTACTGTATACCA[CG]CTCTGTCCCAGGCACTGCAGAGACAGAAGTGATTGAGAGCCATGGTCCTTGCCCTCCAGG	TAGCTCCTAGCACATAGCTATTATTTCTTCAGCAACTACTGTATACCACG								TRUE				TRUE
	0.109178	231.792	2.06446e-31	1.67106e-30	chr7	5468197	-	cg00148114	59679447		AACCTAACATTTCCTCCTAAAAAAACTCRATAAAACTAAAATAAACATAC		II									chr7:5458503-5469256	Island	AGGGGCGCCCGGGCCTGGCATTTCCTCCTAGGAAGGCTCGGTGAGACTGGGATGGGCATG[CG]GCTCTCCGCTCGAGCCCAACTCCGGTGCCACCTGCACCACGGAGGGGTGACCCCAGGGTC	GCCTGGCATTTCCTCCTAGGAAGGCTCGGTGAGACTGGGATGGGCATGCG								TRUE	7:5432570-5434873	7:5466995-5468327	Unclassified_Cell_type_specific
TBCD	0.766522	24.3714	2.24131e-06	2.76218e-06	chr17	80855840	-	cg00148127	45690306		ATTAAAATAAACATTAAACCCCCRTAAATTTTAATATAAACACACRTCAC		II									chr17:80856874-80857352	N_Shore	GCTGGTTTTCTGTTGGAGTGAGCATTGAGCCCCCGTGGGTTTTGGTGTGAGCACACGTCA[CG]GCTCTGTTCTCCCCGATGGTTTTCTGTTTTTCATGAGCATTGAGCCCCTGTGGGTTTTGG	TTGGAGTGAGCATTGAGCCCCCGTGGGTTTTGGTGTGAGCACACGTCACG			TBCD	NM_005993	Body					17:80854686-80856058	Unclassified_Cell_type_specific
	0.822342	26.4066	9.18832e-07	1.2004e-06	chr5	957913	+	cg00148223	31706378		AAATAAATAAAATAACCCAAAAATACCCCAAATAAATAAAACTAAACATC		II									chr5:958785-959172	N_Shore	CCAGCCCAGCCCAGGTTGCGCTCAGCAGTGGCTCACTGGCCCCTCTGCCATCCTTGCCAC[CG]ATGCCCAGCCTTATTTATTTGGGGTATTTCTGGGCCATTCCACCCACTCCTCTTGAGGGC	AGTGGGTGGAATGGCCCAGAAATACCCCAAATAAATAAGGCTGGGCATCG								TRUE
CTBP1	0.59639	39.9551	3.30308e-09	5.85718e-09	chr4	1210066	+	cg00148286	51617371		ACTAATATCATCCTTAACAAATAATCAAACTAAAACACAAAAACCACTCC		II									chr4:1209765-1210193	Island	AGACACAGTGTGAGACCCTTGCTCACCCGTGGCCGGGAGGCCGGCCCCGAAAGCCAGGGT[CG]GAGTGGCCTCTGTGCCTCAGTTTGACCATCTGCCAAGGATGACACCAGCTGTGGTCAAGC	CGGAGTGGCCTCTGTGCCTCAGTTTGACCATCTGCCAAGGATGACACCAG			CTBP1;CTBP1	NM_001328;NM_001012614	Body;Body				4:1199766-1201472
TTYH2	0.788559	14.0167	0.000264477	0.000223667	chr17	72244451	-	cg00148325	23700332		CCAAACCAAATCTAAAATACRCCTAACTTAAAAACCATATCCTTACTACC		II										OpenSea	CCTAGAGCACCCCAGGCCAGATCTGGGGTGCGCCTGGCTTGGAGGCCATGTCCTTGCTGC[CG]CCTCTCCTGGGGCCTGCGTCTGCTCCCACCCTGCCGCATGGGCCTTAGCAATCACTTAGC	CGGCAGCAAGGACATGGCCTCCAAGCCAGGCGCACCCCAGATCTGGCCTG			TTYH2;TTYH2	NM_052869;NM_032646	TSS200;Body
AHSP	0.7538	23.4481	3.37395e-06	4.04665e-06	chr16	31538871	+	cg00148355	21768474		AAAACTTTTATATAATCACAACRATATAATCRCAATAATTCTCCCAATTC		II										OpenSea	GAAACAGTGCTTGGCACAAATGAATAAATGTAATGCAAGCTGCTATTAATACATCATCTC[CG]AATTGGGAGAATCATTGCGATCACATCGTTGTGATTACACAAAAGCCTCTGTCATGTAAT	AGGCTTTTGTGTAATCACAACGATGTGATCGCAATGATTCTCCCAATTCG			AHSP	NM_016633	TSS1500
	0.303056	32.3041	7.45065e-08	1.12766e-07	chr12	34756440	+	cg00148727	25647384		TTATAACCATAAACCAAAAAAACCCAAAATCTACAAAACCCCRTACATAC		II										OpenSea	GAAGGAAAAAAAAAGCGGCACGGCAGAGGTCCCCTAAAGGACGAAACTGCCTCCCAACCA[CG]CATGCACGGGGCCCTGTAGATCCTGGGCTTCCCTGGTTCATGGCCACAAAGCATATCAGG	CGCATGCACGGGGCCCTGTAGATCCTGGGCTTCCCTGGTTCATGGCCACA									12:34647495-34647791
SNTG2	0.830202	249.798	7.54637e-33	6.64469e-32	chr2	1286394	-	cg00148862	37697349		AATCCAAAAACAATATCTACAAAATCCCRCCAAACATCACTCACAATAAC		II									chr2:1286393-1286642	Island	CCAAACAGGGGAATCCAGAGGCAGTATCTGCAAGGTCCCGCCAAGCATCACTCACAATAA[CG]CCGCCTCCCCCGCACAGCGCGTCCCTCCGGGAACTCCCCCCGCCCCCACGTCAGTGAGCT	ATCCAGAGGCAGTATCTGCAAGGTCCCGCCAAGCATCACTCACAATAACG			SNTG2	NM_018968	Body				2:1265379-1265649
TFAP2E	0.677238	66.7493	1.69986e-13	4.40621e-13	chr1	36038468	-	cg00149492	65646393		AAAAAACTATAATAATAAACCCCCTAAACACACRCACTAACACTATATAC		II									chr1:36038927-36040051	N_Shore	GAACCATTCAGGAAAGACTGTGATGGTAGACCCCCTAAACACACGCACTGACACTGTGTG[CG]CATGAGCAGATAGGCTGGAGTCTTCAGCTCACAAACTTCTTCCACGTTCCCGATTACCCA	CGCACACAGTGTCAGTGCGTGTGTTTAGGGGGTCTACCATCACAGTCTTT			TFAP2E	NM_178548	TSS1500					1:36038329-36039236	Unclassified_Cell_type_specific
	0.11769	136.449	2.16669e-22	1.01779e-21	chr20	13200069	-	cg00149716	43643365		AAAATTTAAAAACTACTAAAATCCCCTCTTTAATCTCCCATCTAAAATAC		II									chr20:13200670-13202616	N_Shore	AGGATCCTTCCAGGATTTAAAAGCTGCTGGGATCCCCTCTTTGATCTCCCATCTGAAATA[CG]GACGGTTATTGTTTCGCGTTTCCCCCCACTCCCCCCGACCCGCACTCCAGTGACAATTAT	GGATTTAAAAGCTGCTGGGATCCCCTCTTTGATCTCCCATCTGAAATACG							CDMR		20:13148069-13148177
PLA2G4F	0.757899	33.5572	4.42539e-08	6.88823e-08	chr15	42448079	+	cg00150025	67784313	49621370	CAACATTAACACAACTCTCACAACTACTCCCAAACTAAAATAAAAACACA	CAACATTAACACAACTCTCACAACTACTCCCAAACTAAAATAAAAACGCG	I	A	Red								OpenSea	GACTCACTGAACTAACGATGGCTGTCACGCACCACACACCTGCAGCTCCCCTCAGACGCT[CG]CGCCCCCACTCTAGCTTGGGAGCAGCTGTGAGAGCTGTGCTAATGTTGTGCTTGAGAAGA	CGCGCCCCCACTCTAGCTTGGGAGCAGCTGTGAGAGCTGTGCTAATGTTG			PLA2G4F;PLA2G4F	NR_033151;NM_213600	Body;Body				15:40235132-40235374
	0.773236	17.9905	4.02883e-05	4.01127e-05	chr16	19122704	-	cg00150245	19640420		TCATAACTCTAAAAATTAAAAAATCCAAAATCAAAATCTAATAACATTCC		II									chr16:19125136-19126607	N_Shelf	AATTTATTTTCTCATAGCTCTGGAGGTTAGAAAGTCCAAAATCAAGGTCTGGTAGCATTC[CG]CTTCTGGTGAGGGCTTTTCTCCAGGCTTGCAGATGGTCTTTCTTTGGTCCAACCACATGG	CATAGCTCTGGAGGTTAGAAAGTCCAAAATCAAGGTCTGGTAGCATTCCG
	0.885212	32.5094	6.83917e-08	1.03931e-07	chr20	25581368	-	cg00150785	49731418		CCTTTCTCTATAACCATAACTTTACCTCACTTACCCTTTCAAAAATTCAC		II									chr20:25583045-25583653	N_Shore	TCCACAGACTCCCTTTCTCTGTGACCATGGCTTTACCTCACTTGCCCTTTCAAGAGTTCA[CG]CAACAGAAGAGGAATGTGCTGAGCGCACAGACCAGGAGCCCCGCGGTATTGCCTGCAGAC	CTTTCTCTGTGACCATGGCTTTACCTCACTTGCCCTTTCAAGAGTTCACG								TRUE
AADAT	0.0579171	13.3143	0.000371709	0.00030436	chr4	171011502	+	cg00150882	33732301		TAATCTAAACRAACAAAATACACAATCCCAATAACTAAAAAAAAACCAAC		II									chr4:171010943-171011503	Island	GCAGGGGGCTCCCGAGCTGCGCCCAGCCGGGAGCGGCCCCACCCTCGTTCCCGCGCGCTC[CG]CTGGCCTCCTCTCAGTCACTGGGACTGTGCATTTTGCCCGCTCAGACCATGGCTATGCTA	GGTCTGAGCGGGCAAAATGCACAGTCCCAGTGACTGAGAGGAGGCCAGCG			AADAT;AADAT	NM_016228;NM_182662	TSS1500;TSS200				4:171247212-171248194	4:171010217-171011964	Unclassified
DOK6	0.864272	15.2423	0.000146899	0.000131117	chr18	67072209	+	cg00151170	50616444		TCCCTACTTCCCCTACAACRAAATTAATACAAAATAACAATAACTAACCC		II									chr18:67067509-67069168	S_Shelf	GTGTTAAGCCTGAATTAGTTATAATAAAGAACCCCTGCATCATTGCTACTGAGAGTACAT[CG]GGCCAGTCATTGTCACTTTGCACCAACTTCGCTGTAGGGGAAGCAGGGAAATGTGGAGGG	CGGGCCAGTCATTGTCACTTTGCACCAACTTCGCTGTAGGGGAAGCAGGG			DOK6	NM_152721	Body
	0.772843	58.765	2.77523e-12	6.53617e-12	chr2	198173194	-	cg00151251	50626331		AAAAAAACCACACACTTACTTCCTAAACCTAAAACTACACAAAAACCATC		II									chr2:198174658-198175535	N_Shore	TATATAAGGCAAGAAAGACCACACACTTACTTCCTGGACCTAAAGCTACACAGAAACCAT[CG]TTGTTCACCACCCCACCCCACCCAGGCCACTTCCCCACCCCATCTCCTTCTGACTTTGTC	CGATGGTTTCTGTGTAGCTTTAGGTCCAGGAAGTAAGTGTGTGGTCTTTC										2:198172912-198173376	Promoter_Associated
AFAP1	0.233565	33.3162	4.89017e-08	7.57219e-08	chr4	7872993	-	cg00151271	64803404		TCTCTAAAAAAACCTACTAACAAAACTAACCCTAACTAACCTCTAAAAAC		II										OpenSea	CAAAGCTGCTCTCTCTAGAGGGGCCTGCTGGCAAGGCTGGCCCTGGCTGGCCTCTGGGAA[CG]TGGATTTCAGAAGTGATCCCACCATTCCCTGATGGACAAGGGTGGTTCACTGTGCCTGTA	CTCTAGAGGGGCCTGCTGGCAAGGCTGGCCCTGGCTGGCCTCTGGGAACG			AFAP1;AFAP1	NM_198595;NM_001134647	Body;Body			TRUE
ATXN1	0.154122	48.74	1.10008e-10	2.25724e-10	chr6	16323285	+	cg00151370	58692368		TTCCCATAATAAAATCACTAAATCTCTCTACTAACAACCAAAATACAAAC		II									chr6:16326950-16327781	N_Shelf	GCCACGCGGGGGCCAACCTCACAGACCTGCCAACAGGCCCTGACAACACTTCTACCTGCT[CG]TCTGCACCCTGGCTGTCAGTAGAGAGATTTAGTGATCTCACTATGGGAAAAAACATGAGA	TCCCATAGTGAGATCACTAAATCTCTCTACTGACAGCCAGGGTGCAGACG			ATXN1;ATXN1	NM_001128164;NM_000332	Body;Body			TRUE		6:16322809-16323523	Unclassified	TRUE
	0.964558	16.8756	6.78258e-05	6.47458e-05	chr1	1525452	-	cg00151676	48608431	72690413	ACCAAACTTTATAAAACACATAACCATCTAAACAATAAATAAAAACATCA	ACCGAACTTTATAAAACGCGTAACCATCTAAACGATAAATAAAAACATCG	I	C	Grn	rs78746457	0.070545						OpenSea	CTAAAGGAGGAGGCCGGGCTTTGTGGGGCGCGTGGCCATCTAGGCGATAAATGAGGGCAT[CG]CCCACTCCTGCCCTACGTGTACCTGAGTATTTCACGTGCGGAGCACAGAGTCTAAAGGAC	GCCGGGCTTTGTGGGGCGCGTGGCCATCTAGGCGATAAATGAGGGCATCG									1:1515283-1515356
CHRNB2	0.960698	12.7855	0.000481068	0.000384314	chr1	154548273	-	cg00151906	39792456	22789484	CTCCTCCATCCAAATAAATAAAAACTAAAAATACATCACCATAATAATCA	CTCCTCCATCCAAATAAATAAAAACTAAAAATACGTCGCCATAATAATCG	I	A	Red							chr1:154543818-154544713	S_Shelf	GGCCTCCTCCGTCTCCTCCATCCAGGTGAGTGAGGACTGGAAGTACGTCGCCATGGTGAT[CG]ACCGCCTCTTCCTCTGGATCTTTGTCTTTGTCTGTGTCTTTGGCACCATCGGCATGTTCC	CTCCTCCATCCAGGTGAGTGAGGACTGGAAGTACGTCGCCATGGTGATCG			CHRNB2	NM_000748	Body		CDMR	TRUE
SLC25A15	0.0874748	36.3033	1.43415e-08	2.36669e-08	chr13	41363245	-	cg00151919	50790423		TTCCTATATTTTCATACTTAATTATATTTCCTATTAAAACCTTAAATCCC		II									chr13:41363435-41364319	N_Shore	TGCCCGGCTAATTCCTGTATTTTCATACTTAGTTGTATTTCCTATTAGGGCCTTGGATCC[CG]AGTATAATTTTGTACTCAAATATAATTTATAAATAAGGCCTTAGCCTCCCAACAAGGTCA	CGGGATCCAAGGCCCTAATAGGAAATACAACTAAGTATGAAAATACAGGA			SLC25A15	NM_014252	TSS1500					13:41363240-41364432	Promoter_Associated
SLCO4A1	0.05448	40.8845	2.28521e-09	4.11789e-09	chr20	61274867	-	cg00152041	67604473		CAAACTAAAAAATACCCCRCTTAACRTACAAAACCCTCTTTAAAACTACC		II									chr20:61273277-61274917	Island	TGGTGAACCCTCAGGCTGGGGGGTGCCCCGCTTGGCGTGCAAGGCCCTCTTTGGAGCTGC[CG]TGGGACCTGGCTATGCGTCCTGTTTCTGTCTGGAGGCGGCTGGAACGCGGTAGTTTTCCA	CGGCAGCTCCAAAGAGGGCCTTGCACGCCAAGCGGGGCACCCCCCAGCCT			SLCO4A1	NM_016354	5'UTR				20:60743520-60745500
CTBP2	0.924768	24.8136	1.84441e-06	2.30227e-06	chr10	126744846	+	cg00152126	48620379		AAATAAAATTACTAACTACTTATACATTATATCAATTACTACTCACAACC		II										OpenSea	AATAAACAAAAGCAGCTACCACTTCTAGAATGCTCCATGTGCGATGAGAACTATTCTAAG[CG]GCTGTGAGTAGTAACTGACACAATGCATAAGCAGCCAGCAATTCCATTCTGCTGGGCTGG	CGGCTGTGAGTAGTAACTGACACAATGCATAAGCAGCCAGCAATTCCATT			CTBP2;CTBP2	NM_001083914;NM_001329	5'UTR;5'UTR			TRUE
MRM1	0.150453	34.2191	3.36668e-08	5.31811e-08	chr17	34957477	+	cg00152259	36680487		CTTCAACCCCATCTAACTCCTTACTCCTATACTTAAATTCTAAACTATTC		II									chr17:34957833-34958790	N_Shore	TTGACAAAGCGAAGACAGGTGTGCAAGGCTGAGAGGTCTGGAAGAGCATGCAGTGCTGTG[CG]AACAGCTCAGAACTTAAGCACAGGAGCAAGGAGCCAGATGGGGCTGAAGAGGCAGCTCCT	TTCAGCCCCATCTGGCTCCTTGCTCCTGTGCTTAAGTTCTGAGCTGTTCG			MRM1	NM_024864	TSS1500					17:34957379-34960313	Promoter_Associated
	0.0581943	18.8402	2.7181e-05	2.79423e-05	chr1	218098486	+	cg00152577	18656428	19702450	TCCTAACAAACCCATCTCCACATCACAACTAACACTAATTAATCCTCTCA	TCCTAACGAACCCATCTCCACATCACAACTAACACTAATTAATCCTCTCG	I	C	Grn	rs7550062	0.365909						OpenSea	CGGCCCAGGCGGGCGGCACAGACGCATGCCAATCTCAGGCCTCCCCGCCGTGACAGCCAG[CG]AGAGGACCAATTAGTGCTAGCTGTGATGTGGAGATGGGTTCGCCAGGATGAGCACCCCTC	TCCTGGCGAACCCATCTCCACATCACAGCTAGCACTAATTGGTCCTCTCG									1:216164959-216165245
	0.146441	40.337	2.83836e-09	5.06498e-09	chr6	28104690	+	cg00152637	39785410		AATAAATCCCTTATTTCTCTTTATAAAAACCCTAAACCTCCTTCCAAACC		II									chr6:28104781-28105240	N_Shore	GGTCGCGAGAGAACTGAAAAAGGGGACCGGCCTTTCCCGGCTGCCTAAGCACTTGGGTTC[CG]GCCTGGAAGGAGGCCCAGGGCTCCCACAAAGAGAAATAAGGGACCTATTTGGATGGATCC	CGGCCTGGAAGGAGGCCCAGGGCTCCCACAAAGAGAAATAAGGGACCTAT									6:28212437-28213213	6:28104451-28104916	Promoter_Associated	TRUE
CRYBB1	0.92418	12.3079	0.000608079	0.000474574	chr22	27014548	-	cg00152646	48703373	71710408	ACAACCTTTTTTACAAAATACTTACTATATACCAAACCCATATTATCTCA	ACAACCTTTTTTACGAAATACTTACTATATACCGAACCCGTATTATCTCG	I	A	Red								OpenSea	GGTTTGATATGGACAGCCTTTTTTACGGAGTGCTTACTGTGTGCCGAACCCGTGTTATCT[CG]GTCAGTCCCCGGGACAATCTGCCTTATTTGGTACTTTCATTATGCCCATTTCACAGAAGA	ACAGCCTTTTTTACGGAGTGCTTACTGTGTGCCGAACCCGTGTTATCTCG			CRYBB1	NM_001887	TSS1500
CPNE2	0.234033	86.3845	2.78217e-16	8.79221e-16	chr16	57125755	+	cg00152942	66609466		TTTTCCCTAAAAAAAACACCAATTCTTAAAACACTTATCTATCRCTAAAC		II									chr16:57126044-57127110	N_Shore	GCCCGGTGGTGAACTTGCCCAGAGAGCACCTAAATACCGCGGAGTGGCCAAAGGCTTGAG[CG]CCCAGCGACAGACAAGTGTCCTAAGAATTGGTGCCTCTTCTAGGGAAAAGGAGGCCTGGG	CGCCCAGCGACAGACAAGTGTCCTAAGAATTGGTGCCTCTTCTAGGGAAA			CPNE2	NM_152727	TSS1500				16:55683199-55683354
	0.140651	143.339	3.84489e-23	1.89077e-22	chr10	130338781	+	cg00152946	20784309	26794353	ATCATAAACTAAAAACCCAAAAAACCAACCCCCAAAATTACAACAAAACA	ATCGTAAACTAAAAACCCAAAAAACCGACCCCCAAAATTACGACAAAACG	I	C	Grn							chr10:130338695-130338994	Island	GCAGCCAGGACCCAGACCGGGGCGCTCGGTCCCCCAGCCGGCCCCCATCCGTGGAGCCTG[CG]CCCTGCCGTAACTTTGGGGGTCGGCTCCCTGGGCCCCCAGCTCACGATGCCCGCTAGGAG	CGCCCTGCCGTAACTTTGGGGGTCGGCTCCCTGGGCCCCCAGCTCACGAT									10:130228543-130228984
	0.814798	25.1192	1.61264e-06	2.03042e-06	chr21	43197205	-	cg00152948	57795449		TATCACTTTACTATAACAACCACTAAAAACTAATACACCCAACTAAATAC		II			rs115255439	0.016507					chr21:43198413-43198715	N_Shore	CACCTGGTTTGTGTCACTTTGCTGTGGCAGCCACTAGAAACTAATACACCCAACTAGATA[CG]TATCTTTGTCACAGTTACAGGAATCTTTATTTTATCCAAAAGCAAAAGACACTGAACTTT	CGTATCTAGTTGGGTGTATTAGTTTCTAGTGGCTGCCACAGCAAAGTGAC
NEK3	0.0278375	41.3009	1.93875e-09	3.52084e-09	chr13	52733628	+	cg00152978	64623424	57673407	ATAAATAATCCCCACCCTAACAAACTACCTCTAAAACAAAAAAAACAACA	ATAAATAATCCCCGCCCTAACGAACTACCTCTAAAACGAAAAAAACGACG	I	C	Grn	rs9535889	0.43242					chr13:52733378-52733861	Island	GGCCGCGCGTCCGGGGCGCGTCTACCCCTCGCTCCCACTCGGCTCCGCGCCGCGACCACG[CG]CCGCCCTCCTCGTTCTAGAGGCAGCCCGCCAGGGCGGGGACCACTCACCCGCTTCCCCGG	CGCCGCCCTCCTCGTTCTAGAGGCAGCCCGCCAGGGCGGGGACCACTCAC			NEK3;NEK3;NEK3;NEK3	NM_001146099;NM_152720;NM_002498;NR_027415	5'UTR;TSS200;5'UTR;Body	high-CpG:51631501-51631785			13:51631081-51631862	13:52732832-52734137	Promoter_Associated_Cell_type_specific	TRUE
	0.802309	11.3092	0.000996611	0.000739956	chr3	190435648	-	cg00153082	14741350		TTAACTTTAAACCTATTTCAACTTTCAACATATCTTCCCCTCATATAATC		II			rs9843274	0.041952						OpenSea	GAGCAAAAGACTTAGCTTTGGGCCTATTTCAGCTTTCAACATGTCTTCCCCTCATGTAAT[CG]TTTCTATTTTTTGGTTGAAAGTGAGAGGCACGTGATTCTTCCATTCATGTGAACACTTAG	TAGCTTTGGGCCTATTTCAGCTTTCAACATGTCTTCCCCTCATGTAATCG								TRUE
PLCH2	0.320738	24.0667	2.56447e-06	3.13261e-06	chr1	2431753	+	cg00153101	40612417		CAAAAAAAAATCAACACTAAACCTAAACAAACCCCTCCTACTATATATAC		II									chr1:2433648-2434065	N_Shore	TTTGAGCTGGGGCCCAGTGCCCTCTGGGTCCTGCTGGCTGCAGCTGGCCCTCGGGGAACC[CG]CACACACAGCAGGAGGGGCCTGCCCAGGCCCAGTGCTGACTCTCTCCTGCCATGCTCTCG	AGGAGAGAGTCAGCACTGGGCCTGGGCAGGCCCCTCCTGCTGTGTGTGCG			PLCH2	NM_014638	Body					1:2430682-2432114	Unclassified_Cell_type_specific
TMIE	0.694345	11.1713	0.00106747	0.000786897	chr3	46741492	+	cg00153306	60618457		ACAAACCAAACTAAAAAAAACCACACTAACCAATCAAAAAAATCACCCTC		II									chr3:46742764-46743086	N_Shore	GTGCATTACTGACAGGCTCACTTAGTCCTCACCCTGTCCAGCCTCCCTGACCCCATGTCC[CG]AGGGTGACCTCCCTGACTGGTCAGTGTGGCTTTCCCTAGCCTGGCCTGTGACCAGCAGCA	CAGGCCAGGCTAGGGAAAGCCACACTGACCAGTCAGGGAGGTCACCCTCG			TMIE	NM_147196	TSS1500					3:46741388-46741708	Unclassified_Cell_type_specific
JAK1	0.56306	19.1075	2.40305e-05	2.4944e-05	chr1	65327523	+	cg00153395	67778302		CTTAAATTTACTCTTCAAAAATATCCRCAAATAAATACCTAATCACACCC		II										OpenSea	CAGGGTCACCATAGGAATGGCACTTCAGAAAAAAGAAACCACACTGAGCACACTGCCTTG[CG]GGTGTGACCAGGCACCCACCTGCGGATATCCCTGAAGAGCAAATTCAAGATGCTCTGAAC	CGGGTGTGACCAGGCACCCACCTGCGGATATCCCTGAAGAGCAAATTCAA			JAK1	NM_002227	Body			TRUE		1:65327163-65327812	Unclassified_Cell_type_specific
	0.634605	16.6479	7.54862e-05	7.13937e-05	chr15	68174054	-	cg00154119	66673318		CTTTCACCTCAATTTTAACAAATACCAAAAACCAAAATCACCACACACAC		II									chr15:68177160-68177415	N_Shelf	CAGAATGGCACCTTTCACCTCAATTTTAACAGATACCAGGAACCAAGATCACCACACACA[CG]CAATATAATGATGAAATTTCATGTTCAAATCACATAACTAAATGCTGATTTGTGAACATT	TTTCACCTCAATTTTAACAGATACCAGGAACCAAGATCACCACACACACG
	0.864368	18.5908	3.05006e-05	3.10785e-05	chr6	116763525	+	cg00154557	54777345		TTTTAAAAAATATCTTAAACTTAACATAACTAAAACAACCTCCTAAACCC		II										OpenSea	GGGAGTCAGTTGCAATGAACTGAGATGTGGCTGACTGCAGGAGGAATAAGTAGTAGGAAG[CG]GGTCCAGGAGGTTGTTTTAGCCATGTTAAGTTTAAGATACTTTCTAAAAATCCAAGTGGA	CGGGTCCAGGAGGTTGTTTTAGCCATGTTAAGTTTAAGATACTTTCTAAA								TRUE
	0.630411	36.6943	1.22355e-08	2.03514e-08	chr7	50863804	-	cg00154727	43795484		AAAATAAATAACACCCTAACAACTAACTACTTTAAACAACAATAACCCTC		II									chr7:50861390-50861638	S_Shelf	GGAAAGTAGTCAGGGTGAATGGCACCCTGACAGCTAACTGCTTTGAGCAGCAGTGGCCCT[CG]CCTCTGCTCTCATGAGCCACTGCTAGTCACACGGCCCAGCCACCATCCCATGCGGCCCAT	GGGTGAATGGCACCCTGACAGCTAACTGCTTTGAGCAGCAGTGGCCCTCG	TRUE
C1orf86	0.585773	16.7374	7.23741e-05	6.87078e-05	chr1	2130580	+	cg00154846	16626339		TACTAACCCAAACACAAACCATAACTAAAATAAAATTCAAAAACAAAACC		II									chr1:2126048-2126642	S_Shelf	TGACCCCAAGAACCAGAAAGCCAGGAGCAGCTGGGGAGGGCCCTGGCCCGGGAGAGACAG[CG]GTCCTGTTTCTGAACCCCATCCCAGCCATGGCCTGTGTCTGGGCCAGCATCCCCGACCAG	CGGTCCTGTTTCTGAACCCCATCCCAGCCATGGCCTGTGTCTGGGCCAGC			C1orf86	NM_001146310	Body					1:2130416-2132750	Unclassified
MYBPHL	0.107531	153.235	3.45285e-24	1.81093e-23	chr1	109850562	+	cg00154957	44747509		ACACAATCATAACATCATCCCTTATTTCATAAACTAAAACTTAAAACTCC		II										OpenSea	CGTGTGACTTCTGGCTGTACCACTCACTCACCAGCTGGGACTCTGGGCAAATGGCCGACT[CG]GAGTCTCAAGTCCCAGTCTATGAAACAAGGGATGATGCCATGATTGTGTTGAGGATAAAA	CGGAGTCTCAAGTCCCAGTCTATGAAACAAGGGATGATGCCATGATTGTG			MYBPHL	NM_001010985	TSS1500
MESP2	0.813406	15.8912	0.000107907	9.89242e-05	chr15	90320609	-	cg00154986	62697438		AAATCTCRTACTTTTTCRATCCCAACTTATCTACTCCAAAATTATCTAAC		II									chr15:90319583-90320476	S_Shore	CAGTCTGCAGAGAATCTCGTACTTTTTCGATCCCAGCTTATCTACTCCAGGATTATCTAA[CG]GAGGGGAGAATGGAAGGAACCCCCGGCTCCGTGGGAGAAGAGATGGGACCCTGGGAAGTT	AATCTCGTACTTTTTCGATCCCAGCTTATCTACTCCAGGATTATCTAACG			MESP2	NM_001039958	Body
	0.0387725	15.5195	0.000128732	0.000116187	chr1	244012398	+	cg00155314	25751501		CCTTCAAAACCCAAAATTAAAACCTAACTAATTACTATATTAACCCTAAC		II			rs12096496	0.031712					chr1:244012712-244013245	N_Shore	CTCTAGGCTAACTGTAGATTCCCGGGAAATCCCAAACAAGGGATGGTGACCCCGCCTCGG[CG]TCAGGGTCAACACAGCAACCAGCTAGGCTTCAACTTTGGGCTCTGAAGGGCCCCACCGGC	CTTCAGAGCCCAAAGTTGAAGCCTAGCTGGTTGCTGTGTTGACCCTGACG							DMR
PRDX2	0.0674184	12.6545	0.000512935	0.000407223	chr19	12912527	-	cg00155609	34743320		CCAACACTAAAATCAAAATCRAACCAAAACAACCTAAAAAAAATCCTCCC		II									chr19:12911931-12912918	Island	AGCAAAGGCGGCCAGCACTAAAGTCAGGATCGGGCCAAAGCAGCCTGAAGGGGGTCCTCC[CG]CCAGGTGCACTCCGGGTGTTCATACCTGCGTGGGCAAAGGCTAGACGCACGGACGATCAC	CGGGAGGACCCCCTTCAGGCTGCTTTGGCCCGATCCTGACTTTAGTGCTG		TRUE	PRDX2;PRDX2	NM_005809;NM_181738	5'UTR;5'UTR				19:12772805-12774156	19:12912076-12913522	Promoter_Associated
[truncated: 125,733 more rows]
