# Supplementary material for: Outcome-associated factors in a molecularly defined cohort of central neurocytoma
Source: Acta Neuropathol. 2025 Jun 11;149(1):61. doi: 10.1007/s00401-025-02894-3 (PMC12158839; doi:10.1007/s00401-025-02894-3)
Supplement: Supplementary file 6 — (XLSX 1157 KB) [file 401_2025_2894_MOESM6_ESM.xlsx]

## Sheet: Sheet 1
Row.names
