# Supplementary material for: Outcome-associated factors in a molecularly defined cohort of central neurocytoma
Source: Acta Neuropathol. 2025 Jun 11;149(1):61. doi: 10.1007/s00401-025-02894-3 (PMC12158839; doi:10.1007/s00401-025-02894-3)
Supplement: Supplementary file 8 — (XLSX 10 KB) [file 401_2025_2894_MOESM8_ESM.xlsx]

## Sheet: Sheet1
Top 1 000, 2,000, 5 000 sites, risk group subcohort n = 64
	best k	1-PAC	Mean silhouette	Concordance
CV:hclust_ward_D2	2	1	0.968	0.985
CV:pam	3	1	0.943	0.973
SD:mclust	4	0.559	0.741	0.879
CV:mclust	3	0.465	0.72	0.861
MAD:mclust	5	0.432	0.54	0.716
MAD:hclust_ward_D2	6	0.341	0.239	0.56
SD:hclust_ward_D2	4	0.316	0.513	0.726
MAD:hclust	6	0.114	0.265	0.503
SD:skmeans	2	0.053	0.528	0.763
SD:hclust	3	0.02	0.412	0.654
CV:skmeans	2	0.014	0.533	0.736
MAD:skmeans	2	0	0.37	0.641
SD:pam	NA	NA	NA	NA
CV:hclust	NA	NA	NA	NA
MAD:pam	NA	NA	NA	NA
CV:hclust_ward_D2_k=2_cluster1	#1 #29 #42 #65
CV:hclust_ward_D2_k=2_cluster2	all remaining 60 cases
CV:pam_k=2_cluster1	#42
CV:pam_k=2_cluster3	#29 #65
CV:pam_k=2_cluster1	all remaining 61 cases
Top 10 000, 20 000 sites, risk group subcohort n = 64
Top value method: partition method	best k	1-PAC	Mean silhouette	Concordance
CV:hclust_ward_D2	3	0.644	0.795	0.919
CV:hclust	6	0.584	0.635	0.88
MAD:mclust	4	0.468	0.622	0.781
SD:mclust	5	0.416	0.484	0.718
MAD:hclust_ward_D2	2	0.262	0.684	0.816
MAD:pam	3	0.257	0.56	0.795
SD:hclust_ward_D2	2	0.201	0.711	0.846
CV:mclust	3	0.133	0.589	0.739
MAD:skmeans	2	0.127	0.374	0.736
SD:skmeans	2	0.093	0.583	0.784
SD:hclust	3	0.06	0.63	0.794
MAD:hclust	3	0.057	0.399	0.701
CV:skmeans	2	0.053	0.606	0.788
SD:pam	NA	NA	NA	NA
CV:pam	NA	NA	NA	NA
