# Supplementary material for: Outcome-associated factors in a molecularly defined cohort of central neurocytoma
Source: Acta Neuropathol. 2025 Jun 11;149(1):61. doi: 10.1007/s00401-025-02894-3 (PMC12158839; doi:10.1007/s00401-025-02894-3)
Supplement: Supplementary file 9 — (XLSX 11 KB) [file 401_2025_2894_MOESM9_ESM.xlsx]

## Sheet: Sheet 1
DMPs dependent on age, analysis within risk group subcohort, n=64
Gene	intercept	beta	t	pval	qval	chr	pos	strand	Name	AddressA	AddressB	ProbeSeqA	ProbeSeqB	Type	NextBase	Color	Probe_rs	Probe_maf	CpG_rs	CpG_maf	SBE_rs	SBE_maf	Islands_Name	Relation_to_Island	Forward_Sequence	SourceSeq	UCSC_RefGene_Name	UCSC_RefGene_Accession	UCSC_RefGene_Group	Phantom4_Enhancers	Phantom5_Enhancers	DMR	X450k_Enhancer	HMM_Island	Regulatory_Feature_Name	Regulatory_Feature_Group	GencodeBasicV12_NAME	GencodeBasicV12_Accession	GencodeBasicV12_Group	GencodeCompV12_NAME	GencodeCompV12_Accession	GencodeCompV12_Group	DNase_Hypersensitivity_NAME	DNase_Hypersensitivity_Evidence_Count	OpenChromatin_NAME	OpenChromatin_Evidence_Count	TFBS_NAME	TFBS_Evidence_Count	Methyl27_Loci
OSM	0.957234	-0.00396481	-6.04274	9.42428e-08	0.0319842	chr22	30661949	+	cg14519350	71702871		AATAATTCTTAAAACRAAAACRATAATATCACTACCTTCCRAACCATTAC		II										OpenSea	ACCGCTCACCACCACCCCCAACGGGGCACCGGCAGCCACGTGGTCGGAAGGGGCCTATGG[CG]CAATGGCCCGGAAGGCAGTGACACCATCGTTCCCGTCCTAAGAACCATCCGGCCCTTTGG	ATGGTTCTTAGGACGGGAACGATGGTGTCACTGCCTTCCGGGCCATTGCG	OSM	NM_020530	Body						22:30661671-30662009	Promoter_Associated	OSM	ENST00000403389.1	TSS200	OSM;MTMR3	ENST00000403389.1;ENST00000464734.1	TSS200;5'UTR	chr22:30661340-30662110	3					TRUE
DMPs dependent on an additive effect of age and risk group, analysis within risk group subcohort, n=64
Gene	intercept	beta	t	pval	qval	chr	pos	strand	Name	AddressA	AddressB	ProbeSeqA	ProbeSeqB	Type	NextBase	Color	Probe_rs	Probe_maf	CpG_rs	CpG_maf	SBE_rs	SBE_maf	Islands_Name	Relation_to_Island	Forward_Sequence	SourceSeq	UCSC_RefGene_Name	UCSC_RefGene_Accession	UCSC_RefGene_Group	Phantom4_Enhancers	Phantom5_Enhancers	DMR	X450k_Enhancer	HMM_Island	Regulatory_Feature_Name	Regulatory_Feature_Group	GencodeBasicV12_NAME	GencodeBasicV12_Accession	GencodeBasicV12_Group	GencodeCompV12_NAME	GencodeCompV12_Accession	GencodeCompV12_Group	DNase_Hypersensitivity_NAME	DNase_Hypersensitivity_Evidence_Count	OpenChromatin_NAME	OpenChromatin_Evidence_Count	TFBS_NAME	TFBS_Evidence_Count	Methyl27_Loci
OSM	0.959952	-0.00400927	-6.048	9.23314e-08	0.0313355	chr22	30661949	+	cg14519350	71702871		AATAATTCTTAAAACRAAAACRATAATATCACTACCTTCCRAACCATTAC		II										OpenSea	ACCGCTCACCACCACCCCCAACGGGGCACCGGCAGCCACGTGGTCGGAAGGGGCCTATGG[CG]CAATGGCCCGGAAGGCAGTGACACCATCGTTCCCGTCCTAAGAACCATCCGGCCCTTTGG	ATGGTTCTTAGGACGGGAACGATGGTGTCACTGCCTTCCGGGCCATTGCG	OSM	NM_020530	Body						22:30661671-30662009	Promoter_Associated	OSM	ENST00000403389.1	TSS200	OSM;MTMR3	ENST00000403389.1;ENST00000464734.1	TSS200;5'UTR	chr22:30661340-30662110	3					TRUE
DMPs dependent on the interaction of age and risk group, analysis within risk group cohort, n=64
Gene	intercept	beta	t	pval	qval	chr	pos	strand	Name	AddressA	AddressB	ProbeSeqA	ProbeSeqB	Type	NextBase	Color	Probe_rs	Probe_maf	CpG_rs	CpG_maf	SBE_rs	SBE_maf	Islands_Name	Relation_to_Island	Forward_Sequence	SourceSeq	UCSC_RefGene_Name	UCSC_RefGene_Accession	UCSC_RefGene_Group	Phantom4_Enhancers	Phantom5_Enhancers	DMR	X450k_Enhancer	HMM_Island	Regulatory_Feature_Name	Regulatory_Feature_Group	GencodeBasicV12_NAME	GencodeBasicV12_Accession	GencodeBasicV12_Group	GencodeCompV12_NAME	GencodeCompV12_Accession	GencodeCompV12_Group	DNase_Hypersensitivity_NAME	DNase_Hypersensitivity_Evidence_Count	OpenChromatin_NAME	OpenChromatin_Evidence_Count	TFBS_NAME	TFBS_Evidence_Count	Methyl27_Loci
PSMB7	0.7904	-0.00892554	-6.23441	4.45285e-08	0.0133554	chr9	127176827	-	cg01743846	91787927		CAACACTATAAAATTCAAAAATAAAACAAACCTATCTAACCCCAAATCTC		II									chr9:127177366-127177818	N_Shore	GAAGTTGGAATCAGCACTATAGAGTTCAAAGGTGAGACAGACCTGTCTGACCCCAAATCT[CG]TGATCTCCCATCACATACTTCAGCTTCCTAAACTAGTAATTAAGAAGCTAACTGACCTGT	AGCACTATAGAGTTCAAAGGTGAGACAGACCTGTCTGACCCCAAATCTCG	PSMB7	NM_002799	Body								PSMB7	ENST00000498485.1	3'UTR	PSMB7;PSMB7	ENST00000466951.1;ENST00000498485.1	3'UTR;3'UTR					chr9:127176649-127178757	6
SNORD116-6	0.867726	-0.00356296	-5.59366	5.3461e-07	0.0801724	chr15	25310121	-	cg25161465	98795190		TTTCAACTAACCATTAAAAACATTATCRAAACCTTTAAAATCATCAACTC		II										OpenSea	ACAAGGAAGTTTTTCAGCTGGCCATTAAGGGCATTGTCGAGGCCTTTAAGGTCATCAGCT[CG]CACACTGCCCAGCCTGCAGTGTCAAATGTCCTGCCTCTTTGAATGTGGTTGGATCGATGA	TTCAGCTGGCCATTAAGGGCATTGTCGAGGCCTTTAAGGTCATCAGCTCG	SNORD116-2;SNORD116-6	NR_003317;NR_003321	TSS200;TSS200								SNORD116-6	ENST00000384711.1	TSS200	SNORD116-6;SNHG14;SNHG14	ENST00000384711.1;ENST00000551077.1;ENST00000549804.1	TSS200;5'UTR;5'UTR					chr15:25295195-25329878	6
[truncated: 2 more columns]
